# Supplementary material for: Synthesis and crystal structure of di­chlorido­(1,10-phenanthroline-κ2 N,N′)gold(III) hexa­fluorido­phosphate
Source: Acta Crystallogr E Crystallogr Commun. 2017 Jun 16;73(Pt 7):1048–51. doi: 10.1107/S2056989017008763 (PMC5499288; doi:10.1107/S2056989017008763)
Supplement: Supplementary file 1 [file e-73-01048-sup1.cif]

##############################################################################
#                                                                            #
# This CIF contains the data in a paper accepted for publication in          #
# Acta Crystallographica Section E. It conforms to the requirements of       #
# Notes for Authors for Acta Crystallographica Section E, and has been       #
# peer reviewed under the auspices of the IUCr Commission on Journals.       #
#                                                                            #
# Full details of the Crystallographic Information File format               #
# are given in the paper "The Crystallographic Information File (CIF):       #
# a New Standard Archive File for Crystallography" by S. R. Hall, F. H.      #
# Allen and I. D. Brown [Acta Cryst. (1991), A47, 655-685].                  #
#                                                                            #
# The current version of the core CIF dictionary is obtainable from          #
# ftp://ftp.iucr.org/pub/cif_core.dic.                                       #
#                                                                            #
# Software is freely available for graphical display of the structure(s)     #
# in this CIF. For information consult the CIF software page                 #
# http://www.iucr.org/resources/cif/software.                                #
#                                                                            #
# This file may be used for bona fide research purposes within the           #
# scientific community so long as proper attribution is given to the journal # 
# article from which it was obtained.                                        #
#                                                                            #
##############################################################################
data_I
_audit_creation_method     'SHELXL-2014/7'
_journal_date_recd_electronic     2017-06-02
_journal_date_accepted     2017-06-12
_journal_name_full     'Acta Crystallographica, Section E'
_journal_year     2017
_journal_volume     73
_journal_issue      7
_journal_page_first     1048
_journal_page_last     1051
_journal_paper_category     GM
_journal_paper_doi     10.1107/S2056989017008763
_journal_coeditor_code     WM5398
_publ_contact_author_name     'Pedro Paulo Corbi'
_publ_contact_author_address
;
Institute of Chemistry, University of Campinas - UNICAMP, Campinas - SP, Brazil
;
_publ_contact_author_email     'ppcorbi@iqm.unicamp.br'
_publ_contact_author_fax     '+55 19 35213023'
_publ_contact_author_phone     '+55 19 35213130'
_publ_section_title
;
Synthesis and crystal structure of
dichlorido(1,10-phenanthroline-\k^2^<i>N</i>,<i>N</i>')gold(III)
hexafluoridophosphate
;
_publ_section_title_footnote     .
loop_
    _publ_author_name
    _publ_author_footnote
    _publ_author_address
    'Ferraz de Paiva, Raphael Enoque'
;
Additional correspondence author, e-mail: raphael.enoque@gmail.com.
;
;
Institute of Chemistry, University of Campinas - UNICAMP, Campinas - SP,
Brazil
;
    'Nakahata, Douglas Hideki' .
;
Institute of Chemistry, University of Campinas - UNICAMP, Campinas - SP,
Brazil
;
    'Corbi, Pedro Paulo' .
;
Institute of Chemistry, University of Campinas - UNICAMP, Campinas - SP,
Brazil
;
_publ_section_synopsis
;
The gold(III) atom in the title complex has a square-planar coordination
environment defined by two Cl atoms and a chelating phenanthroline ligand.
;
_chemical_name_systematic
;
Dichlorido(1,10-phenanthroline-\k^2^<i>N</i>,<i>N</i>')gold(III)
hexafluoridophosphate
;
_chemical_name_common     ?
_chemical_formula_moiety     'C12 H8 Au Cl2 N2 +, F6 P -'
_chemical_formula_sum     'C12 H8 Au Cl2 F6 N2 P'
_chemical_formula_iupac     '[Au Cl2 (C12 H8 N2)] P F6'
_chemical_formula_weight     593.04
_chemical_melting_point     ?
_shelx_space_group_comment
;
The symmetry employed for this shelxl refinement is uniquely defined
by the following loop, which should always be used as a source of
symmetry information in preference to the above space-group names.
They are only intended as comments.
;
_space_group_crystal_system     orthorhombic
_space_group_name_H-M_alt     'P b c a'
_space_group_name_Hall     '-P 2ac 2ab'
loop_
    _space_group_symop_operation_xyz
    'x, y, z'
    'x+1/2, -y+1/2, -z'
    '-x, y+1/2, -z+1/2'
    '-x+1/2, -y, z+1/2'
    '-x, -y, -z'
    '-x-1/2, y-1/2, z'
    'x, -y-1/2, z-1/2'
    'x-1/2, y, -z-1/2'
_cell_length_a     12.9983(7)
_cell_length_b     15.2709(10)
_cell_length_c     15.5153(10)
_cell_angle_alpha     90
_cell_angle_beta     90
_cell_angle_gamma     90
_cell_volume     3079.7(3)
_cell_formula_units_Z     8
_cell_measurement_reflns_used     119
_cell_measurement_theta_min     3.38
_cell_measurement_theta_max     27.27
_cell_measurement_temperature     150(2)
_exptl_crystal_description     plate
_exptl_crystal_colour     yellow
_exptl_crystal_size_max     0.15
_exptl_crystal_size_mid     0.13
_exptl_crystal_size_min     0.05
_exptl_crystal_density_diffrn     2.558
_exptl_crystal_density_meas     ?
_exptl_crystal_density_method     ?
_exptl_crystal_F_000     2208
_exptl_absorpt_coefficient_mu     10.068
_exptl_absorpt_correction_type     multi-scan
_exptl_absorpt_process_details
;
(<i>SADABS</i>; Bruker, 2010)
;
_shelx_estimated_absorpt_T_min     ?
_shelx_estimated_absorpt_T_max     ?
_exptl_absorpt_correction_T_min     0.5762
_exptl_absorpt_correction_T_max     0.7461
_diffrn_ambient_temperature     150(2)
_diffrn_radiation_type     MoK\a
_diffrn_radiation_wavelength     0.71073
_diffrn_radiation_source     'fine-focus sealed tube'
_diffrn_measurement_device_type     'Bruker APEX CCD detector'
_diffrn_measurement_method     'phi and omega scans'
_diffrn_detector_area_resol_mean     8.3333
_diffrn_reflns_number     15573
_diffrn_reflns_av_R_equivalents     0.0268
_diffrn_reflns_theta_min     2.441
_diffrn_reflns_theta_max     28.282
_diffrn_reflns_theta_full     25.242
_diffrn_measured_fraction_theta_max     1.000
_diffrn_measured_fraction_theta_full     1.000
_diffrn_reflns_limit_h_min     -17
_diffrn_reflns_limit_h_max     15
_diffrn_reflns_limit_k_min     -20
_diffrn_reflns_limit_k_max     15
_diffrn_reflns_limit_l_min     -15
_diffrn_reflns_limit_l_max     20
_refine_special_details     ?
_reflns_number_total     3822
_reflns_number_gt     3192
_reflns_threshold_expression     'I > 2\s(I)'
_refine_ls_structure_factor_coef     Fsqd
_refine_ls_matrix_type     full
_refine_ls_R_factor_all     0.0273
_refine_ls_R_factor_gt     0.0190
_refine_ls_wR_factor_gt     0.0381
_refine_ls_wR_factor_ref     0.0399
_refine_ls_goodness_of_fit_ref     1.007
_refine_ls_restrained_S_all     1.007
_refine_ls_number_reflns     3822
_refine_ls_number_parameters     217
_refine_ls_number_restraints     0
_refine_ls_hydrogen_treatment     constr
_refine_ls_weighting_scheme     calc
_refine_ls_weighting_details
                      'w=1/[\s^2^(Fo^2^)+(0.0194P)^2^] where P=(Fo^2^+2Fc^2^)/3'
_atom_sites_solution_hydrogens     geom
_atom_sites_solution_primary     ?
_atom_sites_solution_secondary     ?
_refine_ls_shift/su_max     0.001
_refine_ls_shift/su_mean     0.000
_refine_diff_density_max     1.075
_refine_diff_density_min     -0.557
_refine_ls_extinction_method     none
_refine_ls_extinction_coef     .
loop_
    _atom_type_symbol
    _atom_type_description
    _atom_type_scat_dispersion_real
    _atom_type_scat_dispersion_imag
    _atom_type_scat_source
    'C' 'C' 0.0033 0.0016
                         'International Tables Vol C Tables 4.2.6.8 and 6.1.1.4'
    'H' 'H' 0.0000 0.0000
                         'International Tables Vol C Tables 4.2.6.8 and 6.1.1.4'
    'N' 'N' 0.0061 0.0033
                         'International Tables Vol C Tables 4.2.6.8 and 6.1.1.4'
    'F' 'F' 0.0171 0.0103
                         'International Tables Vol C Tables 4.2.6.8 and 6.1.1.4'
    'P' 'P' 0.1023 0.0942
                         'International Tables Vol C Tables 4.2.6.8 and 6.1.1.4'
    'Cl' 'Cl' 0.1484 0.1585
                         'International Tables Vol C Tables 4.2.6.8 and 6.1.1.4'
    'Au' 'Au' -2.0133 8.8022
                         'International Tables Vol C Tables 4.2.6.8 and 6.1.1.4'
_computing_data_collection
;
<i>APEX2</i> (Bruker, 2010)
;
_computing_cell_refinement
;
<i>SAINT</i> (Bruker, 2010)
;
_computing_data_reduction
;
<i>SAINT</i> (Bruker, 2010)
;
_computing_structure_solution
;
SHELXS97 (Sheldrick, 2008)
;
_computing_structure_refinement
;
SHELXL2014 (Sheldrick, 2015)
;
_computing_molecular_graphics
;
Mercury (Macrae <i>et al.</i>,  2006)
;
_computing_publication_material
;
publCIF (Westrip, 2010)
;
loop_
    _atom_site_type_symbol
    _atom_site_label
    _atom_site_fract_x
    _atom_site_fract_y
    _atom_site_fract_z
    _atom_site_U_iso_or_equiv
    _atom_site_adp_type
    _atom_site_calc_flag
    _atom_site_occupancy
    _atom_site_disorder_assembly
    _atom_site_disorder_group
    Au Au1 0.44227(2) 0.09568(2) 0.04214(2) 0.01802(4) Uani d 1 . .
    Cl Cl1 0.29239(6) 0.03883(5) -0.00417(5) 0.03186(17) Uani d 1 . .
    Cl Cl2 0.48300(6) 0.12866(5) -0.09535(5) 0.02952(17) Uani d 1 . .
    N N1 0.57092(15) 0.15008(15) 0.09387(16) 0.0184(5) Uani d 1 . .
    N N2 0.41395(16) 0.06735(15) 0.16813(15) 0.0170(5) Uani d 1 . .
    C C1 0.6465(2) 0.1908(2) 0.0529(2) 0.0254(7) Uani d 1 . .
    H H1 0.6468 0.1921 -0.0083 0.030 Uiso calc 1 . .
    C C2 0.7252(2) 0.2317(2) 0.0982(2) 0.0295(7) Uani d 1 . .
    H H2 0.7786 0.2608 0.0677 0.035 Uiso calc 1 . .
    C C3 0.7262(2) 0.2303(2) 0.1863(2) 0.0270(7) Uani d 1 . .
    H H3 0.7794 0.2591 0.2172 0.032 Uiso calc 1 . .
    C C4 0.6474(2) 0.18577(19) 0.2310(2) 0.0221(6) Uani d 1 . .
    C C5 0.57038(18) 0.14663(18) 0.18156(19) 0.0173(6) Uani d 1 . .
    C C6 0.48791(19) 0.10177(17) 0.22131(18) 0.0166(5) Uani d 1 . .
    C C7 0.4824(2) 0.09379(18) 0.31033(19) 0.0204(6) Uani d 1 . .
    C C8 0.5628(2) 0.1336(2) 0.3608(2) 0.0241(6) Uani d 1 . .
    H H8 0.5611 0.1288 0.4218 0.029 Uiso calc 1 . .
    C C9 0.6403(2) 0.1775(2) 0.3226(2) 0.0260(7) Uani d 1 . .
    H H9 0.6918 0.2036 0.3576 0.031 Uiso calc 1 . .
    C C10 0.3993(2) 0.04620(19) 0.3444(2) 0.0230(6) Uani d 1 . .
    H H10 0.3929 0.0386 0.4050 0.028 Uiso calc 1 . .
    C C11 0.3274(2) 0.01083(19) 0.29003(19) 0.0240(6) Uani d 1 . .
    H H11 0.2715 -0.0218 0.3129 0.029 Uiso calc 1 . .
    C C12 0.3362(2) 0.02256(17) 0.20087(19) 0.0210(6) Uani d 1 . .
    H H12 0.2858 -0.0019 0.1636 0.025 Uiso calc 1 . .
    P P1 0.40487(5) 0.14377(5) 0.61776(5) 0.01992(16) Uani d 1 . .
    F F1 0.38930(15) 0.08895(13) 0.70331(12) 0.0412(5) Uani d 1 . .
    F F2 0.41427(15) 0.05546(12) 0.56412(13) 0.0362(5) Uani d 1 . .
    F F3 0.52589(12) 0.14548(12) 0.63152(14) 0.0399(5) Uani d 1 . .
    F F4 0.41879(16) 0.19932(14) 0.53096(13) 0.0443(5) Uani d 1 . .
    F F5 0.28305(12) 0.14421(12) 0.60406(14) 0.0410(5) Uani d 1 . .
    F F6 0.39496(14) 0.23393(12) 0.67051(14) 0.0423(5) Uani d 1 . .
loop_
    _atom_site_aniso_label
    _atom_site_aniso_U_11
    _atom_site_aniso_U_22
    _atom_site_aniso_U_33
    _atom_site_aniso_U_12
    _atom_site_aniso_U_13
    _atom_site_aniso_U_23
    Au1 0.02348(6) 0.01722(6) 0.01336(6) 0.00051(4) -0.00115(4) -0.00098(4)
    Cl1 0.0364(4) 0.0344(4) 0.0249(4) -0.0106(3) -0.0115(3) 0.0001(4)
    Cl2 0.0419(4) 0.0329(4) 0.0138(3) 0.0045(3) 0.0028(3) -0.0002(3)
    N1 0.0192(11) 0.0202(12) 0.0159(12) 0.0014(9) 0.0006(9) -0.0011(10)
    N2 0.0210(11) 0.0166(11) 0.0134(12) 0.0001(9) -0.0008(10) -0.0012(10)
    C1 0.0246(14) 0.0276(16) 0.0239(17) 0.0031(12) 0.0071(13) 0.0020(13)
    C2 0.0211(14) 0.0331(18) 0.0342(19) -0.0027(13) 0.0067(13) 0.0066(15)
    C3 0.0183(14) 0.0269(16) 0.0359(19) 0.0008(12) -0.0035(13) -0.0017(14)
    C4 0.0189(13) 0.0219(15) 0.0256(16) 0.0023(11) -0.0023(12) -0.0007(13)
    C5 0.0178(13) 0.0168(13) 0.0173(14) 0.0044(10) -0.0005(11) -0.0010(11)
    C6 0.0177(12) 0.0140(12) 0.0182(14) 0.0043(10) -0.0007(11) -0.0005(12)
    C7 0.0236(13) 0.0192(13) 0.0184(15) 0.0051(11) -0.0007(12) 0.0011(12)
    C8 0.0304(15) 0.0259(15) 0.0158(15) 0.0058(12) -0.0056(13) -0.0020(13)
    C9 0.0252(15) 0.0277(16) 0.0250(17) 0.0017(12) -0.0082(13) -0.0068(14)
    C10 0.0266(14) 0.0237(15) 0.0187(15) 0.0048(12) 0.0022(13) 0.0040(13)
    C11 0.0261(14) 0.0233(14) 0.0227(16) -0.0014(12) 0.0034(13) 0.0020(13)
    C12 0.0208(13) 0.0178(13) 0.0244(16) -0.0014(11) -0.0016(12) -0.0007(12)
    P1 0.0199(3) 0.0183(4) 0.0216(4) -0.0015(3) 0.0008(3) -0.0005(3)
    F1 0.0531(12) 0.0476(12) 0.0228(11) -0.0131(10) -0.0014(9) 0.0103(9)
    F2 0.0484(11) 0.0258(10) 0.0345(12) 0.0000(9) -0.0003(9) -0.0105(9)
    F3 0.0205(8) 0.0374(11) 0.0619(15) -0.0024(8) -0.0029(9) -0.0005(11)
    F4 0.0583(12) 0.0407(12) 0.0340(13) -0.0018(10) 0.0028(9) 0.0167(10)
    F5 0.0221(8) 0.0325(11) 0.0683(15) -0.0025(8) -0.0081(9) 0.0000(10)
    F6 0.0387(10) 0.0321(11) 0.0560(14) -0.0106(8) 0.0194(10) -0.0224(10)
_geom_special_details
;
 All esds (except the esd in the dihedral angle between two l.s. planes)
 are estimated using the full covariance matrix.  The cell esds are taken
 into account individually in the estimation of esds in distances, angles
 and torsion angles; correlations between esds in cell parameters are only
 used when they are defined by crystal symmetry.  An approximate (isotropic)
 treatment of cell esds is used for estimating esds involving l.s. planes.
;
loop_
    _geom_bond_atom_site_label_1
    _geom_bond_atom_site_label_2
    _geom_bond_site_symmetry_2
    _geom_bond_distance
    _geom_bond_publ_flag
    Au1 N1 . 2.032(2) ?
    Au1 N2 . 2.036(2) ?
    Au1 Cl1 . 2.2506(7) ?
    Au1 Cl2 . 2.2549(8) ?
    N1 C1 . 1.325(3) ?
    N1 C5 . 1.362(4) ?
    N2 C12 . 1.322(3) ?
    N2 C6 . 1.372(3) ?
    C1 C2 . 1.389(4) ?
    C1 H1 . 0.9500 ?
    C2 C3 . 1.368(4) ?
    C2 H2 . 0.9500 ?
    C3 C4 . 1.411(4) ?
    C3 H3 . 0.9500 ?
    C4 C5 . 1.396(4) ?
    C4 C9 . 1.430(4) ?
    C5 C6 . 1.414(4) ?
    C6 C7 . 1.388(4) ?
    C7 C10 . 1.406(4) ?
    C7 C8 . 1.440(4) ?
    C8 C9 . 1.348(4) ?
    C8 H8 . 0.9500 ?
    C9 H9 . 0.9500 ?
    C10 C11 . 1.370(4) ?
    C10 H10 . 0.9500 ?
    C11 C12 . 1.400(4) ?
    C11 H11 . 0.9500 ?
    C12 H12 . 0.9500 ?
    P1 F1 . 1.582(2) ?
    P1 F3 . 1.5877(17) ?
    P1 F2 . 1.589(2) ?
    P1 F5 . 1.5976(18) ?
    P1 F4 . 1.602(2) ?
    P1 F6 . 1.6070(19) ?
loop_
    _geom_angle_atom_site_label_1
    _geom_angle_atom_site_label_2
    _geom_angle_atom_site_label_3
    _geom_angle_site_symmetry_1
    _geom_angle_site_symmetry_3
    _geom_angle
    _geom_angle_publ_flag
    N1 Au1 N2 . . 81.75(9) ?
    N1 Au1 Cl1 . . 174.84(7) ?
    N2 Au1 Cl1 . . 93.90(6) ?
    N1 Au1 Cl2 . . 95.11(7) ?
    N2 Au1 Cl2 . . 176.74(6) ?
    Cl1 Au1 Cl2 . . 89.28(3) ?
    C1 N1 C5 . . 120.1(2) ?
    C1 N1 Au1 . . 127.8(2) ?
    C5 N1 Au1 . . 112.00(17) ?
    C12 N2 C6 . . 120.2(2) ?
    C12 N2 Au1 . . 128.12(19) ?
    C6 N2 Au1 . . 111.69(18) ?
    N1 C1 C2 . . 121.0(3) ?
    N1 C1 H1 . . 119.5 ?
    C2 C1 H1 . . 119.5 ?
    C3 C2 C1 . . 120.4(3) ?
    C3 C2 H2 . . 119.8 ?
    C1 C2 H2 . . 119.8 ?
    C2 C3 C4 . . 119.5(3) ?
    C2 C3 H3 . . 120.3 ?
    C4 C3 H3 . . 120.3 ?
    C5 C4 C3 . . 117.2(3) ?
    C5 C4 C9 . . 117.5(3) ?
    C3 C4 C9 . . 125.3(3) ?
    N1 C5 C4 . . 121.9(3) ?
    N1 C5 C6 . . 117.3(2) ?
    C4 C5 C6 . . 120.8(3) ?
    N2 C6 C7 . . 121.9(3) ?
    N2 C6 C5 . . 117.0(3) ?
    C7 C6 C5 . . 121.0(3) ?
    C6 C7 C10 . . 117.4(3) ?
    C6 C7 C8 . . 117.8(3) ?
    C10 C7 C8 . . 124.8(3) ?
    C9 C8 C7 . . 120.9(3) ?
    C9 C8 H8 . . 119.5 ?
    C7 C8 H8 . . 119.5 ?
    C8 C9 C4 . . 122.0(3) ?
    C8 C9 H9 . . 119.0 ?
    C4 C9 H9 . . 119.0 ?
    C11 C10 C7 . . 119.7(3) ?
    C11 C10 H10 . . 120.1 ?
    C7 C10 H10 . . 120.1 ?
    C10 C11 C12 . . 120.2(3) ?
    C10 C11 H11 . . 119.9 ?
    C12 C11 H11 . . 119.9 ?
    N2 C12 C11 . . 120.5(3) ?
    N2 C12 H12 . . 119.7 ?
    C11 C12 H12 . . 119.7 ?
    F1 P1 F3 . . 91.30(11) ?
    F1 P1 F2 . . 90.01(11) ?
    F3 P1 F2 . . 90.47(10) ?
    F1 P1 F5 . . 89.25(11) ?
    F3 P1 F5 . . 178.81(11) ?
    F2 P1 F5 . . 90.58(11) ?
    F1 P1 F4 . . 179.13(12) ?
    F3 P1 F4 . . 89.57(11) ?
    F2 P1 F4 . . 90.02(11) ?
    F5 P1 F4 . . 89.88(11) ?
    F1 P1 F6 . . 90.90(11) ?
    F3 P1 F6 . . 89.82(10) ?
    F2 P1 F6 . . 179.04(12) ?
    F5 P1 F6 . . 89.13(10) ?
    F4 P1 F6 . . 89.06(12) ?
loop_
    _geom_torsion_atom_site_label_1
    _geom_torsion_atom_site_label_2
    _geom_torsion_atom_site_label_3
    _geom_torsion_atom_site_label_4
    _geom_torsion_site_symmetry_1
    _geom_torsion_site_symmetry_2
    _geom_torsion_site_symmetry_3
    _geom_torsion_site_symmetry_4
    _geom_torsion
    _geom_torsion_publ_flag
    C5 N1 C1 C2 . . . . -1.0(4) ?
    Au1 N1 C1 C2 . . . . 174.1(2) ?
    N1 C1 C2 C3 . . . . 0.2(5) ?
    C1 C2 C3 C4 . . . . 1.0(5) ?
    C2 C3 C4 C5 . . . . -1.4(4) ?
    C2 C3 C4 C9 . . . . 178.5(3) ?
    C1 N1 C5 C4 . . . . 0.6(4) ?
    Au1 N1 C5 C4 . . . . -175.2(2) ?
    C1 N1 C5 C6 . . . . -179.7(2) ?
    Au1 N1 C5 C6 . . . . 4.5(3) ?
    C3 C4 C5 N1 . . . . 0.6(4) ?
    C9 C4 C5 N1 . . . . -179.3(3) ?
    C3 C4 C5 C6 . . . . -179.1(2) ?
    C9 C4 C5 C6 . . . . 1.0(4) ?
    C12 N2 C6 C7 . . . . -2.3(4) ?
    Au1 N2 C6 C7 . . . . 177.4(2) ?
    C12 N2 C6 C5 . . . . 178.2(2) ?
    Au1 N2 C6 C5 . . . . -2.2(3) ?
    N1 C5 C6 N2 . . . . -1.6(3) ?
    C4 C5 C6 N2 . . . . 178.2(2) ?
    N1 C5 C6 C7 . . . . 178.8(2) ?
    C4 C5 C6 C7 . . . . -1.4(4) ?
    N2 C6 C7 C10 . . . . 2.1(4) ?
    C5 C6 C7 C10 . . . . -178.4(2) ?
    N2 C6 C7 C8 . . . . -178.9(2) ?
    C5 C6 C7 C8 . . . . 0.7(4) ?
    C6 C7 C8 C9 . . . . 0.4(4) ?
    C10 C7 C8 C9 . . . . 179.4(3) ?
    C7 C8 C9 C4 . . . . -0.8(4) ?
    C5 C4 C9 C8 . . . . 0.1(4) ?
    C3 C4 C9 C8 . . . . -179.8(3) ?
    C6 C7 C10 C11 . . . . -0.7(4) ?
    C8 C7 C10 C11 . . . . -179.7(3) ?
    C7 C10 C11 C12 . . . . -0.5(4) ?
    C6 N2 C12 C11 . . . . 1.0(4) ?
    Au1 N2 C12 C11 . . . . -178.6(2) ?
    C10 C11 C12 N2 . . . . 0.4(4) ?
_shelx_hkl_file
;
  -2   0   0  810.43   12.05
   2   0   0  790.53   11.71
  -2   0   0  778.57   11.74
  -2   0   0  807.10   11.77
  -3   0   0   -0.39    0.10
  -3   0   0   -0.44    0.10
   3   0   0   -0.28    0.12
  -3   0   0   -0.46    0.13
   4   0   0    0.33    0.14
  -4   0   0    0.38    0.14
  -4   0   0    0.14    0.20
  -4   0   0    0.33    0.13
  -5   0   0    0.16    0.12
   5   0   0   -0.13    0.13
  -5   0   0    0.08    0.18
  -6   0   0  333.27    4.97
  -6   0   0  333.38    5.27
   6   0   0  343.95    5.09
  -6   0   0  317.23    5.25
  -7   0   0   -0.15    0.13
  -7   0   0    0.02    0.14
   7   0   0    0.18    0.17
  -7   0   0   -0.25    0.23
  -8   0   0  277.40    4.20
  -8   0   0  274.05    4.64
  -8   0   0  276.20    4.19
  -9   0   0    0.17    0.14
  -9   0   0   -0.04    0.14
  -9   0   0    0.33    0.33
 -10   0   0   43.43    1.33
 -11   0   0   -0.04    0.37
 -12   0   0    6.57    0.71
 -13   0   0   -0.09    0.46
 -14   0   0   34.02    1.46
 -15   0   0   -0.21    0.54
 -16   0   0    9.98    1.04
 -17   0   0    0.31    0.66
 -18   0   0   26.68    1.64
   0  -1   0    0.09    0.06
  -1  -1   0   -0.01    0.07
   1  -1   0    0.08    0.07
  -1   1   0    0.05    0.07
  -1  -1   0    0.13    0.08
  -2  -1   0  249.53    3.76
   2  -1   0  245.09    3.70
  -2   1   0  252.35    3.71
  -2  -1   0  243.62    3.65
  -3  -1   0    0.20    0.09
  -3   1   0    0.18    0.11
  -3  -1   0   -0.31    0.17
   3  -1   0    0.19    0.13
  -3  -1   0    0.08    0.10
  -3   1   0   -0.17    0.13
  -4   1   0  376.25    5.68
  -4  -1   0  364.50    5.51
  -4   1   0  372.19    5.55
   4  -1   0  369.19    5.59
  -4  -1   0  375.46    5.74
  -4  -1   0  383.71    5.50
  -5  -1   0   -0.26    0.21
  -5   1   0   -0.09    0.16
  -5  -1   0   -0.01    0.12
   5  -1   0    0.26    0.16
  -5   1   0    0.11    0.13
  -5  -1   0    0.06    0.10
  -6  -1   0   77.98    1.28
  -6   1   0   75.00    1.54
  -6  -1   0   75.95    1.29
  -6   1   0   75.50    1.34
  -6  -1   0   77.52    1.61
   6  -1   0   77.62    1.44
  -7   1   0    0.03    0.14
  -7  -1   0   -0.09    0.13
  -7  -1   0    0.19    0.12
  -7  -1   0    0.03    0.23
  -7   1   0    0.48    0.23
   7  -1   0    0.09    0.18
  -8   1   0   16.68    0.49
   8  -1   0   17.11    0.61
  -8  -1   0   16.87    0.43
  -8  -1   0   15.68    0.73
  -8   1   0   17.03    0.70
  -8  -1   0   16.18    0.41
  -9   1   0    0.20    0.29
  -9  -1   0   -0.11    0.32
  -9   1   0    0.03    0.30
  -9   1   0    0.10    0.15
   9  -1   0    0.29    0.22
 -10   1   0   11.81    0.45
 -10   1   0   11.05    0.68
 -10  -1   0   12.33    0.74
 -10   1   0   11.82    0.41
 -11  -1   0   -0.38    0.39
 -11   1   0    0.13    0.35
 -12   1   0    0.67    0.40
 -12  -1   0    0.96    0.47
 -13   1   0   -0.13    0.43
 -13  -1   0    0.29    0.48
 -14   1   0   10.77    0.97
 -14  -1   0   12.62    1.07
 -15   1   0   -0.12    0.52
 -15  -1   0   -0.37    0.55
 -16  -1   0    4.26    0.80
 -16   1   0    3.12    0.74
 -17   1   0    0.03    0.62
 -17  -1   0   -0.67    0.63
 -18  -1   0    0.61    0.71
 -18   1   0   -0.27    0.67
   0  -2   0   86.26    1.43
   1  -2   0   -1.01    0.13
  -1  -2   0   -0.74    0.13
  -2  -2   0   37.67    0.71
   2  -2   0   37.43    0.75
  -2  -2   0   35.81    0.78
  -3  -2   0    0.09    0.20
  -3   2   0   -0.02    0.15
   3  -2   0    0.16    0.15
  -3  -2   0   -0.02    0.13
  -4  -2   0    3.03    0.33
  -4   2   0    3.49    0.28
  -4   2   0    3.25    0.26
  -4  -2   0    2.98    0.24
   4  -2   0    3.27    0.26
  -5  -2   0   -0.07    0.21
   5  -2   0   -0.29    0.15
  -5   2   0   -0.16    0.17
  -5   2   0    0.10    0.14
  -5  -2   0   -0.10    0.13
  -5  -2   0   -0.01    0.11
  -6   2   0    2.60    0.30
  -6  -2   0    3.22    0.21
  -6   2   0    2.97    0.25
  -6  -2   0    3.08    0.22
   6  -2   0    3.13    0.29
  -6  -2   0    3.42    0.39
   7  -2   0    0.17    0.20
  -7  -2   0    0.02    0.28
  -7   2   0    0.08    0.24
  -7  -2   0    0.03    0.13
  -7   2   0   -0.01    0.16
  -7  -2   0    0.23    0.11
  -8   2   0   84.01    1.79
  -8  -2   0   83.29    1.33
   8  -2   0   84.05    1.68
  -8  -2   0   84.49    1.89
  -8   2   0   83.77    1.52
  -8  -2   0   82.20    1.35
  -9  -2   0    0.24    0.33
   9  -2   0    0.33    0.24
  -9   2   0    0.11    0.28
  -9   2   0    0.02    0.17
 -10   2   0    5.88    0.37
  10  -2   0    6.16    0.49
 -10   2   0    5.99    0.58
 -10  -2   0    5.61    0.59
 -11   2   0    0.00    0.36
  11  -2   0   -0.15    0.27
 -11  -2   0   -0.20    0.35
 -11   2   0   -0.06    0.17
 -12  -2   0    2.09    0.57
 -12   2   0    2.38    0.50
 -13  -2   0   -0.51    0.46
 -13   2   0    0.09    0.43
 -14   2   0    0.35    0.51
 -14  -2   0    1.14    0.58
 -15   2   0   -0.27    0.50
 -15  -2   0    1.03    0.65
 -16  -2   0    6.46    0.95
 -16   2   0    6.67    0.89
 -17   2   0    0.50    0.63
 -17  -2   0   -0.05    0.65
 -18   2   0    3.28    0.87
 -18  -2   0    4.39    1.00
   0  -3   0    1.33    0.20
   1  -3   0   -0.20    0.18
  -1  -3   0   -0.20    0.17
  -2  -3   0  752.44   11.15
  -2  -3   0  754.48   11.05
  -3  -3   0    0.01    0.20
  -3  -3   0   -0.25    0.15
   3  -3   0   -0.14    0.17
  -4  -3   0  393.16    5.86
   4  -3   0  394.78    5.99
  -4  -3   0  385.52    6.08
  -5   3   0   -0.15    0.18
   5  -3   0   -0.19    0.17
  -5  -3   0    0.01    0.22
  -5  -3   0    0.30    0.16
   6  -3   0  364.23    5.85
  -6  -3   0  386.08    6.06
  -6   3   0  375.82    5.75
  -6   3   0  379.95    5.89
  -6  -3   0  385.31    5.59
  -6  -3   0  368.18    5.63
   7  -3   0    0.09    0.21
  -7  -3   0    0.40    0.28
  -7  -3   0    0.16    0.13
  -7  -3   0   -0.02    0.10
  -7   3   0   -0.11    0.22
  -7   3   0    0.00    0.17
   8  -3   0    1.34    0.29
  -8   3   0    1.46    0.24
  -8  -3   0    1.53    0.36
  -8   3   0    0.93    0.30
  -9   3   0   -0.12    0.27
   9  -3   0    0.53    0.27
  -9  -3   0   -0.14    0.29
  -9   3   0    0.18    0.20
  10  -3   0   12.27    0.67
 -10   3   0   11.18    0.73
 -10   3   0   11.38    0.50
 -10  -3   0   12.67    0.84
  11  -3   0    0.21    0.29
 -11   3   0    0.05    0.33
 -11   3   0   -0.23    0.19
 -11  -3   0   -0.28    0.40
 -12   3   0   89.38    2.14
  12  -3   0   85.37    1.98
 -12  -3   0   85.01    2.27
 -12   3   0   84.48    1.55
 -13  -3   0   -0.03    0.52
 -13   3   0   -0.38    0.41
 -14   3   0   33.18    1.43
 -14  -3   0   34.62    1.56
 -15   3   0    0.11    0.52
 -15  -3   0    0.61    0.62
 -16  -3   0    3.82    0.84
 -16   3   0    3.79    0.76
 -17  -3   0   -0.81    0.63
 -17   3   0   -0.06    0.62
 -18  -3   0    1.29    0.85
 -18   3   0    0.38    0.72
   0  -4   0  795.85   11.76
   1  -4   0    0.16    0.21
  -1  -4   0   -0.32    0.18
  -2  -4   0 1000.00   14.60
   2  -4   0  991.62   14.67
  -3  -4   0    0.19    0.18
   3  -4   0    0.14    0.18
  -3  -4   0    0.13    0.21
  -4  -4   0   43.84    0.93
  -4  -4   0   43.01    1.09
   4  -4   0   46.31    1.05
  -5  -4   0    0.08    0.24
  -5  -4   0    0.34    0.16
   5  -4   0    0.07    0.20
  -6  -4   0   64.71    1.19
   6  -4   0   63.95    1.40
  -6  -4   0   62.58    1.51
  -7   4   0    0.12    0.23
  -7  -4   0    0.00    0.13
  -7  -4   0   -0.28    0.29
  -7   4   0    0.06    0.19
   7  -4   0    0.10    0.22
  -7  -4   0    0.11    0.12
  -8   4   0  103.32    1.93
   8  -4   0  105.27    2.08
  -8  -4   0  102.76    1.66
  -8  -4   0  102.68    1.64
  -8  -4   0  105.81    2.29
  -8   4   0  105.51    2.10
  -9   4   0   -0.16    0.28
  -9  -4   0   -0.31    0.35
  -9   4   0   -0.06    0.21
   9  -4   0    0.04    0.26
  10  -4   0   59.00    1.52
 -10   4   0   62.15    1.32
 -10   4   0   62.00    1.60
 -10  -4   0   62.79    1.76
 -11  -4   0   -0.65    0.36
 -11   4   0    0.71    0.39
 -11   4   0   -0.15    0.22
  11  -4   0   -0.08    0.31
 -12   4   0    2.59    0.32
 -12   4   0    2.99    0.54
 -12  -4   0    2.49    0.63
  12  -4   0    2.82    0.48
  13  -4   0   -0.01    0.38
 -13  -4   0   -0.46    0.43
 -13   4   0   -0.12    0.44
 -14   4   0    8.55    0.86
 -14  -4   0    8.77    0.98
 -15   4   0    0.42    0.54
 -15  -4   0   -0.47    0.60
 -16  -4   0   19.90    1.46
 -16   4   0   17.36    1.21
 -17  -4   0   -0.78    0.69
 -18  -4   0    7.56    1.18
   0  -5   0    0.11    0.22
   1  -5   0   -0.33    0.21
  -1  -5   0    0.04    0.22
   2  -5   0  187.49    3.16
  -2  -5   0  187.90    3.09
  -3  -5   0   -0.33    0.24
  -3  -5   0    0.27    0.20
   3  -5   0    0.04    0.21
  -4  -5   0   46.99    1.03
   4  -5   0   46.34    1.14
  -4  -5   0   48.72    1.23
  -5  -5   0   -0.04    0.18
  -5  -5   0   -0.38    0.27
   5  -5   0    0.01    0.22
  -6  -5   0    3.69    0.45
  -6  -5   0    4.68    0.34
   6  -5   0    4.49    0.42
  -7  -5   0   -0.06    0.15
   7  -5   0    0.03    0.26
  -7  -5   0    0.10    0.29
  -8   5   0    0.14    0.24
  -8  -5   0    0.11    0.36
  -8  -5   0    0.19    0.13
   8  -5   0    0.46    0.29
  -8  -5   0    0.26    0.14
  -9  -5   0   -0.12    0.38
   9  -5   0    0.25    0.30
  -9   5   0    0.40    0.25
 -10  -5   0   11.43    0.83
 -10   5   0   11.70    0.60
  10  -5   0   11.84    0.75
  11  -5   0    0.07    0.34
 -11  -5   0    0.61    0.43
 -11   5   0    0.08    0.25
  12  -5   0    5.57    0.61
 -12   5   0    6.15    0.46
 -12  -5   0    4.91    0.75
  13  -5   0   -0.56    0.38
 -13   5   0   -0.17    0.31
 -13  -5   0   -0.34    0.52
 -14  -5   0    8.23    1.01
 -15  -5   0    0.32    0.67
 -16  -5   0    1.13    0.69
 -17  -5   0    0.23    0.75
 -18  -5   0   -0.22    0.79
   0  -6   0  284.81    4.59
   1  -6   0   -0.17    0.23
  -1  -6   0    0.29    0.23
   2  -6   0  256.84    4.20
  -2  -6   0  250.84    4.11
  -3  -6   0   -0.31    0.20
  -3  -6   0    0.39    0.25
   3  -6   0   -0.19    0.24
  -4  -6   0   11.97    0.66
  -4  -6   0   12.11    0.53
   4  -6   0   11.68    0.61
  -5  -6   0   -0.36    0.18
  -5  -6   0    0.07    0.27
   5  -6   0   -0.79    0.21
  -6  -6   0  136.23    2.72
   6  -6   0  133.95    2.59
  -6  -6   0  137.30    2.34
   7  -6   0    0.13    0.29
  -7  -6   0   -0.08    0.17
  -7  -6   0    0.23    0.31
  -8   6   0  122.47    2.32
   8  -6   0  116.90    2.46
  -8  -6   0  122.07    2.66
  -8  -6   0  127.28    2.02
  -8  -6   0  121.36    2.03
  -9   6   0   -0.25    0.25
   9  -6   0   -0.05    0.30
  -9  -6   0   -0.33    0.38
 -10   6   0   80.47    1.72
 -10  -6   0   79.55    2.13
  10  -6   0   79.86    1.93
 -11  -6   0   -0.44    0.46
  11  -6   0    0.05    0.37
 -11   6   0   -0.20    0.26
  12  -6   0   16.74    0.98
 -12  -6   0   16.00    1.14
 -12   6   0   16.94    0.73
 -13  -6   0   -0.08    0.49
 -13   6   0    0.02    0.28
  13  -6   0    0.05    0.42
 -14  -6   0    6.27    0.93
  14  -6   0    4.09    0.66
 -15  -6   0   -0.45    0.64
 -16  -6   0   36.80    1.91
 -17  -6   0    0.23    0.78
   0  -7   0   -0.02    0.25
  -1  -7   0   -0.20    0.22
   1  -7   0    0.47    0.28
  -2  -7   0  150.84    2.67
   2  -7   0  146.41    2.74
  -3  -7   0    0.16    0.23
   3  -7   0    0.31    0.27
  -4  -7   0  377.84    6.32
   4  -7   0  388.13    6.26
  -4  -7   0  397.80    6.10
   5  -7   0    0.39    0.30
  -5  -7   0   -0.13    0.20
  -5  -7   0   -0.12    0.28
  -6  -7   0   72.79    1.84
  -6  -7   0   74.23    1.50
   6  -7   0   75.40    1.76
  -7  -7   0    0.25    0.20
  -7  -7   0    0.23    0.37
   7  -7   0   -0.23    0.28
  -8  -7   0   71.97    1.38
  -8  -7   0   75.09    1.96
   8  -7   0   71.63    1.79
  -9   7   0    0.18    0.29
   9  -7   0    0.11    0.35
  -9  -7   0    0.14    0.15
  -9  -7   0   -0.16    0.42
 -10   7   0    9.77    0.63
 -10  -7   0    7.70    0.78
  10  -7   0    8.43    0.73
 -11   7   0    0.23    0.31
 -11  -7   0    0.14    0.51
  11  -7   0   -0.17    0.38
  12  -7   0   60.92    1.81
 -12  -7   0   61.88    2.06
 -12   7   0   60.87    1.50
  13  -7   0   -0.14    0.45
 -13   7   0   -0.13    0.31
 -13  -7   0   -0.49    0.50
 -14  -7   0   41.44    1.85
  14  -7   0   39.56    1.56
 -15  -7   0    0.55    0.72
 -16  -7   0    3.09    0.93
 -17  -7   0   -0.38    0.70
   0  -8   0   29.25    0.96
  -1  -8   0    0.12    0.27
   1  -8   0   -0.17    0.27
  -2  -8   0   17.81    0.73
   2  -8   0   20.25    0.83
  -3  -8   0    0.37    0.26
   3  -8   0   -0.16    0.29
  -4  -8   0   41.73    1.11
   4  -8   0   42.01    1.25
  -4  -8   0   42.41    1.30
  -5  -8   0   -0.21    0.35
   5  -8   0   -0.34    0.30
  -5  -8   0    0.22    0.24
   6  -8   0    1.01    0.38
  -6  -8   0    1.51    0.46
  -6  -8   0    1.29    0.29
  -7  -8   0   -0.42    0.37
   7  -8   0    0.35    0.35
  -7  -8   0   -0.21    0.21
  -8  -8   0    0.28    0.22
   8  -8   0    0.34    0.36
  -8  -8   0    0.23    0.39
   9  -8   0   -0.20    0.35
  -9  -8   0    0.80    0.44
  -9  -8   0    0.25    0.19
 -10   8   0    0.31    0.33
 -10  -8   0    0.02    0.50
  10  -8   0    0.38    0.41
 -11   8   0   -0.20    0.33
  11  -8   0    0.12    0.44
 -11  -8   0   -0.07    0.48
  12  -8   0   -0.46    0.44
 -12  -8   0   -0.47    0.47
 -12   8   0   -0.28    0.33
 -13  -8   0    0.29    0.55
 -13   8   0   -0.44    0.33
  13  -8   0    0.40    0.50
  14  -8   0    0.60    0.55
 -14  -8   0    1.72    0.77
 -15  -8   0   -0.15    0.63
 -16  -8   0   -1.05    0.75
 -17  -8   0    0.36    0.79
   0  -9   0    0.29    0.31
   1  -9   0    0.18    0.30
  -1  -9   0   -0.05    0.28
  -2  -9   0   34.35    1.06
   2  -9   0   33.83    1.13
  -3  -9   0    0.58    0.30
   3  -9   0    0.01    0.29
  -4  -9   0  386.54    6.45
  -4  -9   0  380.01    6.15
   4  -9   0  381.30    6.36
   5  -9   0   -0.43    0.33
  -5  -9   0   -0.19    0.36
  -5  -9   0    0.15    0.26
  -6  -9   0  113.21    2.19
  -6  -9   0  110.40    2.55
   6  -9   0  115.62    2.51
  -7  -9   0    0.36    0.38
  -7  -9   0   -0.14    0.23
   7  -9   0   -0.19    0.34
  -8  -9   0   12.62    0.96
  -8  -9   0   12.11    0.57
   8  -9   0   12.25    0.88
  -9  -9   0    0.02    0.21
   9  -9   0   -0.42    0.39
  -9  -9   0   -0.55    0.46
  10  -9   0   29.37    1.27
 -10   9   0   31.63    1.13
 -10  -9   0   29.25    1.39
 -11   9   0   -0.17    0.36
  11  -9   0    0.76    0.49
 -11  -9   0    0.38    0.58
  12  -9   0   73.86    2.15
 -12   9   0   74.69    1.84
 -12  -9   0   68.41    2.32
  13  -9   0    0.46    0.53
 -13   9   0    0.27    0.40
 -13  -9   0    0.95    0.61
  14  -9   0   44.70    1.75
 -14  -9   0   36.55    1.82
 -15  -9   0    0.06    0.74
 -16  -9   0    4.09    0.94
   0 -10   0  101.33    2.23
   1 -10   0    0.29    0.32
  -1 -10   0    0.33    0.32
  -2 -10   0  153.76    2.95
   2 -10   0  151.77    3.05
  -3 -10   0   -0.23    0.29
   3 -10   0   -0.44    0.33
  -4 -10   0    2.59    0.54
  -4 -10   0    1.95    0.38
   4 -10   0    1.66    0.45
  -5 -10   0   -0.03    0.28
   5 -10   0    0.17    0.36
  -5 -10   0   -0.09    0.39
   6 -10   0    5.18    0.65
  -6 -10   0    6.44    0.55
  -6 -10   0    6.90    0.77
   7 -10   0    0.11    0.39
  -7 -10   0    0.26    0.29
  -7 -10   0    0.73    0.45
  -8 -10   0  108.23    2.11
   8 -10   0  113.10    2.62
  -8 -10   0  108.25    2.72
   9 -10   0   -0.31    0.43
  -9 -10   0    0.03    0.23
  -9 -10   0    0.77    0.49
  10 -10   0  160.85    3.49
 -10 -10   0  163.36    3.72
 -11 -10   0   -0.25    0.51
 -11  10   0   -0.39    0.38
  11 -10   0    0.73    0.54
 -12 -10   0    8.24    0.98
 -12  10   0    9.26    0.75
  12 -10   0    7.90    0.89
  13 -10   0    0.10    0.56
 -13 -10   0    0.94    0.66
 -13  10   0   -0.32    0.38
  14 -10   0    5.05    0.87
 -14  10   0    5.18    0.85
 -14 -10   0    3.23    0.91
 -15 -10   0    1.00    0.75
 -16 -10   0   44.40    2.31
   0 -11   0    0.34    0.35
   1 -11   0   -0.18    0.35
  -1 -11   0    0.32    0.35
   2 -11   0   12.67    0.84
  -2 -11   0   11.09    0.75
  -3 -11   0    0.32    0.35
   3 -11   0   -0.38    0.38
  -4 -11   0   16.45    0.83
  -4 -11   0   16.77    1.00
   4 -11   0   15.35    0.96
   5 -11   0    0.16    0.42
  -5 -11   0   -0.11    0.45
  -5 -11   0   -0.38    0.29
   6 -11   0   47.36    1.58
  -6 -11   0   45.64    1.64
  -6 -11   0   45.78    1.30
  -7 -11   0    0.07    0.31
   7 -11   0    0.15    0.45
  -7 -11   0   -1.06    0.39
   8 -11   0   14.52    1.03
  -8 -11   0   13.90    0.71
  -8 -11   0   14.78    1.05
  -9 -11   0   -0.13    0.57
  -9 -11   0   -0.24    0.27
   9 -11   0    0.43    0.51
 -10 -11   0    1.65    0.64
  10 -11   0    1.74    0.59
  11 -11   0   -0.39    0.53
 -11  11   0   -0.13    0.42
 -11 -11   0    0.26    0.58
 -12  11   0    6.11    0.70
  12 -11   0    6.35    0.91
 -12 -11   0    4.66    0.86
  13 -11   0   -0.05    0.59
 -13 -11   0    0.05    0.64
 -13  11   0    0.16    0.45
  14 -11   0    4.17    0.88
 -14 -11   0    5.33    1.05
 -14  11   0    6.01    0.71
 -15 -11   0    0.65    0.84
  15 -11   0   -0.69    0.70
 -16 -11   0   -0.12    0.90
   0 -12   0   30.78    1.21
   1 -12   0    0.28    0.42
  -1 -12   0   -0.17    0.35
   2 -12   0   35.74    1.36
  -2 -12   0   36.03    1.28
   3 -12   0   -1.04    0.37
  -3 -12   0   -0.14    0.36
   4 -12   0    1.32    0.53
  -4 -12   0    1.08    0.55
  -4 -12   0    1.72    0.45
  -5 -12   0    0.44    0.36
   5 -12   0   -0.36    0.44
  -5 -12   0   -0.06    0.49
   6 -12   0   18.43    1.12
  -6 -12   0   17.86    1.10
  -6 -12   0   18.08    0.89
   7 -12   0    0.01    0.46
  -7 -12   0   -0.14    0.33
  -7 -12   0    0.33    0.49
  -8 -12   0   35.12    1.55
   8 -12   0   35.56    1.51
  -8 -12   0   33.96    1.09
  -9 -12   0    0.39    0.60
   9 -12   0    0.36    0.53
  -9 -12   0    0.11    0.30
 -10 -12   0   46.79    1.97
  10 -12   0   47.52    1.83
  11 -12   0   -0.37    0.55
 -11 -12   0    0.12    0.68
 -12  12   0    0.98    0.52
  12 -12   0    1.48    0.69
 -12 -12   0    1.69    0.81
 -13 -12   0   -0.29    0.76
  13 -12   0   -0.07    0.61
 -13  12   0    0.06    0.49
 -14  12   0    1.50    0.56
 -14 -12   0    0.68    0.74
  14 -12   0    0.86    0.71
 -15 -12   0    2.17    1.00
  15 -12   0   -0.29    0.70
   0 -13   0   -0.01    0.42
  -1 -13   0    0.06    0.42
   1 -13   0   -0.08    0.43
   2 -13   0   59.73    1.82
  -2 -13   0   55.63    1.68
  -3 -13   0    0.44    0.41
   3 -13   0   -0.05    0.43
  -4 -13   0  140.68    2.95
   4 -13   0  143.07    3.21
  -4 -13   0  142.54    3.27
  -5 -13   0    0.03    0.37
   5 -13   0    0.44    0.51
  -5 -13   0   -0.18    0.50
  -6 -13   0  115.88    2.94
  -6 -13   0  116.26    2.50
   6 -13   0  117.85    2.90
  -7 -13   0   -0.64    0.53
  -7 -13   0   -0.03    0.37
   7 -13   0    0.51    0.51
   8 -13   0   25.67    1.42
  -8 -13   0   27.51    1.52
  -8 -13   0   27.62    1.04
   9 -13   0    0.07    0.58
  -9 -13   0   -0.73    0.61
  -9 -13   0    0.28    0.33
 -10 -13   0   21.12    1.50
  10 -13   0   20.67    1.38
  11 -13   0    0.28    0.62
 -11 -13   0   -0.13    0.74
  12 -13   0   58.35    2.21
 -12  13   0   56.05    1.88
 -12 -13   0   60.83    2.44
  13 -13   0    0.45    0.70
 -13  13   0    0.16    0.51
 -13 -13   0   -1.06    0.72
  14 -13   0   54.76    2.28
 -14 -13   0   59.11    2.57
 -14  13   0   52.66    1.83
   0 -14   0   23.11    1.20
   1 -14   0   -0.19    0.45
  -1 -14   0   -0.14    0.43
   2 -14   0    5.69    0.77
  -2 -14   0    5.31    0.70
  -3 -14   0   -0.31    0.42
  -3 -14   0   -0.24    0.49
   3 -14   0   -0.46    0.49
  -4 -14   0    1.98    0.55
  -4 -14   0    2.46    0.67
   4 -14   0    1.89    0.63
  -5 -14   0    0.23    0.43
  -5 -14   0   -0.01    0.56
   5 -14   0   -0.15    0.50
  -6 -14   0    0.18    0.41
   6 -14   0   -0.01    0.48
  -6 -14   0    0.34    0.60
   7 -14   0   -0.22    0.53
  -7 -14   0    0.29    0.62
  -7 -14   0    0.42    0.41
  -8 -14   0   19.43    1.32
   8 -14   0   17.20    1.34
  -8 -14   0   17.76    0.92
  -9 -14   0    0.18    0.36
  -9 -14   0    0.72    0.70
   9 -14   0    0.27    0.64
 -10 -14   0   26.91    1.71
  10 -14   0   26.50    1.57
  11 -14   0    0.63    0.69
 -11 -14   0    0.17    0.70
  12 -14   0   12.26    1.32
 -12 -14   0    9.49    1.30
 -12  14   0   10.42    1.00
 -13  14   0    0.52    0.61
  13 -14   0    0.04    0.71
 -13 -14   0    0.40    0.89
 -14  14   0    2.56    0.69
  14 -14   0    2.90    0.91
 -14 -14   0    2.24    0.92
   0 -15   0   -0.35    0.49
  -1 -15   0    0.68    0.51
   1 -15   0   -0.06    0.50
  -2 -15   0   20.99    1.18
   2 -15   0   21.37    1.28
   3 -15   0    0.52    0.53
  -3 -15   0    0.14    0.48
  -3 -15   0   -0.45    0.43
   4 -15   0    7.70    0.88
  -4 -15   0    8.10    0.92
  -4 -15   0    8.19    0.80
   5 -15   0   -0.20    0.53
  -5 -15   0   -0.02    0.43
  -5 -15   0   -0.19    0.57
   6 -15   0    1.72    0.67
  -6 -15   0    0.95    0.61
  -6 -15   0    1.41    0.50
   7 -15   0    0.17    0.63
  -7 -15   0   -0.09    0.42
  -7 -15   0    0.42    0.69
  -8 -15   0    1.38    0.47
   8 -15   0    0.30    0.62
  -8 -15   0    1.11    0.74
  -9 -15   0   -0.02    0.73
   9 -15   0    0.28    0.69
 -10 -15   0    4.36    0.92
  10 -15   0    4.50    0.92
  11 -15   0    0.23    0.71
 -11 -15   0   -0.05    0.80
 -12 -15   0    4.99    1.17
  12 -15   0    6.08    1.06
 -13  15   0    0.00    0.61
 -13 -15   0   -0.11    0.80
  13 -15   0   -0.44    0.74
   0 -16   0  132.61    3.17
  -1 -16   0   -0.80    0.51
   1 -16   0    0.18    0.54
   2 -16   0   51.97    1.91
  -2 -16   0   51.28    1.81
  -3 -16   0    0.18    0.51
  -3 -16   0   -0.50    0.52
   3 -16   0   -0.80    0.54
  -4 -16   0    4.57    0.87
  -4 -16   0    3.90    0.68
   4 -16   0    4.34    0.82
  -5 -16   0   -0.14    0.59
   5 -16   0    0.15    0.62
  -5 -16   0    0.23    0.49
  -6 -16   0   37.81    1.76
   6 -16   0   40.60    1.83
  -6 -16   0   38.19    1.46
  -7 -16   0    0.24    0.45
  -7 -16   0    0.09    0.61
   7 -16   0    0.14    0.67
   8 -16   0   81.17    2.64
  -8 -16   0   84.70    2.79
  -8 -16   0   79.19    2.04
   9 -16   0   -0.07    0.71
  -9 -16   0   -0.67    0.77
 -10 -16   0   27.26    1.87
  10 -16   0   31.66    1.87
 -11 -16   0   -0.51    0.79
  11 -16   0    0.07    0.77
 -12 -16   0    7.34    1.29
  12 -16   0    8.41    1.23
   0 -17   0    0.28    0.58
  -1 -17   0   -0.02    0.56
   1 -17   0    0.56    0.61
  -2 -17   0   26.79    1.47
   2 -17   0   26.32    1.48
  -2 -17   0   25.15    1.41
  -3 -17   0    0.08    0.54
   3 -17   0   -0.46    0.56
  -3 -17   0    0.38    0.62
   4 -17   0   39.62    1.80
  -4 -17   0   39.49    1.82
  -4 -17   0   37.45    1.58
   5 -17   0    0.13    0.64
  -5 -17   0   -0.36    0.51
  -5 -17   0    1.36    0.72
  -6 -17   0   28.82    1.72
  -6 -17   0   29.42    1.36
   6 -17   0   29.57    1.67
  -7 -17   0    1.12    0.71
   7 -17   0   -0.09    0.70
  -7 -17   0   -0.62    0.47
  -8 -17   0    2.03    0.55
   8 -17   0    3.38    0.88
  -8 -17   0    2.98    0.94
   9 -17   0    0.21    0.72
  -9 -17   0    0.03    0.78
  10 -17   0    2.64    0.93
 -10 -17   0    2.35    1.02
  11 -17   0   -1.09    0.71
 -11 -17   0   -0.98    0.83
   0 -18   0   22.33    1.42
  -1 -18   0   -0.29    0.56
   1 -18   0   -0.18    0.63
  -2 -18   0    4.19    0.80
   2 -18   0    3.78    0.80
  -2 -18   0    5.34    0.92
  -3 -18   0   -0.30    0.60
  -3 -18   0    0.48    0.59
   3 -18   0   -0.30    0.59
  -4 -18   0   -0.02    0.69
   4 -18   0    0.37    0.68
  -4 -18   0    0.76    0.60
  -5 -18   0    0.01    0.57
   5 -18   0    0.75    0.70
  -5 -18   0   -0.08    0.72
   6 -18   0    0.02    0.71
  -6 -18   0    1.56    0.83
  -6 -18   0    0.91    0.56
  -7 -18   0   -0.48    0.73
  -7 -18   0    0.23    0.52
   7 -18   0   -0.15    0.75
  -8 -18   0    5.05    1.07
   8 -18   0    2.18    0.88
   9 -18   0    0.11    0.78
  -9 -18   0   -0.63    0.79
 -10 -18   0    0.90    0.97
  10 -18   0    0.47    0.82
   0 -19   0   -0.17    0.64
   1 -19   0    0.53    0.67
  -1 -19   0   -0.08    0.61
  -1 -19   0   -0.14    0.63
  -2 -19   0   40.88    1.83
  -2 -19   0   41.88    1.97
   2 -19   0   38.17    1.87
   3 -19   0    0.29    0.67
  -3 -19   0    0.11    0.61
  -3 -19   0    0.12    0.70
  -4 -19   0   49.88    1.91
   4 -19   0   48.22    2.11
  -4 -19   0   45.40    2.09
   5 -19   0   -1.07    0.66
  -5 -19   0   -0.30    0.58
  -5 -19   0   -0.36    0.73
  -6 -19   0   35.59    2.01
   6 -19   0   39.06    2.01
  -6 -19   0   33.64    1.57
   7 -19   0    1.07    0.81
  -7 -19   0    0.46    0.82
  -7 -19   0   -0.77    0.52
   8 -19   0    1.05    0.84
  -8 -19   0   -0.13    0.80
  -9 -19   0    0.54    0.92
   9 -19   0    0.10    0.83
   0 -20   0   69.07    2.43
   1 -20   0   -0.14    0.65
  -1 -20   0   -1.21    0.66
  -1 -20   0    0.05    0.69
  -2 -20   0   40.06    1.92
   2 -20   0   35.01    1.86
  -2 -20   0   36.97    1.82
  -3 -20   0    0.18    0.65
   3 -20   0   -0.62    0.66
  -3 -20   0   -0.80    0.68
  -4 -20   0   -0.38    0.60
   4 -20   0   -0.49    0.68
  -4 -20   0    0.08    0.79
   5 -20   0    0.24    0.80
  -5 -20   0   -0.50    0.60
  -5 -20   0   -0.40    0.78
  -6 -20   0   26.03    1.50
   6 -20   0   27.97    1.87
  -6 -20   0   24.51    1.83
  -7 -20   0    0.18    0.89
  -7 -20   0   -0.61    0.59
   7 -20   0   -0.23    0.79
   0 -21   0   -0.24    0.72
   0 -21   0    0.33    0.74
   1 -21   0    1.09    0.79
  -1 -21   0    0.60    0.73
  -1 -21   0    0.90    0.76
  -2 -21   0    0.78    0.81
   2 -21   0   -0.54    0.73
  -2 -21   0    0.70    0.72
  -3 -21   0    0.31    0.69
   3 -21   0    0.08    0.77
  -3 -21   0   -0.77    0.69
  -4 -21   0   -0.55    0.81
   4 -21   0   -0.20    0.76
  -4 -21   0    1.45    0.73
  -5 -21   0   -0.84    0.78
  -1   0   1   -0.17    0.07
  -1   0  -1   -0.21    0.07
  -2   0  -1    0.05    0.12
  -2   0   1    0.04    0.11
  -2   0   1   -0.04    0.10
   3   0   1   -0.10    0.08
  -3   0  -1    0.09    0.16
  -3   0   1   -0.23    0.14
  -3   0   1   -0.19    0.13
  -4   0  -1   -0.55    0.19
   4   0   1   -0.19    0.11
  -4   0   1   -0.23    0.19
  -4   0   1   -0.26    0.14
  -5   0   1    0.04    0.15
   5   0   1   -0.05    0.12
  -5   0   1   -0.12    0.16
  -5   0  -1   -0.25    0.18
  -6   0   1    0.10    0.16
   6   0   1   -0.01    0.14
  -6   0  -1    0.47    0.25
  -6   0   1   -0.16    0.19
  -7   0   1   -0.28    0.22
  -7   0   1   -0.16    0.16
  -7   0  -1    0.17    0.25
   7   0   1   -0.07    0.15
  -8   0   1    0.11    0.27
  -8   0  -1    0.01    0.27
  -8   0   1    0.08    0.17
   8   0   1    0.05    0.17
  -9   0   1    0.12    0.26
  -9   0  -1   -0.26    0.26
   9   0   1   -0.28    0.18
  -9   0   1   -0.02    0.18
 -10   0   1   -0.08    0.32
 -10   0   1    0.19    0.19
 -10   0  -1    0.00    0.35
 -11   0  -1   -0.55    0.31
 -11   0   1   -0.01    0.19
 -11   0   1    0.29    0.36
 -12   0   1    0.24    0.18
 -12   0   1    0.10    0.40
 -12   0  -1    0.34    0.43
 -13   0  -1    0.10    0.48
 -13   0   1    0.10    0.46
 -14   0   1   -0.54    0.46
 -14   0  -1    0.16    0.47
 -15   0  -1    0.43    0.59
 -15   0   1   -0.11    0.54
 -16   0  -1   -0.37    0.57
 -16   0   1    0.14    0.59
 -17   0   1   -0.84    0.58
 -17   0  -1    0.38    0.64
 -18   0   1    0.87    0.73
 -18   0  -1   -0.72    0.68
   0   1   1    0.00    0.04
   0  -1  -1   -0.06    0.05
   0  -1  -1    0.03    0.06
   0  -1   1   -0.18    0.07
  -1  -1  -1  371.33    5.36
   1  -1   1  357.88    5.33
  -1  -1   1  368.35    5.36
   1   1   1  363.75    5.30
   1  -1  -1  362.92    5.35
  -1   1  -1  359.45    5.32
  -2   1   1    0.50    0.13
  -2   1   1    0.68    0.10
   2  -1   1    0.49    0.12
  -2  -1  -1    0.33    0.14
  -2  -1   1    0.72    0.13
  -2   1  -1    0.47    0.11
  -2   1  -1    0.70    0.16
   2  -1  -1    0.53    0.14
  -2  -1   1    0.85    0.17
  -3  -1  -1   83.81    1.50
   3  -1   1   82.37    1.36
  -3   1   1   82.72    1.40
  -3   1   1   83.41    1.41
   3   1   1   86.18    1.26
  -3   1  -1   83.23    1.48
  -3   1  -1   82.68    1.30
  -3  -1   1   83.09    1.40
  -3   1  -1   84.25    1.34
   3  -1  -1   81.28    1.43
  -3  -1   1   84.43    1.48
  -4   1   1    3.78    0.26
  -4   1   1    3.69    0.29
  -4  -1  -1    4.02    0.34
   4  -1   1    3.45    0.24
  -4  -1   1    3.99    0.27
  -4   1  -1    3.45    0.30
  -4   1  -1    3.69    0.19
  -4   1  -1    4.32    0.23
   4   1   1    3.73    0.18
   4  -1  -1    3.76    0.27
  -4  -1   1    3.88    0.32
  -5   1   1   17.68    0.56
  -5  -1  -1   16.91    0.63
  -5   1   1   16.51    0.50
   5  -1   1   16.75    0.47
  -5  -1   1   17.10    0.61
  -5  -1   1   17.22    0.49
   5  -1  -1   18.00    0.55
   5   1   1   17.51    0.42
  -5   1  -1   17.75    0.43
  -5   1  -1   16.09    0.58
  -5   1  -1   17.07    0.39
  -6   1   1   25.30    0.66
   6  -1   1   26.09    0.65
  -6   1   1   25.01    0.75
  -6  -1  -1   24.90    0.81
   6   1   1   27.14    0.60
  -6  -1   1   26.50    0.65
   6  -1  -1   26.59    0.72
  -6   1  -1   26.91    0.56
  -6   1  -1   26.39    0.52
  -6  -1   1   24.53    0.79
  -6   1  -1   26.57    0.81
   7  -1   1  156.81    2.57
  -7  -1  -1  152.61    2.83
  -7   1   1  156.06    2.56
  -7   1   1  152.19    2.73
  -7   1  -1  153.32    2.35
  -7  -1   1  155.10    2.81
  -7   1  -1  153.11    2.80
   7  -1  -1  155.57    2.66
  -7   1  -1  154.56    2.39
  -7  -1   1  151.86    2.53
  -8   1   1   18.12    0.73
   8  -1   1   20.66    0.64
  -8   1   1   17.68    0.58
  -8  -1  -1   18.80    0.82
  -8   1  -1   18.02    0.39
  -8   1  -1   18.40    0.79
  -8  -1   1   18.40    0.57
  -8  -1   1   18.79    0.79
   8  -1  -1   20.27    0.70
  -9   1   1  163.80    2.76
   9  -1   1  170.83    2.86
  -9   1   1  166.38    3.07
  -9  -1  -1  164.54    3.18
  -9  -1   1  166.85    3.14
  -9   1  -1  163.17    3.13
  -9  -1   1  164.27    2.72
  10  -1   1    4.78    0.42
 -10   1   1    4.81    0.53
 -10   1   1    3.60    0.32
 -10  -1  -1    3.71    0.50
 -10  -1   1    3.72    0.52
 -10  -1   1    4.43    0.32
 -10   1  -1    3.70    0.52
 -11   1   1   64.72    1.72
 -11  -1  -1   66.60    1.84
 -11   1   1   67.54    1.34
  11  -1   1   68.56    1.53
 -11  -1   1   69.39    1.82
 -11   1  -1   67.25    1.81
 -11  -1   1   67.15    1.25
 -12  -1  -1    1.71    0.54
 -12   1   1    2.30    0.28
 -12   1   1    1.05    0.44
 -12  -1   1    1.79    0.50
 -12   1  -1    2.10    0.53
 -13  -1  -1    0.36    0.51
 -13   1   1    0.31    0.45
 -13  -1   1    0.14    0.45
 -13   1  -1   -0.61    0.41
 -14  -1  -1    2.02    0.65
 -14   1   1    2.29    0.61
 -14  -1   1    1.73    0.60
 -14   1  -1    1.38    0.56
 -15  -1  -1   37.12    1.67
 -15   1   1   40.87    1.61
 -15   1  -1   38.19    1.64
 -15  -1   1   40.42    1.66
 -16   1   1    0.85    0.61
 -16  -1  -1    0.81    0.66
 -16   1  -1   -0.45    0.57
 -16  -1   1    1.58    0.67
 -17   1   1   24.49    1.45
 -17  -1  -1   24.20    1.58
 -17   1  -1   24.22    1.52
 -17  -1   1   26.87    1.56
 -18   1   1    0.12    0.70
 -18  -1  -1   -0.24    0.74
 -18   1  -1    0.60    0.73
 -18  -1   1    0.73    0.75
   0  -2   1   52.18    0.96
   0  -2  -1   52.35    0.91
  -1  -2  -1   14.36    0.39
  -1  -2  -1   14.43    0.33
   1  -2   1   14.33    0.42
  -1  -2   1   15.07    0.42
   1  -2  -1   14.31    0.40
  -2  -2  -1   22.14    0.40
  -2  -2  -1   22.85    0.57
   2  -2   1   22.85    0.56
  -2  -2   1   22.61    0.54
   2  -2  -1   21.84    0.55
  -3   2   1  221.50    3.36
  -3  -2  -1  223.71    3.52
   3  -2   1  216.20    3.41
  -3   2  -1  225.28    3.47
  -3  -2   1  218.69    3.52
  -3  -2   1  218.23    3.41
   3  -2  -1  221.10    3.45
  -4   2   1    0.41    0.17
   4  -2   1    0.65    0.17
  -4  -2  -1    0.29    0.21
  -4   2   1    0.35    0.18
   4  -2  -1    0.42    0.20
  -4   2  -1    0.38    0.19
  -4  -2   1    0.52    0.22
  -4  -2   1    0.60    0.18
  -5   2   1  417.01    6.39
  -5  -2  -1  426.71    6.60
  -5   2   1  426.50    6.43
   5  -2   1  418.57    6.39
  -5  -2   1  421.79    6.37
  -5  -2   1  422.47    6.57
  -5   2  -1  421.83    6.28
   5  -2  -1  428.29    6.46
  -5   2  -1  428.15    6.52
  -6   2   1    2.88    0.31
  -6   2   1    2.77    0.27
   6  -2   1    2.86    0.27
  -6  -2  -1    2.42    0.34
  -6  -2   1    3.07    0.27
  -6   2  -1    2.80    0.21
  -6  -2   1    2.17    0.32
  -6   2  -1    2.73    0.33
   6  -2  -1    2.73    0.30
  -7   2   1  272.39    4.39
  -7  -2  -1  272.42    4.56
   7  -2   1  271.54    4.29
  -7   2   1  270.25    4.26
   7  -2  -1  270.28    4.37
  -7   2  -1  270.03    4.11
  -7   2  -1  269.00    4.47
  -7  -2   1  264.08    4.20
  -7  -2   1  269.09    4.53
  -8  -2  -1   38.83    1.18
   8  -2   1   40.22    0.99
  -8   2   1   40.10    1.09
  -8   2   1   40.63    0.95
  -8   2  -1   40.44    0.85
  -8   2  -1   38.74    0.79
  -8  -2   1   38.01    1.17
  -8   2  -1   38.63    1.13
   8  -2  -1   39.42    1.04
  -8  -2   1   40.63    0.90
  -9  -2  -1    8.30    0.67
   9  -2   1    7.58    0.49
  -9   2   1    7.31    0.44
  -9   2   1    7.91    0.57
  -9   2  -1    6.94    0.30
  -9   2  -1    7.62    0.61
   9  -2  -1    7.68    0.53
  -9  -2   1    7.57    0.39
  -9   2  -1    6.86    0.34
  -9  -2   1    6.43    0.57
 -10  -2  -1   45.16    1.39
 -10   2   1   42.78    1.02
  10  -2   1   42.69    1.13
 -10   2   1   41.44    1.26
 -10  -2   1   43.16    0.92
 -10   2  -1   42.07    1.31
  10  -2  -1   42.74    1.19
 -10  -2   1   40.74    1.31
  11  -2   1   45.18    1.22
 -11  -2  -1   46.24    1.53
 -11   2   1   43.89    1.36
 -11   2   1   46.40    1.07
 -11  -2   1   46.34    1.49
 -11   2  -1   42.44    1.37
 -11  -2   1   45.10    0.85
 -12  -2  -1   -0.08    0.47
  12  -2   1    0.39    0.30
 -12   2   1    0.19    0.23
 -12   2   1    0.20    0.39
 -12  -2   1    0.16    0.38
 -12   2  -1    0.10    0.39
 -13  -2  -1   93.30    2.45
 -13   2   1   95.32    2.32
 -13   2  -1   95.68    2.39
 -13  -2   1   90.52    2.41
 -14   2   1    9.62    0.88
 -14  -2  -1    9.01    0.95
 -14  -2   1    8.13    0.89
 -14   2  -1    8.91    0.89
 -15  -2  -1   34.52    1.63
 -15   2   1   32.90    1.47
 -15   2  -1   33.95    1.54
 -15  -2   1   33.16    1.57
 -16  -2  -1   10.90    1.15
 -16   2   1    9.13    0.98
 -16  -2   1   10.27    1.06
 -16   2  -1   10.99    1.08
 -17   2   1    0.43    0.65
 -17  -2  -1    0.41    0.62
 -17  -2   1    0.10    0.67
 -17   2  -1    0.09    0.66
 -18   2   1    1.72    0.78
 -18  -2  -1    2.56    0.90
 -18   2  -1    1.33    0.80
 -18  -2   1    2.80    0.84
   0  -3   1   -0.02    0.19
   0  -3  -1   -0.10    0.15
  -1  -3  -1   16.58    0.48
   1  -3   1   15.84    0.52
  -1  -3  -1   15.62    0.43
  -1  -3   1   16.47    0.52
   2  -3   1  189.35    3.05
  -2  -3  -1  188.80    3.04
  -2  -3  -1  189.57    2.89
  -2  -3   1  190.92    3.03
   2  -3  -1  190.79    3.03
  -3  -3  -1   51.27    0.88
   3  -3   1   52.40    1.07
  -3  -3  -1   50.13    1.09
  -3  -3   1   51.62    1.14
   3  -3  -1   52.95    1.07
  -3  -3   1   51.83    1.05
  -4  -3  -1    2.00    0.14
   4  -3   1    1.96    0.26
  -4   3   1    2.23    0.23
  -4  -3  -1    1.68    0.28
  -4  -3   1    1.55    0.28
  -4  -3   1    1.87    0.25
   4  -3  -1    1.90    0.26
  -5   3   1    3.74    0.31
  -5   3   1    3.89    0.30
   5  -3   1    3.84    0.32
  -5  -3  -1    3.52    0.37
  -5  -3   1    4.08    0.40
   5  -3  -1    3.41    0.33
  -5  -3   1    4.11    0.31
  -5   3  -1    3.24    0.33
  -6  -3  -1    2.84    0.36
  -6   3   1    3.01    0.30
   6  -3   1    3.05    0.31
  -6   3   1    3.48    0.32
  -6   3  -1    3.26    0.37
  -6  -3   1    2.89    0.39
  -6  -3   1    2.88    0.28
  -6   3  -1    3.46    0.26
   6  -3  -1    3.18    0.34
   7  -3   1    3.09    0.33
  -7   3   1    3.29    0.34
  -7  -3  -1    2.65    0.39
  -7   3   1    2.33    0.29
  -7   3  -1    2.22    0.35
  -7  -3   1    2.04    0.38
  -7  -3   1    3.16    0.29
  -7   3  -1    2.42    0.24
   7  -3  -1    2.70    0.34
   8  -3   1    6.92    0.47
  -8   3   1    6.20    0.43
  -8   3   1    6.32    0.50
  -8  -3  -1    5.31    0.56
  -8   3  -1    7.26    0.36
   8  -3  -1    7.07    0.52
  -8   3  -1    7.31    0.55
  -8  -3   1    5.86    0.54
  -8  -3   1    7.29    0.41
  -9  -3  -1   32.26    1.15
   9  -3   1   34.09    0.98
  -9   3   1   34.15    0.90
  -9   3   1   33.49    1.05
  -9  -3   1   32.83    0.80
  -9   3  -1   35.49    1.12
   9  -3  -1   33.90    1.03
  -9   3  -1   34.02    0.77
  -9  -3   1   33.02    1.14
 -10   3   1    0.50    0.34
  10  -3   1    1.01    0.31
 -10  -3  -1    0.89    0.40
 -10   3   1    0.92    0.27
 -10  -3   1    0.85    0.43
  10  -3  -1    1.11    0.34
 -10  -3   1    0.79    0.20
 -10   3  -1    1.14    0.20
 -10   3  -1    0.69    0.37
 -11   3   1    5.80    0.44
 -11   3   1    5.30    0.59
  11  -3   1    5.46    0.52
 -11  -3  -1    4.52    0.65
 -11   3  -1    4.29    0.56
  11  -3  -1    5.33    0.54
 -11   3  -1    4.81    0.27
 -11  -3   1    5.94    0.68
  12  -3   1    0.09    0.33
 -12   3   1    0.38    0.26
 -12   3   1   -0.19    0.37
 -12  -3  -1    0.92    0.53
 -12   3  -1    0.47    0.40
 -12  -3   1    0.33    0.49
 -13  -3  -1    0.56    0.50
 -13   3   1    0.60    0.27
 -13   3   1    0.66    0.45
 -13   3  -1    1.50    0.53
 -13  -3   1    0.77    0.49
 -14  -3  -1    4.24    0.79
 -14   3   1    4.69    0.69
 -14   3  -1    3.91    0.71
 -14  -3   1    4.77    0.81
 -15  -3  -1    3.23    0.72
 -15   3   1    3.16    0.67
 -15   3  -1    2.87    0.69
 -15  -3   1    2.94    0.75
 -16   3   1    0.48    0.56
 -16  -3  -1    0.56    0.69
 -16   3  -1   -0.26    0.58
 -16  -3   1   -0.05    0.65
 -17   3   1    6.91    0.94
 -17  -3  -1    6.26    1.01
 -17  -3   1    7.06    1.03
 -17   3  -1    7.48    0.99
 -18  -3  -1    0.91    0.81
 -18   3   1    0.79    0.72
 -18   3  -1    0.27    0.70
 -18  -3   1   -0.22    0.70
   0  -4  -1   34.84    0.79
   0  -4   1   35.35    0.87
  -1  -4  -1  187.04    2.99
   1  -4   1  190.46    3.11
  -1  -4   1  188.35    3.09
   1  -4  -1  188.86    3.05
  -2  -4  -1   55.57    1.03
   2  -4   1   55.21    1.17
  -2  -4  -1   53.71    1.13
   2  -4  -1   54.15    1.14
  -2  -4   1   54.07    1.14
   3  -4   1  138.71    2.41
  -3  -4  -1  140.59    2.44
  -3  -4  -1  141.54    2.23
  -3  -4   1  137.82    2.37
   3  -4  -1  138.21    2.41
  -4  -4  -1   11.08    0.53
  -4  -4  -1   10.68    0.33
   4  -4   1   10.86    0.51
   4  -4  -1   10.31    0.50
  -4  -4   1   10.51    0.54
  -4  -4   1   10.15    0.47
  -5  -4  -1  216.69    3.25
  -5  -4  -1  217.32    3.71
   5  -4   1  218.27    3.59
  -5  -4   1  221.80    3.74
   5  -4  -1  214.21    3.60
  -5  -4   1  215.07    3.51
   6  -4   1    4.03    0.38
  -6  -4  -1    4.64    0.48
  -6   4   1    4.71    0.37
  -6   4   1    3.71    0.34
  -6  -4   1    4.52    0.34
   6  -4  -1    3.90    0.40
  -6  -4   1    4.57    0.48
  -7  -4  -1   38.46    1.16
   7  -4   1   38.34    1.01
  -7   4   1   39.20    0.99
  -7   4   1   36.79    0.96
   7  -4  -1   36.27    1.04
  -7  -4   1   37.73    1.14
  -7   4  -1   37.27    0.89
  -7  -4   1   38.36    0.91
  -8  -4  -1    7.74    0.67
  -8   4   1    8.02    0.50
  -8   4   1    9.60    0.56
   8  -4   1    8.94    0.55
   8  -4  -1    7.96    0.57
  -8   4  -1    7.70    0.57
  -8  -4   1    8.46    0.44
  -8   4  -1    8.42    0.42
  -8  -4   1    6.95    0.61
  -9   4   1   13.64    0.63
  -9  -4  -1   15.71    0.84
  -9   4   1   15.58    0.73
   9  -4   1   15.82    0.70
  -9   4  -1   14.32    0.76
  -9  -4   1   13.90    0.53
   9  -4  -1   14.52    0.73
  -9  -4   1   15.63    0.88
  -9   4  -1   15.31    0.55
  10  -4   1    0.43    0.30
 -10   4   1    0.61    0.33
 -10   4   1    0.42    0.26
 -10  -4  -1    0.13    0.41
  10  -4  -1    0.20    0.31
 -10  -4   1    0.46    0.41
 -10   4  -1    0.27    0.34
 -10  -4   1    0.44    0.19
 -10   4  -1    0.49    0.22
 -11   4   1   36.03    1.21
  11  -4   1   35.17    1.14
 -11   4   1   37.45    1.01
 -11  -4  -1   34.06    1.35
 -11   4  -1   33.75    1.24
 -11   4  -1   35.93    0.83
  11  -4  -1   37.05    1.20
 -11  -4   1   34.78    1.36
  12  -4   1   -0.51    0.32
 -12  -4  -1    0.37    0.50
 -12   4   1    0.29    0.28
 -12   4   1   -0.39    0.37
  12  -4  -1    0.28    0.36
 -12  -4   1   -0.06    0.45
 -12   4  -1   -0.04    0.41
  13  -4   1   66.21    2.13
 -13  -4  -1   61.06    2.04
 -13   4   1   62.52    1.41
 -13   4   1   64.18    1.81
 -13   4  -1   64.00    1.89
 -13  -4   1   68.23    2.09
 -14   4   1    0.61    0.49
 -14  -4  -1    1.35    0.66
 -14   4  -1    1.34    0.55
 -14  -4   1    0.43    0.57
 -15   4   1    6.77    0.83
 -15  -4  -1    7.85    0.99
 -15   4  -1    7.81    0.92
 -15  -4   1    7.62    1.00
 -16  -4  -1    0.13    0.67
 -16   4   1    0.01    0.51
 -16  -4   1   -0.29    0.63
 -17   4   1    2.10    0.70
 -17  -4  -1   -0.36    0.75
 -17  -4   1    0.41    0.72
 -18  -4  -1    1.68    0.89
 -18  -4   1    0.66    0.81
   0  -5   1    0.03    0.24
   0  -5  -1   -0.15    0.20
   1  -5   1  559.17    8.36
  -1  -5  -1  554.80    8.24
  -1  -5   1  533.91    8.33
   1  -5  -1  545.79    8.29
   2  -5   1   16.14    0.64
  -2  -5  -1   15.37    0.52
  -2  -5  -1   15.65    0.58
  -2  -5   1   16.36    0.61
   2  -5  -1   16.29    0.60
  -3  -5  -1  207.46    3.47
   3  -5   1  208.44    3.47
  -3  -5  -1  203.73    3.26
   3  -5  -1  203.48    3.44
  -3  -5   1  207.19    3.41
   4  -5   1   34.52    0.96
  -4  -5  -1   35.78    0.99
  -4  -5  -1   34.58    0.76
   4  -5  -1   34.08    0.95
  -4  -5   1   35.38    1.05
  -4  -5   1   34.39    0.90
   5  -5   1   38.97    1.04
  -5  -5  -1   38.92    1.09
  -5  -5  -1   38.57    0.78
  -5  -5   1   38.74    1.12
   5  -5  -1   38.85    1.04
  -5  -5   1   38.30    0.97
   6  -5   1   17.73    0.70
  -6  -5  -1   16.58    0.41
  -6  -5  -1   17.47    0.80
  -6  -5   1   17.68    0.82
   6  -5  -1   17.97    0.72
  -6  -5   1   17.30    0.63
  -7  -5  -1  170.66    3.24
   7  -5   1  172.57    3.07
  -7   5   1  174.05    2.99
  -7  -5   1  170.55    2.88
  -7  -5   1  166.25    3.22
   7  -5  -1  168.17    3.09
   8  -5   1    1.39    0.33
  -8  -5  -1    1.21    0.39
  -8   5   1    1.37    0.30
  -8  -5   1    1.57    0.41
  -8   5  -1    1.23    0.27
   8  -5  -1    1.78    0.37
  -8  -5   1    1.41    0.26
  -9  -5  -1  216.70    4.01
   9  -5   1  208.60    3.72
  -9   5   1  209.35    3.59
  -9  -5   1  206.23    3.37
  -9   5  -1  209.84    3.46
  -9  -5   1  202.59    3.94
   9  -5  -1  208.99    3.76
 -10  -5  -1   -0.08    0.37
 -10   5   1    0.30    0.28
  10  -5   1    0.34    0.31
 -10   5  -1    0.04    0.22
  10  -5  -1    0.26    0.35
 -10  -5   1    0.33    0.18
 -10  -5   1    0.31    0.39
 -11   5   1   47.16    1.39
 -11  -5  -1   45.41    1.61
 -11   5   1   43.04    1.18
  11  -5   1   44.62    1.35
 -11   5  -1   45.68    1.06
  11  -5  -1   45.07    1.41
 -11  -5   1   43.25    1.58
 -12   5   1   13.40    0.69
 -12  -5  -1   12.70    1.04
  12  -5   1   12.71    0.82
 -12   5   1   13.29    0.86
 -12  -5   1   12.05    1.01
  12  -5  -1   13.04    0.89
 -12   5  -1   12.46    0.53
  13  -5   1   -0.07    0.38
 -13   5   1   -0.05    0.28
 -13  -5  -1    0.02    0.48
  13  -5  -1    0.02    0.41
 -13  -5   1    0.24    0.53
 -14  -5  -1    1.38    0.63
 -14  -5   1    1.87    0.71
 -15  -5  -1   29.71    1.64
 -15  -5   1   25.42    1.45
 -16  -5  -1    0.15    0.71
 -16  -5   1   -0.23    0.68
 -17  -5  -1   39.78    2.04
 -17  -5   1   38.82    1.96
 -18  -5  -1   -0.05    0.82
 -18  -5   1   -0.49    0.80
   0  -6   1   15.77    0.67
   0  -6  -1   16.50    0.62
  -1  -6  -1    1.69    0.27
   1  -6   1    2.33    0.35
  -1  -6   1    1.85    0.32
   1  -6  -1    2.35    0.31
  -2  -6  -1   17.38    0.64
  -2  -6  -1   16.37    0.58
   2  -6  -1   15.04    0.64
  -2  -6   1   15.12    0.64
  -3  -6  -1  213.31    3.68
  -3  -6  -1  218.53    3.51
   3  -6   1  219.63    3.71
  -3  -6   1  220.50    3.65
   3  -6  -1  213.76    3.67
  -4  -6  -1   -0.04    0.17
   4  -6   1   -0.08    0.24
  -4  -6  -1    0.23    0.25
  -4  -6   1    0.22    0.28
   4  -6  -1   -0.08    0.21
  -4  -6   1    0.29    0.24
  -5  -6  -1   90.77    1.60
  -5  -6  -1   86.30    1.93
   5  -6   1   90.56    1.89
  -5  -6   1   90.82    2.00
  -5  -6   1   89.98    1.77
   5  -6  -1   87.73    1.86
  -6  -6  -1    9.82    0.37
  -6  -6  -1   10.81    0.70
   6  -6   1    9.75    0.61
  -6  -6   1   10.51    0.53
  -6  -6   1    9.89    0.66
   6  -6  -1   10.22    0.62
  -7  -6  -1   25.48    1.00
   7  -6   1   25.40    0.92
  -7  -6  -1   26.24    0.53
   7  -6  -1   26.64    0.95
  -7  -6   1   23.83    0.99
  -7  -6   1   25.12    0.78
  -8  -6  -1   13.80    0.82
  -8   6   1   14.20    0.69
   8  -6   1   14.70    0.74
  -8  -6   1   13.29    0.87
   8  -6  -1   14.21    0.78
  -8  -6   1   14.57    0.60
   9  -6   1    7.19    0.60
  -9   6   1    8.81    0.61
  -9  -6  -1    7.93    0.73
   9  -6  -1    8.60    0.69
  -9  -6   1    7.45    0.71
  -9  -6   1    8.76    0.47
  -9   6  -1    9.63    0.55
  10  -6   1    4.86    0.55
 -10  -6  -1    5.28    0.66
 -10   6   1    4.60    0.47
 -10   6  -1    4.91    0.43
  10  -6  -1    4.26    0.55
 -10  -6   1    4.65    0.66
 -10  -6   1    4.67    0.35
 -11  -6  -1   22.20    1.15
  11  -6   1   21.68    0.99
 -11   6   1   21.19    0.86
 -11   6  -1   19.56    0.75
  11  -6  -1   20.90    1.03
 -11  -6   1   21.22    1.14
 -12  -6  -1    0.12    0.53
 -12   6   1    0.19    0.32
  12  -6   1    0.23    0.40
 -12   6  -1    1.07    0.29
  12  -6  -1    0.93    0.43
 -12  -6   1   -0.25    0.53
 -13   6   1    6.05    0.55
 -13  -6  -1    5.43    0.90
  13  -6   1    5.66    0.68
  13  -6  -1    5.78    0.71
 -13  -6   1    5.02    0.83
 -14  -6  -1    1.51    0.70
  14  -6  -1    0.95    0.52
 -14  -6   1    0.52    0.63
 -15  -6  -1    7.67    1.05
 -15  -6   1    7.08    0.96
 -16  -6  -1    9.53    1.19
 -16  -6   1    8.65    1.15
 -17  -6  -1    0.71    0.83
 -17  -6   1   -0.48    0.73
   0  -7  -1    0.16    0.25
   0  -7   1   -0.24    0.23
  -1  -7  -1   56.24    1.27
   1  -7   1   56.47    1.37
  -1  -7   1   52.41    1.32
   1  -7  -1   54.56    1.30
   2  -7   1    6.16    0.53
  -2  -7  -1    6.15    0.44
  -2  -7   1    5.91    0.49
   2  -7  -1    6.17    0.49
  -3  -7  -1    1.77    0.33
  -3  -7  -1    2.26    0.30
   3  -7   1    1.34    0.32
   3  -7  -1    1.09    0.32
  -3  -7   1    1.37    0.31
  -4  -7  -1   46.01    1.30
   4  -7   1   49.51    1.31
  -4  -7  -1   47.25    1.08
  -4  -7   1   48.00    1.21
   4  -7  -1   48.58    1.28
  -5  -7  -1    0.37    0.31
   5  -7   1    0.00    0.28
  -5  -7  -1    0.23    0.20
   5  -7  -1    1.19    0.34
  -5  -7   1    0.13    0.35
  -5  -7   1    0.47    0.26
  -6  -7  -1   10.03    0.67
  -6  -7  -1    9.61    0.43
   6  -7   1    8.91    0.64
   6  -7  -1   10.23    0.66
  -6  -7   1    9.67    0.55
  -6  -7   1    7.67    0.67
  -7  -7  -1   61.66    1.13
   7  -7   1   61.07    1.58
  -7  -7  -1   62.37    1.69
  -7  -7   1   55.22    1.66
  -7  -7   1   59.92    1.37
   7  -7  -1   63.90    1.60
   8  -7   1    2.17    0.44
  -8  -7  -1    2.49    0.53
  -8  -7   1    2.80    0.55
   8  -7  -1    2.57    0.46
  -8  -7   1    2.83    0.35
   9  -7   1   25.93    1.04
  -9   7   1   23.08    0.91
  -9  -7  -1   23.52    1.10
  -9   7  -1   24.00    0.86
  -9  -7   1   22.51    1.10
  -9  -7   1   24.03    0.75
   9  -7  -1   25.72    1.05
 -10   7   1    2.49    0.44
  10  -7   1    2.68    0.51
 -10  -7  -1    2.98    0.58
 -10   7  -1    2.52    0.39
 -10  -7   1    2.76    0.62
 -10  -7   1    3.32    0.31
  10  -7  -1    2.19    0.48
  11  -7   1   21.48    1.06
 -11  -7  -1   21.29    1.18
 -11   7   1   24.20    0.95
 -11  -7   1   21.54    1.19
 -11   7  -1   21.91    0.84
  11  -7  -1   24.40    1.14
  12  -7   1    0.77    0.46
 -12  -7  -1    1.79    0.62
 -12   7   1    0.78    0.37
  12  -7  -1    0.66    0.49
 -12   7  -1    0.95    0.32
 -12  -7   1    0.70    0.60
  13  -7   1    0.17    0.44
 -13  -7  -1   -0.29    0.54
 -13   7   1    0.02    0.35
  13  -7  -1   -0.21    0.46
 -13  -7   1   -0.02    0.58
 -14  -7  -1    0.26    0.60
 -14   7   1    0.13    0.37
  14  -7  -1    0.33    0.49
 -14  -7   1   -0.08    0.65
 -15  -7  -1    1.44    0.78
 -15  -7   1    0.92    0.78
 -16  -7  -1    1.83    0.85
 -16  -7   1    0.24    0.72
 -17  -7  -1    5.58    1.11
 -17  -7   1    5.27    1.10
   0  -8   1   34.11    1.05
   0  -8  -1   34.76    1.03
   1  -8   1   22.94    0.89
  -1  -8  -1   23.11    0.82
  -1  -8   1   21.98    0.85
   1  -8  -1   23.73    0.86
  -2  -8  -1   21.87    0.78
   2  -8   1   21.60    0.88
  -2  -8   1   19.79    0.83
   2  -8  -1   21.65    0.85
  -3  -8  -1  379.50    6.11
  -3  -8  -1  370.05    5.89
   3  -8   1  369.26    6.10
  -3  -8   1  374.50    6.01
   3  -8  -1  364.98    6.06
  -4  -8  -1   44.22    1.30
   4  -8   1   42.88    1.28
  -4  -8  -1   43.35    1.08
  -4  -8   1   43.38    1.19
   4  -8  -1   44.13    1.27
  -5  -8  -1  262.96    4.63
   5  -8   1  259.29    4.58
  -5  -8  -1  266.46    4.25
   5  -8  -1  259.22    4.56
  -5  -8   1  264.92    4.71
  -5  -8   1  262.11    4.41
   6  -8   1    1.62    0.40
  -6  -8  -1    2.12    0.28
  -6  -8  -1    2.59    0.49
  -6  -8   1    1.99    0.36
   6  -8  -1    2.64    0.46
  -6  -8   1    1.85    0.48
  -7  -8  -1   37.84    1.31
  -7  -8  -1   37.49    0.86
   7  -8   1   38.96    1.27
  -7  -8   1   37.14    1.06
  -7  -8   1   36.70    1.36
   7  -8  -1   35.29    1.22
  -8  -8  -1    4.60    0.61
   8  -8   1    4.93    0.60
  -8  -8  -1    4.62    0.29
  -8  -8   1    5.21    0.68
  -8  -8   1    5.04    0.44
   8  -8  -1    4.30    0.55
  -9  -8  -1    8.02    0.80
   9  -8   1    7.00    0.68
  -9  -8   1    6.47    0.73
   9  -8  -1    8.60    0.73
  -9  -8   1    8.21    0.52
 -10   8   1    1.02    0.41
  10  -8   1    1.78    0.48
 -10  -8  -1    2.21    0.63
 -10  -8   1    1.73    0.55
 -10  -8   1    1.31    0.27
 -10   8  -1    1.82    0.39
  10  -8  -1    1.11    0.46
 -11  -8  -1   96.55    2.59
 -11   8   1   92.49    2.10
  11  -8   1   95.27    2.33
  11  -8  -1   98.20    2.40
 -11   8  -1   94.07    2.02
 -11  -8   1   89.26    2.51
 -12   8   1    1.17    0.42
 -12  -8  -1    1.04    0.57
  12  -8   1    1.44    0.53
  12  -8  -1    1.26    0.54
 -12   8  -1    0.75    0.36
 -12  -8   1    1.59    0.67
 -13  -8  -1   60.26    2.18
 -13   8   1   58.81    1.60
  13  -8   1   61.09    1.90
 -13   8  -1   59.17    1.46
  13  -8  -1   63.41    1.95
 -13  -8   1   57.10    2.15
 -14  -8  -1   -0.13    0.61
 -14   8   1    1.06    0.44
 -14  -8   1    1.33    0.77
  14  -8  -1    0.70    0.56
 -15  -8  -1   28.64    1.66
  15  -8  -1   27.73    1.69
 -15  -8   1   28.76    1.76
 -16  -8  -1    0.77    0.81
 -16  -8   1   -0.01    0.67
 -17  -8  -1   -0.29    0.87
 -17  -8   1    0.01    0.85
   0  -9   1    0.24    0.32
   0  -9  -1   -0.05    0.28
  -1  -9  -1  159.95    2.91
   1  -9   1  155.31    3.00
   1  -9  -1  154.09    2.95
  -1  -9   1  152.68    2.96
  -2  -9  -1    4.76    0.46
   2  -9  -1    3.66    0.46
  -2  -9   1    4.92    0.54
  -3  -9  -1   45.98    1.37
  -3  -9  -1   47.15    1.23
   3  -9   1   49.19    1.42
  -3  -9   1   49.56    1.34
   3  -9  -1   48.77    1.37
  -4  -9  -1    2.02    0.46
   4  -9   1    2.64    0.46
  -4  -9  -1    2.72    0.37
  -4  -9   1    2.19    0.40
   4  -9  -1    3.35    0.50
   5  -9   1    6.64    0.63
  -5  -9  -1    5.00    0.57
  -5  -9  -1    6.00    0.46
  -5  -9   1    6.86    0.71
   5  -9  -1    5.91    0.60
  -5  -9   1    5.31    0.50
  -6  -9  -1    4.43    0.40
  -6  -9  -1    4.73    0.61
   6  -9   1    3.19    0.49
   6  -9  -1    4.35    0.56
  -6  -9   1    3.30    0.59
  -6  -9   1    3.39    0.44
  -7  -9  -1   40.86    1.40
  -7  -9  -1   38.86    0.96
   7  -9   1   38.60    1.34
   7  -9  -1   37.51    1.33
  -7  -9   1   39.69    1.43
  -7  -9   1   39.51    1.13
  -8  -9  -1    3.04    0.55
  -8  -9  -1    4.56    0.32
   8  -9   1    3.81    0.56
  -8  -9   1    3.79    0.61
   8  -9  -1    3.62    0.56
  -8  -9   1    4.30    0.44
  -9  -9  -1   47.50    1.71
   9  -9   1   48.49    1.57
   9  -9  -1   48.89    1.59
  -9  -9   1   49.26    1.22
  -9  -9   1   48.59    1.74
  10  -9   1    5.60    0.70
 -10   9   1    3.21    0.53
 -10  -9  -1    3.73    0.71
  10  -9  -1    4.74    0.69
 -10  -9   1    3.71    0.77
 -10  -9   1    4.36    0.39
 -11  -9  -1   15.60    1.23
  11  -9   1   16.41    1.03
 -11   9   1   18.28    0.96
  11  -9  -1   14.66    1.05
 -11   9  -1   17.81    0.88
 -11  -9   1   15.91    1.17
  12  -9   1    3.98    0.68
 -12  -9  -1    2.36    0.70
 -12   9   1    4.22    0.58
 -12   9  -1    3.98    0.53
  12  -9  -1    3.43    0.70
 -12  -9   1    4.50    0.86
 -13   9   1   -0.01    0.40
 -13  -9  -1    0.05    0.63
  13  -9   1    0.44    0.51
 -13   9  -1    0.36    0.38
  13  -9  -1   -0.84    0.48
 -13  -9   1    0.59    0.65
 -14   9   1    1.20    0.48
 -14  -9  -1    1.56    0.72
  14  -9   1    1.52    0.63
  14  -9  -1    1.42    0.64
 -14  -9   1    1.81    0.79
 -15  -9  -1    4.00    1.00
  15  -9  -1    3.91    0.81
 -15  -9   1    4.72    1.02
 -16  -9  -1   -0.20    0.79
 -16  -9   1    0.01    0.85
   0 -10  -1   12.69    0.75
   0 -10   1   12.87    0.77
  -1 -10  -1    1.41    0.38
   1 -10   1    1.18    0.39
   1 -10  -1    0.75    0.34
  -1 -10   1    0.95    0.35
  -2 -10  -1   13.04    0.71
   2 -10   1   13.28    0.82
   2 -10  -1   12.24    0.78
  -2 -10   1   13.09    0.76
  -3 -10  -1   15.24    0.75
  -3 -10  -1   13.95    0.79
   3 -10   1   14.65    0.83
  -3 -10   1   13.56    0.77
   3 -10  -1   16.15    0.87
  -4 -10  -1   -0.02    0.28
  -4 -10  -1    0.31    0.33
   4 -10   1   -0.49    0.29
   4 -10  -1    0.14    0.36
  -4 -10   1    0.14    0.31
  -5 -10  -1    8.92    0.60
  -5 -10  -1   10.21    0.76
   5 -10   1   10.95    0.82
   5 -10  -1   10.56    0.80
  -5 -10   1   10.54    0.70
  -5 -10   1    8.49    0.76
  -6 -10  -1    0.04    0.42
   6 -10   1   -0.11    0.36
  -6 -10  -1   -0.09    0.26
   6 -10  -1    0.01    0.38
  -6 -10   1    0.27    0.30
  -6 -10   1   -0.30    0.45
   7 -10   1    0.81    0.43
  -7 -10  -1    0.79    0.43
  -7 -10  -1    1.19    0.30
  -7 -10   1    1.08    0.54
   7 -10  -1    2.08    0.51
  -7 -10   1    1.94    0.39
   8 -10   1    1.19    0.47
  -8 -10  -1    0.45    0.23
  -8 -10  -1   -0.08    0.49
  -8 -10   1    0.46    0.51
   8 -10  -1    0.51    0.45
  -8 -10   1   -0.09    0.30
   9 -10   1    2.09    0.56
  -9 -10  -1    1.29    0.54
  -9 -10   1    1.57    0.36
  -9 -10   1    1.84    0.62
   9 -10  -1    1.58    0.56
 -10 -10  -1    0.26    0.51
  10 -10   1    0.01    0.48
  10 -10  -1    0.47    0.51
 -10 -10   1    0.03    0.59
 -10 -10   1    0.25    0.28
  11 -10   1   11.51    1.02
 -11 -10  -1    9.30    0.98
 -11  10   1   10.42    0.82
 -11  10  -1    9.98    0.77
  11 -10  -1   11.50    1.03
 -11 -10   1    9.83    1.02
  12 -10   1    0.32    0.52
 -12 -10  -1   -0.39    0.60
 -12  10   1    0.84    0.46
 -12 -10   1    0.00    0.65
  12 -10  -1   -0.64    0.51
 -12  10  -1    0.21    0.39
 -13 -10  -1    3.54    0.87
 -13  10   1    5.56    0.67
  13 -10   1    4.17    0.77
  13 -10  -1    3.97    0.78
 -13 -10   1    5.03    0.98
 -13  10  -1    3.40    0.55
 -14  10   1    0.75    0.48
 -14 -10  -1    1.07    0.77
  14 -10   1    0.22    0.61
  14 -10  -1    0.45    0.60
 -14 -10   1    0.80    0.80
 -15 -10  -1    2.51    0.86
  15 -10  -1    2.76    0.79
 -15 -10   1    3.06    0.98
 -16 -10  -1    0.86    0.90
 -16 -10   1    0.55    0.86
   0 -11   1   -0.03    0.34
   0 -11  -1   -0.12    0.34
  -1 -11  -1  212.21    3.86
   1 -11   1  201.79    3.92
   1 -11  -1  214.54    3.93
  -1 -11   1  211.98    3.93
  -2 -11  -1   20.81    0.91
   2 -11   1   19.22    1.01
   2 -11  -1   21.70    1.03
  -2 -11   1   21.10    0.97
  -3 -11  -1   34.50    1.14
   3 -11   1   38.42    1.35
  -3 -11  -1   35.20    1.26
   3 -11  -1   34.13    1.28
  -3 -11   1   34.56    1.20
  -4 -11  -1   30.94    1.06
   4 -11   1   31.72    1.27
  -4 -11  -1   29.97    1.23
   4 -11  -1   30.48    1.24
  -4 -11   1   30.48    1.13
  -5 -11  -1   60.19    1.77
  -5 -11  -1   60.01    1.50
   5 -11   1   61.32    1.80
  -5 -11   1   56.96    1.85
   5 -11  -1   57.63    1.75
  -5 -11   1   61.32    1.60
   6 -11   1   31.09    1.32
  -6 -11  -1   29.77    0.99
  -6 -11  -1   30.72    1.33
   6 -11  -1   34.12    1.33
  -6 -11   1   29.18    1.32
  -6 -11   1   30.27    1.10
   7 -11   1   96.06    2.44
  -7 -11  -1   97.61    2.51
  -7 -11  -1   97.99    1.97
   7 -11  -1   97.93    2.46
  -7 -11   1   99.67    2.14
  -7 -11   1   94.65    2.57
  -8 -11  -1    0.70    0.49
  -8 -11  -1    2.10    0.33
   8 -11   1    1.92    0.57
   8 -11  -1    1.82    0.59
  -8 -11   1    2.09    0.41
  -8 -11   1    1.61    0.58
  -9 -11  -1  110.27    2.91
   9 -11   1  115.24    2.82
   9 -11  -1  121.13    2.85
  -9 -11   1  112.27    2.94
  -9 -11   1  115.06    2.31
  10 -11   1    1.69    0.61
 -10 -11  -1    1.87    0.69
 -10 -11   1    2.30    0.37
  10 -11  -1    1.52    0.60
 -10 -11   1    1.54    0.63
 -11 -11  -1   22.05    1.38
  11 -11   1   23.91    1.36
 -11  11   1   22.20    1.13
  11 -11  -1   22.63    1.33
 -11  11  -1   22.37    1.07
 -11 -11   1   22.84    1.51
  12 -11   1    2.02    0.67
 -12  11   1    0.84    0.51
 -12 -11  -1    1.58    0.74
 -12 -11   1    0.62    0.75
 -12  11  -1    2.12    0.52
  12 -11  -1    1.73    0.66
 -13 -11  -1    0.43    0.73
  13 -11   1   -0.18    0.57
 -13  11   1   -0.14    0.47
 -13 -11   1   -0.04    0.73
  13 -11  -1    0.57    0.62
 -13  11  -1   -0.24    0.40
 -14  11   1    0.62    0.51
 -14 -11  -1    0.77    0.80
  14 -11   1    0.96    0.67
 -14 -11   1    0.33    0.79
  14 -11  -1    0.03    0.61
 -15 -11  -1    7.28    1.14
 -15 -11   1    8.88    1.31
  15 -11  -1   10.04    1.17
 -16 -11  -1    0.80    0.96
 -16 -11   1    1.37    0.96
   0 -12  -1   53.87    1.59
   0 -12   1   52.19    1.61
  -1 -12  -1   49.54    1.50
   1 -12   1   48.97    1.59
  -1 -12   1   52.87    1.58
   1 -12  -1   49.67    1.56
  -2 -12  -1   12.25    0.80
   2 -12   1   10.13    0.82
   2 -12  -1   11.57    0.87
  -2 -12   1   12.04    0.84
  -3 -12  -1  117.84    2.48
   3 -12   1  117.36    2.70
  -3 -12  -1  117.46    2.68
   3 -12  -1  112.47    2.64
  -3 -12   1  111.51    2.52
  -4 -12  -1    0.41    0.35
  -4 -12  -1   -0.11    0.41
   4 -12   1   -0.04    0.45
  -4 -12   1    0.31    0.38
   4 -12  -1   -0.02    0.45
   5 -12   1  128.99    2.92
  -5 -12  -1  125.12    2.54
  -5 -12  -1  123.13    2.90
   5 -12  -1  125.20    2.89
  -5 -12   1  122.34    2.63
  -5 -12   1  122.16    2.97
   6 -12   1    0.55    0.49
  -6 -12  -1    1.29    0.39
  -6 -12  -1    0.88    0.55
  -6 -12   1    0.55    0.40
   6 -12  -1    0.95    0.54
  -6 -12   1    0.12    0.55
   7 -12   1   10.58    0.91
  -7 -12  -1   11.71    1.03
  -7 -12  -1   12.69    0.71
  -7 -12   1   11.62    0.80
  -7 -12   1   12.06    1.03
   7 -12  -1   11.13    0.96
  -8 -12  -1    0.44    0.31
   8 -12   1    0.34    0.55
  -8 -12  -1    0.38    0.55
  -8 -12   1    0.39    0.60
   8 -12  -1    0.23    0.54
  -8 -12   1    1.15    0.41
   9 -12   1    8.24    0.90
  -9 -12  -1    9.04    0.96
  -9 -12   1    9.69    1.00
   9 -12  -1   11.15    1.00
  -9 -12   1   10.68    0.73
 -10 -12  -1    0.64    0.60
  10 -12   1    0.24    0.56
  10 -12  -1    0.36    0.58
 -10 -12   1    0.93    0.35
 -10 -12   1    0.79    0.69
 -11 -12  -1   25.62    1.59
  11 -12   1   25.40    1.43
  11 -12  -1   23.48    1.43
 -11 -12   1   24.98    1.53
 -12  12   1    0.18    0.49
 -12 -12  -1    0.22    0.72
  12 -12   1    0.37    0.60
  12 -12  -1   -0.04    0.60
 -12  12  -1    0.04    0.45
 -12 -12   1    0.84    0.75
 -13 -12  -1   33.63    1.92
  13 -12   1   30.21    1.68
 -13  12   1   31.05    1.38
 -13 -12   1   30.99    1.91
  13 -12  -1   33.76    1.70
 -13  12  -1   28.93    1.28
 -14  12   1   -1.20    0.46
 -14 -12  -1   -0.41    0.69
  14 -12   1   -0.09    0.64
 -14 -12   1   -0.17    0.83
  14 -12  -1    0.42    0.72
 -15 -12  -1   12.07    1.46
  15 -12  -1   10.05    1.20
 -15 -12   1    9.94    1.29
   0 -13   1   -0.10    0.41
   0 -13  -1   -0.33    0.41
  -1 -13  -1    0.90    0.45
   1 -13   1    1.16    0.47
   1 -13  -1    0.89    0.47
  -1 -13   1    1.41    0.51
  -2 -13  -1    1.65    0.48
   2 -13   1    1.20    0.49
   2 -13  -1    1.12    0.47
  -2 -13   1    1.77    0.50
  -3 -13  -1    2.17    0.49
  -3 -13  -1    2.03    0.55
   3 -13   1    1.46    0.58
  -3 -13   1    2.04    0.51
   3 -13  -1    2.04    0.56
  -4 -13  -1    1.11    0.53
   4 -13   1    0.69    0.53
  -4 -13  -1    0.39    0.40
  -4 -13   1    0.75    0.44
  -4 -13   1    0.09    0.51
   4 -13  -1    1.09    0.51
  -5 -13  -1    5.63    0.61
   5 -13   1    6.98    0.83
  -5 -13  -1    5.35    0.80
  -5 -13   1    6.15    0.67
  -5 -13   1    6.81    0.87
   5 -13  -1    5.64    0.77
  -6 -13  -1    0.87    0.39
  -6 -13  -1    0.50    0.56
   6 -13   1    0.82    0.54
  -6 -13   1    0.78    0.54
   6 -13  -1   -0.14    0.48
  -6 -13   1   -0.09    0.39
   7 -13   1    0.50    0.59
  -7 -13  -1    0.00    0.53
  -7 -13  -1    0.65    0.36
   7 -13  -1    0.83    0.58
  -7 -13   1    0.01    0.51
  -7 -13   1    0.43    0.41
  -8 -13  -1   10.30    0.67
  -8 -13  -1    6.98    0.89
   8 -13   1   11.75    1.10
  -8 -13   1    9.58    0.74
   8 -13  -1    8.55    0.94
  -8 -13   1    9.55    1.04
   9 -13   1    2.66    0.70
  -9 -13  -1    3.12    0.73
  -9 -13   1    4.10    0.54
  -9 -13   1    4.81    0.89
   9 -13  -1    4.05    0.78
  10 -13   1    0.22    0.58
 -10 -13  -1   -0.52    0.58
 -10 -13   1    0.00    0.60
  10 -13  -1    0.67    0.63
  11 -13   1   -0.08    0.60
 -11 -13  -1   -0.05    0.72
  11 -13  -1   -0.21    0.60
 -11 -13   1    1.55    0.80
 -12 -13  -1    0.81    0.71
 -12  13   1    0.47    0.55
  12 -13   1    0.12    0.66
  12 -13  -1   -0.73    0.63
 -12  13  -1   -0.25    0.46
 -12 -13   1    0.28    0.80
 -13  13   1    0.32    0.54
 -13 -13  -1    1.53    0.92
  13 -13   1    1.68    0.77
 -13 -13   1    0.52    0.82
  13 -13  -1    1.34    0.76
 -13  13  -1    0.94    0.56
 -14 -13  -1   -0.33    0.81
  14 -13   1    0.18    0.73
 -14  13   1    0.13    0.56
  14 -13  -1    0.03    0.72
 -14 -13   1    0.24    0.78
   0 -14  -1   17.78    1.07
   0 -14   1   15.80    1.05
  -1 -14  -1   10.42    0.88
   1 -14   1   10.48    0.92
  -1 -14   1   11.12    0.90
   1 -14  -1    8.40    0.81
   2 -14   1    5.43    0.78
  -2 -14  -1    6.53    0.75
  -2 -14  -1    5.88    0.70
  -2 -14   1    5.90    0.71
   2 -14  -1    5.35    0.72
  -3 -14  -1  102.49    2.62
   3 -14   1  104.87    2.67
  -3 -14  -1   98.91    2.41
   3 -14  -1  102.70    2.62
  -3 -14   1  105.54    2.53
  -4 -14  -1    8.78    0.77
  -4 -14  -1    6.90    0.83
   4 -14   1    9.45    0.91
  -4 -14   1    9.25    0.97
  -4 -14   1    6.58    0.72
   4 -14  -1    8.99    0.92
  -5 -14  -1   64.93    1.76
   5 -14   1   67.13    2.13
  -5 -14  -1   64.24    2.05
  -5 -14   1   61.75    1.84
   5 -14  -1   65.81    2.09
  -5 -14   1   65.94    2.19
   6 -14   1   -0.08    0.52
  -6 -14  -1   -1.07    0.51
  -6 -14  -1    0.54    0.40
  -6 -14   1   -0.07    0.41
  -6 -14   1    0.98    0.62
   6 -14  -1    0.20    0.55
   7 -14   1   20.04    1.34
  -7 -14  -1   20.20    1.34
  -7 -14  -1   21.92    0.99
   7 -14  -1   21.18    1.35
  -7 -14   1   23.02    1.47
  -7 -14   1   19.87    1.06
  -8 -14  -1    6.17    0.93
   8 -14   1    5.32    0.83
  -8 -14  -1    7.40    0.62
  -8 -14   1    5.02    0.88
  -8 -14   1    6.19    0.67
   8 -14  -1    6.57    0.95
  -9 -14  -1    1.58    0.78
   9 -14   1    2.77    0.73
  -9 -14   1    3.04    0.53
   9 -14  -1    3.23    0.76
  -9 -14   1    2.11    0.84
 -10 -14  -1    3.04    0.90
  10 -14   1    3.33    0.80
  10 -14  -1    3.96    0.87
 -10 -14   1    3.27    0.92
  11 -14   1   36.14    1.83
 -11 -14  -1   39.68    2.02
 -11 -14   1   39.52    2.08
  11 -14  -1   35.85    1.83
 -12 -14  -1    0.11    0.78
  12 -14   1    0.83    0.76
 -12  14   1   -0.28    0.53
  12 -14  -1    1.46    0.77
 -12  14  -1    0.06    0.53
 -12 -14   1    0.23    0.85
 -13 -14  -1   31.28    2.02
 -13  14   1   30.68    1.55
  13 -14   1   29.38    1.78
 -13  14  -1   29.42    1.46
  13 -14  -1   30.54    1.83
 -13 -14   1   35.58    2.13
  14 -14   1    1.14    0.79
 -14  14   1   -0.35    0.59
 -14 -14  -1    1.46    0.88
  14 -14  -1    0.56    0.79
 -14 -14   1    1.07    1.00
   0 -15  -1   -0.23    0.46
   0 -15   1   -0.38    0.48
   1 -15   1  111.81    2.79
  -1 -15  -1  108.78    2.67
  -1 -15   1  107.40    2.71
   1 -15  -1  110.86    2.75
   2 -15   1    3.94    0.73
  -2 -15  -1    4.89    0.73
  -2 -15  -1    4.65    0.68
  -2 -15   1    4.59    0.70
   2 -15  -1    4.82    0.77
  -3 -15  -1   12.77    0.97
   3 -15   1    9.45    1.00
  -3 -15  -1    8.49    0.90
  -3 -15   1    9.99    0.92
   3 -15  -1   11.15    1.02
  -4 -15  -1   14.01    0.97
   4 -15   1   15.13    1.22
  -4 -15  -1   13.96    1.17
   4 -15  -1   16.11    1.23
  -4 -15   1   14.82    1.15
  -4 -15   1   14.29    1.03
  -5 -15  -1    3.31    0.75
  -5 -15  -1    5.40    0.67
   5 -15   1    5.08    0.83
   5 -15  -1    3.51    0.76
  -5 -15   1    5.67    0.72
  -5 -15   1    5.39    0.88
  -6 -15  -1    7.54    0.96
   6 -15   1    9.08    0.96
  -6 -15  -1    8.39    0.76
  -6 -15   1    8.15    0.80
   6 -15  -1    8.61    1.00
  -6 -15   1    7.74    1.04
   7 -15   1  104.39    2.92
  -7 -15  -1  106.30    2.97
  -7 -15  -1  103.88    2.35
  -7 -15   1  102.38    2.47
  -7 -15   1  101.68    2.98
   7 -15  -1  113.14    2.99
  -8 -15  -1    2.30    0.81
   8 -15   1    1.76    0.75
  -8 -15  -1    2.92    0.50
   8 -15  -1    1.42    0.74
  -8 -15   1    2.43    0.85
  -8 -15   1    3.01    0.58
  -9 -15  -1   59.61    2.32
   9 -15   1   57.01    2.20
  -9 -15   1   59.07    1.67
  -9 -15   1   54.29    2.32
   9 -15  -1   59.71    2.24
 -10 -15  -1    1.61    0.75
  10 -15   1    0.56    0.69
 -10 -15   1    1.04    0.84
  10 -15  -1    1.23    0.76
  11 -15   1   21.28    1.58
 -11 -15  -1   23.76    1.76
 -11 -15   1   22.72    1.87
  11 -15  -1   20.89    1.59
 -12 -15  -1    0.50    0.87
  12 -15   1    0.24    0.74
 -12  15   1    0.28    0.62
 -12 -15   1    2.04    0.98
  12 -15  -1    0.41    0.78
  13 -15   1   -0.59    0.74
 -13  15   1    0.36    0.62
 -13 -15  -1   -0.53    0.77
  13 -15  -1    0.34    0.77
 -13  15  -1    0.18    0.62
 -13 -15   1   -0.43    0.78
   0 -16   1    3.39    0.71
   0 -16  -1    3.06    0.69
  -1 -16  -1    4.27    0.73
   1 -16   1    4.04    0.77
   1 -16  -1    4.51    0.73
  -1 -16   1    4.46    0.77
   2 -16   1    0.65    0.58
  -2 -16  -1    1.63    0.62
  -2 -16  -1    0.69    0.54
   2 -16  -1    0.91    0.60
  -2 -16   1    0.42    0.55
  -3 -16  -1    4.66    0.80
  -3 -16  -1    3.59    0.65
   3 -16   1    3.38    0.79
   3 -16  -1    2.78    0.69
  -3 -16   1    4.31    0.74
  -4 -16  -1    0.98    0.53
  -4 -16  -1    0.53    0.59
   4 -16   1   -0.24    0.62
  -4 -16   1    0.75    0.66
   4 -16  -1    0.56    0.64
  -4 -16   1    0.03    0.52
  -5 -16  -1    4.85    0.69
  -5 -16  -1    4.21    0.83
   5 -16   1    4.51    0.86
  -5 -16   1    4.47    0.91
   5 -16  -1    3.70    0.79
  -5 -16   1    3.61    0.69
  -6 -16  -1    0.44    0.48
  -6 -16  -1   -0.27    0.65
   6 -16   1    0.62    0.69
  -6 -16   1    0.34    0.70
  -6 -16   1    1.23    0.54
   6 -16  -1    0.41    0.64
  -7 -16  -1    0.25    0.44
   7 -16   1   -0.50    0.61
  -7 -16  -1    0.55    0.72
  -7 -16   1    0.78    0.68
   7 -16  -1   -0.11    0.63
  -7 -16   1   -0.44    0.45
  -8 -16  -1    1.21    0.48
   8 -16   1    1.51    0.77
  -8 -16  -1    1.32    0.73
   8 -16  -1    1.61    0.79
  -8 -16   1    1.16    0.54
  -8 -16   1    0.45    0.69
  -9 -16  -1    1.50    0.85
   9 -16   1    2.34    0.80
   9 -16  -1    2.11    0.83
  -9 -16   1    1.10    0.76
  -9 -16   1    1.92    0.55
 -10 -16  -1    0.86    0.75
  10 -16   1    1.03    0.81
 -10 -16   1    0.89    0.86
  10 -16  -1    0.92    0.76
  11 -16   1   -0.79    0.70
 -11 -16  -1    0.46    0.89
  11 -16  -1    1.04    0.81
 -11 -16   1    0.14    0.91
 -12 -16  -1    0.27    0.91
  12 -16   1    0.23    0.75
  12 -16  -1    0.42    0.81
 -12 -16   1    0.23    0.96
   0 -17  -1    0.11    0.54
   0 -17   1    0.23    0.59
   1 -17   1   30.58    1.57
  -1 -17  -1   35.39    1.60
  -1 -17  -1   34.63    1.57
   1 -17  -1   34.46    1.61
  -1 -17   1   35.88    1.61
  -2 -17  -1    0.33    0.56
  -2 -17  -1    0.66    0.61
   2 -17   1    1.01    0.66
  -2 -17   1    0.60    0.60
   2 -17  -1    0.20    0.60
   3 -17   1    7.29    1.00
  -3 -17  -1    5.51    0.79
  -3 -17  -1    5.61    0.87
  -3 -17   1    5.48    0.95
  -3 -17   1    5.87    0.83
   3 -17  -1    6.25    0.91
  -4 -17  -1    0.17    0.52
   4 -17   1    1.13    0.67
  -4 -17  -1    1.64    0.73
   4 -17  -1    0.79    0.65
  -4 -17   1    1.03    0.59
  -4 -17   1    0.45    0.67
  -5 -17  -1    2.56    0.76
  -5 -17  -1    1.40    0.58
   5 -17   1    0.99    0.71
  -5 -17   1    2.51    0.66
   5 -17  -1    2.08    0.75
  -5 -17   1    1.71    0.72
   6 -17   1    3.37    0.84
  -6 -17  -1    3.17    0.62
  -6 -17  -1    3.09    0.86
  -6 -17   1    2.72    0.88
  -6 -17   1    4.27    0.72
   6 -17  -1    3.18    0.84
   7 -17   1   25.61    1.66
  -7 -17  -1   24.22    1.64
  -7 -17  -1   26.22    1.21
  -7 -17   1   24.64    1.32
   7 -17  -1   26.53    1.68
  -7 -17   1   25.88    1.66
   8 -17   1    5.81    1.03
  -8 -17  -1    5.84    1.06
  -8 -17   1    5.10    1.01
   8 -17  -1    4.80    0.95
  -8 -17   1    5.27    0.73
   9 -17   1   40.62    2.02
  -9 -17  -1   40.81    2.01
  -9 -17   1   40.24    2.17
   9 -17  -1   35.20    1.95
  10 -17   1   -0.45    0.75
 -10 -17  -1   -0.86    0.83
 -10 -17   1    0.15    0.90
  10 -17  -1   -1.04    0.70
  11 -17   1    8.30    1.23
 -11 -17  -1    8.52    1.35
  11 -17  -1    9.81    1.25
 -11 -17   1    7.83    1.27
   0 -18   1    4.37    0.84
   0 -18  -1    4.82    0.85
   1 -18   1   13.11    1.20
  -1 -18  -1   11.58    1.09
  -1 -18  -1   13.64    1.20
   1 -18  -1   13.41    1.19
  -1 -18   1   14.95    1.24
  -2 -18  -1   12.11    1.10
   2 -18   1   12.08    1.21
  -2 -18  -1   13.49    1.22
   2 -18  -1    9.38    1.04
  -2 -18   1   13.93    1.17
  -3 -18  -1   35.45    1.70
  -3 -18  -1   31.36    1.53
   3 -18   1   33.55    1.73
   3 -18  -1   30.94    1.67
  -3 -18   1   34.36    1.64
  -3 -18   1   33.21    1.78
   4 -18   1    3.07    0.83
  -4 -18  -1    2.84    0.83
  -4 -18  -1    2.90    0.68
  -4 -18   1    2.38    0.86
  -4 -18   1    2.61    0.72
   4 -18  -1    2.38    0.77
  -5 -18  -1   57.66    1.92
  -5 -18  -1   57.14    2.24
   5 -18   1   59.86    2.29
   5 -18  -1   60.77    2.29
  -5 -18   1   55.95    1.98
  -5 -18   1   56.60    2.25
  -6 -18  -1    1.02    0.74
  -6 -18  -1    0.70    0.57
   6 -18   1    0.10    0.74
  -6 -18   1    0.33    0.78
   6 -18  -1   -0.16    0.73
  -6 -18   1    1.24    0.63
   7 -18   1   19.24    1.55
  -7 -18  -1   22.90    1.22
  -7 -18  -1   21.92    1.66
  -7 -18   1   22.75    1.80
   7 -18  -1   20.84    1.62
  -7 -18   1   20.56    1.28
   8 -18   1    3.29    0.95
  -8 -18  -1    3.46    1.01
  -8 -18   1    2.70    0.64
   8 -18  -1    3.09    0.94
  -8 -18   1    2.21    0.95
   9 -18   1    1.41    0.87
  -9 -18  -1   -0.33    0.79
  -9 -18   1    0.81    0.92
   9 -18  -1    0.45    0.78
  10 -18   1    0.60    0.85
 -10 -18  -1    0.63    0.83
 -10 -18   1    0.10    0.95
  10 -18  -1   -0.04    0.80
   0 -19  -1    1.01    0.67
   0 -19   1   -0.20    0.64
   0 -19  -1   -0.63    0.58
  -1 -19  -1    6.67    0.95
   1 -19   1    8.20    1.07
  -1 -19  -1    6.77    0.97
   1 -19  -1    7.46    1.01
  -1 -19   1    6.06    0.95
  -2 -19  -1    1.27    0.69
  -2 -19  -1    3.39    0.84
   2 -19   1    2.12    0.79
   2 -19  -1    3.14    0.83
  -2 -19   1    1.03    0.72
  -2 -19   1    1.36    0.76
  -3 -19  -1    1.93    0.68
   3 -19   1    1.42    0.76
  -3 -19  -1    3.18    0.85
  -3 -19   1    1.19    0.71
  -3 -19   1    3.26    0.88
   3 -19  -1    2.74    0.85
   4 -19   1    1.29    0.79
  -4 -19  -1    0.83    0.77
  -4 -19  -1    0.48    0.62
  -4 -19   1    1.25    0.82
   4 -19  -1    1.30    0.79
  -4 -19   1    0.85    0.66
  -5 -19  -1    1.48    0.65
  -5 -19  -1    1.57    0.83
   5 -19   1    1.16    0.78
  -5 -19   1    1.70    0.87
   5 -19  -1    1.46    0.81
  -5 -19   1    2.08    0.72
  -6 -19  -1    0.72    0.82
  -6 -19  -1    1.31    0.62
   6 -19   1    1.44    0.80
  -6 -19   1   -0.29    0.58
  -6 -19   1    0.54    0.85
   6 -19  -1    1.04    0.84
  -7 -19  -1    6.09    1.14
  -7 -19  -1   10.15    1.21
   7 -19   1    8.39    1.19
  -7 -19   1    9.50    0.99
   7 -19  -1    8.05    1.19
  -7 -19   1    8.86    1.28
  -8 -19  -1    0.11    0.86
   8 -19   1    1.12    0.83
   8 -19  -1    0.04    0.84
  -8 -19   1   -0.16    0.89
  -8 -19   1    0.53    0.85
   9 -19   1    9.68    1.33
  -9 -19  -1    5.93    1.20
  -9 -19   1    9.49    1.33
   9 -19  -1    6.95    1.20
   0 -20  -1    0.44    0.66
   0 -20  -1    0.37    0.72
   0 -20   1   -0.24    0.69
  -1 -20  -1    1.91    0.77
   1 -20   1    2.08    0.83
  -1 -20  -1    2.16    0.77
  -1 -20   1    2.24    0.77
   1 -20  -1    2.34    0.80
   1 -20  -1    1.85    0.78
  -2 -20  -1   -0.07    0.65
  -2 -20  -1   -0.26    0.69
   2 -20   1    0.01    0.76
  -2 -20   1    0.40    0.70
  -2 -20   1   -1.34    0.69
   2 -20  -1    0.02    0.69
  -3 -20  -1    7.71    0.98
   3 -20   1    8.11    1.14
  -3 -20  -1    6.41    1.05
  -3 -20   1    7.84    1.02
   3 -20  -1    7.32    1.08
  -3 -20   1    8.93    1.19
  -4 -20  -1    0.01    0.72
  -4 -20  -1    0.58    0.64
   4 -20   1   -0.35    0.73
  -4 -20   1   -0.18    0.78
   4 -20  -1   -0.07    0.76
  -4 -20   1    0.55    0.68
  -5 -20  -1   13.77    1.15
  -5 -20  -1   11.04    1.32
   5 -20   1   14.55    1.41
  -5 -20   1   14.99    1.25
  -5 -20   1   15.65    1.57
   5 -20  -1   14.82    1.45
  -6 -20  -1    0.18    0.81
  -6 -20  -1    0.71    0.63
   6 -20   1   -0.58    0.76
  -6 -20   1   -0.56    0.63
  -6 -20   1    0.55    0.89
   6 -20  -1    0.00    0.80
   7 -20   1    6.57    1.12
  -7 -20  -1    7.90    1.26
  -7 -20   1    5.99    1.18
   7 -20  -1    6.76    1.21
  -7 -20   1    7.38    0.93
   0 -21   1    0.29    0.72
   0 -21  -1    0.27    0.73
  -1 -21  -1   32.05    1.80
   1 -21   1   33.41    1.88
  -1 -21  -1   30.21    1.76
   1 -21  -1   33.97    1.91
  -1 -21   1   35.62    1.91
  -1 -21   1   34.78    1.91
  -2 -21  -1   -0.38    0.67
  -2 -21  -1    0.79    0.75
   2 -21   1   -0.75    0.72
  -2 -21   1    0.25    0.72
  -2 -21   1    1.08    0.83
   2 -21  -1    0.66    0.79
  -3 -21  -1    8.24    1.17
   3 -21   1   10.97    1.30
  -3 -21  -1    9.67    1.10
   3 -21  -1    8.70    1.16
  -3 -21   1   10.43    1.18
  -3 -21   1    8.34    1.21
  -4 -21  -1    3.06    0.94
  -4 -21  -1    2.16    0.79
   4 -21   1    3.31    0.98
  -4 -21   1    2.95    0.95
  -4 -21   1    2.79    0.83
   4 -21  -1    1.73    0.89
   0   0   2  504.81    7.55
   1   0   2   95.72    1.45
  -1   0  -2   95.94    1.56
  -1   0   2   97.98    1.56
  -2   0  -2  206.24    3.21
  -3   0   2  364.25    5.41
  -3   0  -2  358.28    5.50
  -3   0   2  358.75    5.42
   4   0   2   56.57    0.90
  -4   0   2   56.63    1.10
  -4   0   2   54.66    1.09
   5   0   2   58.46    0.99
  -5   0   2   58.40    1.16
  -5   0   2   59.89    1.21
  -5   0  -2   57.11    1.28
  -6   0   2  176.93    2.88
   6   0   2  176.16    2.71
  -6   0  -2  170.93    3.05
  -6   0   2  172.09    2.95
   7   0   2    9.80    0.37
  -7   0   2    9.72    0.46
  -7   0   2    9.47    0.53
  -7   0  -2    9.41    0.56
  -8   0   2  334.84    5.21
  -8   0  -2  333.67    5.53
  -8   0   2  323.74    5.40
   8   0   2  338.05    5.11
  -9   0  -2   57.63    1.56
   9   0   2   61.18    1.22
  -9   0   2   57.39    1.26
  -9   0   2   58.78    1.47
 -10   0   2   88.83    2.00
  10   0   2   89.62    1.70
 -10   0  -2   86.13    2.09
 -10   0   2   85.89    1.71
 -11   0   2   37.15    1.23
 -11   0  -2   30.61    1.21
 -11   0   2   33.44    0.92
 -12   0  -2   29.54    1.28
 -12   0   2   29.51    0.86
 -12   0   2   29.70    1.19
 -13   0  -2   29.11    1.36
 -13   0   2   28.26    1.11
 -13   0   2   29.30    1.26
 -14   0  -2   19.49    1.24
 -14   0   2   18.94    1.12
 -15   0  -2   10.56    1.01
 -15   0   2   11.61    1.02
 -16   0   2   29.50    1.48
 -16   0  -2   25.42    1.53
 -17   0  -2    3.03    0.82
 -17   0   2    2.71    0.78
 -18   0  -2   19.58    1.60
 -18   0   2   19.69    1.51
   0  -1   2   -0.15    0.10
   0  -1  -2   -0.09    0.07
  -1  -1  -2  248.14    3.76
   1  -1   2  251.07    3.72
  -1  -1   2  251.09    3.79
  -1   1  -2  252.65    3.72
  -2   1   2  115.95    1.91
   2  -1   2  118.45    1.82
  -2  -1  -2  119.50    1.95
  -2   1   2  118.64    1.79
  -2  -1   2  117.35    1.92
  -2   1  -2  117.73    1.77
  -2   1  -2  118.56    1.96
   3  -1   2    5.56    0.26
  -3   1   2    6.13    0.26
  -3   1  -2    5.89    0.37
  -3  -1   2    6.01    0.33
  -3  -1   2    6.40    0.35
  -4   1   2  130.37    2.17
   4  -1   2  131.46    2.06
  -4  -1  -2  124.25    2.25
  -4   1   2  131.83    2.12
  -4  -1   2  130.08    2.22
   4  -1  -2  131.74    2.20
  -4   1  -2  127.87    2.25
  -4  -1   2  128.47    2.16
  -5  -1  -2   53.16    1.22
   5  -1   2   51.88    0.98
  -5   1   2   53.85    1.09
  -5   1   2   52.86    1.08
  -5   1  -2   54.81    1.21
  -5  -1   2   50.56    1.07
   5   1   2   53.57    0.86
  -5  -1   2   51.41    1.14
   6  -1   2  121.80    2.04
  -6   1   2  124.46    2.19
  -6  -1  -2  121.55    2.34
  -6   1   2  123.39    2.15
  -6   1  -2  121.67    2.31
   6   1   2  126.33    1.95
  -6  -1   2  128.11    2.29
  -6  -1   2  124.05    2.14
  -7  -1  -2  119.01    2.36
   7  -1   2  118.66    2.02
  -7   1   2  120.48    2.20
  -7   1   2  119.20    2.13
  -7  -1   2  118.68    2.10
   7   1   2  121.49    1.94
  -7   1  -2  117.51    2.32
  -7  -1   2  119.66    2.29
  -8   1   2    1.53    0.28
  -8   1   2    1.80    0.32
   8  -1   2    1.75    0.25
  -8  -1  -2    1.61    0.37
  -8  -1   2    1.79    0.36
  -8  -1   2    1.92    0.28
  -8   1  -2    1.36    0.36
   8   1   2    1.65    0.21
  -9   1   2    3.01    0.41
  -9   1   2    3.10    0.34
   9  -1   2    4.19    0.35
  -9  -1  -2    2.89    0.45
  -9   1  -2    2.60    0.43
  -9  -1   2    3.25    0.34
  -9  -1   2    2.96    0.43
 -10   1   2   10.89    0.69
  10  -1   2   12.03    0.56
 -10   1   2   11.80    0.57
 -10  -1  -2   12.77    0.80
 -10   1  -2   10.09    0.77
 -10  -1   2   12.42    0.77
 -10  -1   2   11.91    0.56
  11  -1   2    3.63    0.39
 -11   1   2    3.53    0.51
 -11  -1  -2    2.47    0.54
 -11   1   2    3.23    0.37
 -11   1  -2    3.60    0.58
 -11  -1   2    3.41    0.36
 -11  -1   2    3.39    0.52
 -12  -1  -2   43.32    1.56
 -12   1   2   41.94    1.07
 -12   1   2   43.15    1.39
 -12  -1   2   43.62    1.47
 -12  -1   2   41.55    1.02
 -12   1  -2   42.39    1.51
 -13   1   2    1.30    0.31
 -13   1   2    1.62    0.52
 -13  -1  -2    2.47    0.58
 -13  -1   2    0.52    0.48
 -13   1  -2    1.56    0.51
 -14  -1  -2   15.11    1.18
 -14   1   2   17.40    1.06
 -14   1  -2   16.03    1.16
 -14  -1   2   16.80    1.16
 -15  -1  -2   -0.05    0.52
 -15   1   2   -0.12    0.51
 -15   1  -2    0.19    0.60
 -15  -1   2    0.04    0.53
 -16   1   2    0.41    0.59
 -16  -1  -2    1.20    0.72
 -16  -1   2    0.83    0.64
 -16   1  -2    0.25    0.65
 -17  -1  -2    1.37    0.80
 -17   1   2    2.18    0.73
 -17   1  -2    0.91    0.69
 -17  -1   2    0.63    0.67
 -18   1   2    0.65    0.69
 -18  -1  -2    0.30    0.75
 -18   1  -2   -0.33    0.75
 -18  -1   2    0.59    0.73
   0  -2   2   81.01    1.40
   0  -2  -2   81.44    1.34
   0  -2  -2   82.52    1.29
  -1  -2  -2   10.24    0.33
   1  -2   2    9.43    0.37
   1  -2  -2    9.76    0.35
  -2   2   2    2.81    0.13
   2  -2   2    3.30    0.25
  -2  -2  -2    3.28    0.27
   2  -2  -2    2.84    0.24
  -2  -2   2    2.84    0.24
   2  -2  -2    2.95    0.13
   3  -2   2    2.17    0.23
  -3  -2  -2    2.24    0.28
  -3   2   2    1.96    0.16
  -3  -2   2    2.60    0.25
   3  -2  -2    1.79    0.22
   4  -2   2   11.97    0.43
  -4  -2  -2   10.42    0.48
  -4   2   2   10.53    0.36
  -4   2   2   10.20    0.45
  -4   2  -2   10.71    0.36
  -4  -2   2   11.08    0.45
   4  -2  -2   10.21    0.45
  -4  -2   2   10.45    0.50
  -5   2   2   40.92    0.95
  -5   2   2   41.48    0.89
   5  -2   2   39.61    0.88
  -5  -2   2   40.37    0.93
  -5   2  -2   41.75    0.79
  -5   2  -2   40.93    0.74
  -5  -2   2   42.44    1.05
   5  -2  -2   43.38    0.99
  -5   2  -2   43.61    1.04
  -6   2   2   24.81    0.70
  -6  -2  -2   23.91    0.85
  -6   2   2   25.49    0.72
   6  -2   2   24.09    0.65
  -6   2  -2   24.05    0.52
  -6   2  -2   24.61    0.49
   6  -2  -2   24.20    0.75
  -6   2  -2   24.36    0.78
  -6  -2   2   23.38    0.68
  -6  -2   2   24.40    0.81
  -7  -2  -2   10.69    0.61
  -7   2   2    9.68    0.49
  -7   2   2   10.04    0.49
   7  -2   2    9.82    0.45
   7  -2  -2   10.35    0.55
  -7   2  -2   10.27    0.28
  -7  -2   2   10.22    0.61
  -7   2  -2    9.99    0.26
  -7   2  -2   10.33    0.60
  -7  -2   2    9.55    0.48
  -8  -2  -2   32.52    1.08
  -8   2   2   31.17    0.92
  -8   2   2   31.10    0.87
   8  -2   2   32.70    0.84
  -8  -2   2   31.69    0.85
   8  -2  -2   31.17    0.94
  -8   2  -2   31.86    1.02
  -8  -2   2   31.43    1.04
  -9   2   2    0.18    0.27
  -9  -2  -2    0.30    0.38
   9  -2   2    0.16    0.22
  -9   2   2    0.26    0.24
  -9  -2   2    0.12    0.31
  -9  -2   2   -0.06    0.22
  -9   2  -2    0.20    0.34
 -10   2   2    7.10    0.50
 -10  -2  -2    6.95    0.68
 -10   2   2    6.63    0.57
  10  -2   2    6.68    0.49
 -10  -2   2    6.84    0.62
 -10  -2   2    6.23    0.46
 -10   2  -2    7.13    0.66
  11  -2   2   10.44    0.60
 -11  -2  -2   10.36    0.81
 -11   2   2    9.70    0.56
 -11   2   2   10.49    0.71
 -11  -2   2    9.54    0.52
 -11  -2   2    9.89    0.81
 -11   2  -2   10.41    0.80
 -12   2   2   12.41    0.64
 -12   2   2   12.85    0.82
 -12  -2  -2   13.42    1.01
 -12   2  -2   13.91    0.94
 -12  -2   2   10.67    0.87
 -12  -2   2   11.68    0.54
 -13   2   2    6.17    0.68
 -13   2   2    6.39    0.49
 -13  -2  -2    5.93    0.82
 -13   2  -2    6.53    0.78
 -13  -2   2    6.79    0.75
 -14   2   2    6.52    0.75
 -14  -2  -2    5.55    0.85
 -14  -2   2    6.09    0.82
 -14   2  -2    5.90    0.79
 -15   2   2    0.12    0.51
 -15  -2  -2   -0.63    0.59
 -15   2  -2    0.32    0.59
 -15  -2   2    0.52    0.58
 -16  -2  -2    2.60    0.79
 -16   2   2    3.29    0.70
 -16  -2   2    3.75    0.82
 -16   2  -2    3.61    0.78
 -17   2   2   -0.94    0.57
 -17  -2  -2   -0.13    0.70
 -17   2  -2   -0.08    0.65
 -17  -2   2   -0.25    0.62
 -18   2   2    2.46    0.76
 -18  -2  -2    2.15    0.88
 -18  -2   2    2.80    0.85
 -18   2  -2    1.44    0.82
   0  -3  -2   -0.18    0.12
   0  -3  -2   -0.19    0.15
   0  -3   2    0.17    0.21
   1  -3   2  131.54    2.23
  -1  -3  -2  134.46    2.15
  -1  -3  -2  133.30    2.09
   1  -3  -2  131.42    2.18
  -1  -3   2  132.74    2.23
  -2  -3  -2  182.23    2.91
   2  -3   2  178.57    2.92
  -2  -3  -2  180.68    2.71
  -2  -3   2  179.99    2.92
   2  -3  -2  179.72    2.91
  -3  -3  -2   13.69    0.54
   3  -3   2   13.20    0.51
   3  -3  -2   13.25    0.49
  -3  -3   2   13.67    0.51
   4  -3   2  284.66    4.45
  -4  -3  -2  285.39    4.56
  -4   3   2  282.25    4.29
   4  -3  -2  279.43    4.48
  -4  -3   2  285.59    4.60
  -4  -3   2  284.53    4.45
  -5   3   2   41.82    0.89
  -5  -3  -2   41.80    1.10
   5  -3   2   41.90    0.97
  -5   3   2   42.47    0.99
   5  -3  -2   42.09    1.03
  -5  -3   2   42.81    1.11
  -5  -3   2   42.56    0.98
  -6   3   2  272.50    4.28
  -6   3   2  270.87    4.35
   6  -3   2  264.51    4.32
  -6  -3  -2  270.47    4.55
  -6  -3   2  277.05    4.55
  -6  -3   2  278.24    4.33
  -6   3  -2  272.71    4.14
  -6   3  -2  268.83    4.47
   6  -3  -2  270.68    4.42
  -7   3   2  100.57    1.87
   7  -3   2   97.45    1.86
  -7   3   2   97.93    1.88
  -7  -3  -2   94.78    2.07
  -7   3  -2  102.30    2.05
  -7  -3   2   98.60    2.08
   7  -3  -2   99.81    1.97
  -7  -3   2   99.47    1.85
  -7   3  -2   97.50    1.64
  -8   3   2    3.40    0.37
  -8   3   2    2.77    0.34
  -8  -3  -2    3.63    0.51
   8  -3   2    3.12    0.35
  -8   3  -2    2.99    0.41
  -8   3  -2    2.96    0.22
  -8  -3   2    3.87    0.35
  -8   3  -2    3.49    0.26
   8  -3  -2    3.86    0.43
  -8  -3   2    2.72    0.47
   9  -3   2   74.76    1.58
  -9   3   2   73.75    1.57
  -9   3   2   75.99    1.65
  -9  -3  -2   74.53    1.87
  -9   3  -2   73.07    1.22
  -9   3  -2   74.58    1.26
  -9  -3   2   71.96    1.83
   9  -3  -2   73.84    1.70
  -9  -3   2   73.37    1.51
  -9   3  -2   77.93    1.82
 -10   3   2   27.00    0.88
  10  -3   2   28.62    0.91
 -10   3   2   27.25    0.97
 -10  -3  -2   27.02    1.16
 -10   3  -2   27.35    1.08
 -10  -3   2   25.79    1.10
 -10  -3   2   25.05    0.80
  10  -3  -2   28.18    1.01
 -11  -3  -2    9.00    0.86
 -11   3   2    7.43    0.55
 -11   3   2    8.34    0.67
  11  -3   2    8.90    0.61
 -11  -3   2    9.03    0.51
 -11   3  -2    8.82    0.77
 -11  -3   2    8.86    0.80
 -12  -3  -2   87.49    2.35
 -12   3   2   88.92    2.11
 -12   3   2   91.20    1.86
  12  -3   2   89.31    1.99
 -12   3  -2   88.03    2.24
 -12  -3   2   90.03    2.31
 -12  -3   2   85.11    1.62
 -13  -3  -2   -0.47    0.51
 -13   3   2   -0.06    0.41
 -13   3   2    0.08    0.29
 -13   3  -2   -0.14    0.45
 -13  -3   2    0.52    0.53
 -14   3   2   66.09    1.92
 -14  -3  -2   68.14    2.17
 -14  -3   2   70.71    2.16
 -14   3  -2   69.13    2.10
 -15   3   2    9.51    0.92
 -15  -3  -2    7.91    0.94
 -15  -3   2    7.80    0.94
 -15   3  -2    7.43    0.92
 -16  -3  -2    6.10    0.98
 -16   3   2    6.72    0.86
 -16   3  -2    6.27    0.89
 -16  -3   2    6.71    0.96
 -17  -3  -2    4.16    0.98
 -17   3   2    6.25    0.90
 -17   3  -2    7.41    1.03
 -17  -3   2    5.21    0.96
 -18  -3  -2    0.45    0.80
 -18  -3   2    0.23    0.74
   0  -4  -2  244.39    3.69
   0  -4   2  238.62    3.86
   0  -4  -2  236.77    3.74
   1  -4   2   72.05    1.45
  -1  -4  -2   74.44    1.35
  -1  -4  -2   72.93    1.30
  -1  -4   2   72.02    1.43
   1  -4  -2   71.84    1.37
  -2  -4  -2  115.33    1.84
  -2  -4  -2  114.07    1.99
   2  -4   2  114.22    2.05
  -2  -4   2  113.97    2.04
   2  -4  -2  109.14    1.99
  -3  -4  -2   13.14    0.34
   3  -4   2   11.99    0.55
  -3  -4  -2   11.92    0.53
  -3  -4   2   12.60    0.53
   3  -4  -2   12.36    0.53
   4  -4   2    0.94    0.25
  -4  -4  -2    1.47    0.28
  -4  -4   2    1.02    0.29
  -4  -4   2    1.16    0.25
   4  -4  -2    0.89    0.24
   5  -4   2   41.05    1.04
  -5  -4  -2   42.15    1.13
  -5  -4   2   42.10    1.16
   5  -4  -2   44.55    1.09
  -5  -4   2   42.66    1.02
  -6   4   2   40.46    1.02
  -6   4   2   39.93    0.93
   6  -4   2   40.65    1.03
  -6  -4  -2   39.99    1.15
   6  -4  -2   38.00    1.05
  -6  -4   2   38.61    1.15
  -6  -4   2   40.42    0.99
  -7   4   2    1.76    0.28
  -7   4   2    2.67    0.34
   7  -4   2    1.95    0.31
  -7  -4  -2    1.44    0.35
  -7  -4   2    2.49    0.43
  -7   4  -2    1.84    0.23
  -7  -4   2    1.92    0.30
   7  -4  -2    2.28    0.34
  -8   4   2  101.97    1.97
   8  -4   2   98.37    2.00
  -8   4   2  101.88    2.00
  -8  -4  -2  100.14    2.25
  -8  -4   2  104.27    2.25
  -8   4  -2  102.13    1.77
  -8  -4   2  101.79    1.94
   8  -4  -2  100.28    2.10
  -9   4   2   18.70    0.76
  -9   4   2   18.68    0.74
   9  -4   2   19.15    0.77
  -9  -4  -2   17.97    0.92
   9  -4  -2   19.36    0.84
  -9   4  -2   20.58    0.90
  -9  -4   2   18.36    0.90
  -9  -4   2   18.54    0.70
  -9   4  -2   19.27    0.55
  10  -4   2   77.85    1.74
 -10   4   2   80.07    1.78
 -10  -4  -2   75.18    2.02
 -10   4   2   79.27    1.71
 -10  -4   2   77.62    2.03
  10  -4  -2   79.74    1.88
 -10   4  -2   79.01    1.37
 -10  -4   2   76.70    1.59
 -10   4  -2   79.75    1.95
 -11  -4  -2   19.95    1.12
 -11   4   2   19.87    0.82
 -11   4   2   19.88    0.89
  11  -4   2   18.19    0.82
 -11   4  -2   18.39    0.98
 -11  -4   2   19.38    0.68
  11  -4  -2   18.83    0.92
 -11  -4   2   18.58    1.06
 -12  -4  -2    1.79    0.55
  12  -4   2    2.32    0.45
 -12   4   2    3.03    0.43
 -12   4   2    2.93    0.50
 -12  -4   2    1.77    0.51
 -12  -4   2    2.85    0.41
 -12   4  -2    1.77    0.53
 -13   4   2   23.90    1.08
 -13  -4  -2   23.74    1.35
 -13   4   2   24.43    0.91
 -13  -4   2   23.01    1.28
 -13   4  -2   24.62    1.23
 -14   4   2    1.05    0.41
 -14   4   2    1.19    0.50
 -14  -4  -2    0.62    0.57
 -14   4  -2    0.33    0.55
 -14  -4   2    0.52    0.60
 -15  -4  -2    5.83    0.95
 -15   4   2    6.16    0.79
 -15  -4   2    6.77    0.86
 -16   4   2   13.83    1.11
 -16  -4  -2   11.73    1.24
 -16  -4   2   12.93    1.25
 -17   4   2    4.49    0.92
 -17  -4  -2    4.22    0.91
 -17  -4   2    5.18    0.96
 -18  -4  -2   16.65    1.57
 -18  -4   2   15.39    1.45
   0  -5   2   -0.47    0.24
   0  -5  -2    0.01    0.20
  -1  -5  -2    1.10    0.24
   1  -5   2    2.20    0.34
  -1  -5  -2    1.09    0.21
  -1  -5   2    1.90    0.32
   1  -5  -2    1.57    0.26
   2  -5   2    0.51    0.26
  -2  -5  -2    0.14    0.16
  -2  -5  -2    0.32    0.21
  -2  -5   2    0.51    0.25
   2  -5  -2   -0.05    0.21
   3  -5   2    2.14    0.32
  -3  -5  -2    2.63    0.31
  -3  -5  -2    2.44    0.21
   3  -5  -2    2.64    0.33
  -3  -5   2    2.89    0.34
   4  -5   2    0.41    0.26
  -4  -5  -2    0.59    0.13
  -4  -5  -2    0.38    0.24
  -4  -5   2    0.56    0.25
   4  -5  -2    0.49    0.24
   5  -5   2    0.06    0.24
  -5  -5  -2    0.22    0.28
  -5  -5   2    0.16    0.23
  -5  -5   2    0.85    0.29
   5  -5  -2    0.09    0.25
  -6  -5  -2   24.05    0.89
   6  -5   2   25.06    0.85
   6  -5  -2   23.94    0.85
  -6  -5   2   22.85    0.91
  -6  -5   2   24.47    0.80
   7  -5   2    2.85    0.38
  -7   5   2    2.46    0.36
  -7  -5  -2    3.22    0.47
  -7  -5   2    2.34    0.42
  -7  -5   2    2.01    0.32
   7  -5  -2    1.90    0.35
  -8  -5  -2    2.60    0.46
   8  -5   2    3.21    0.41
  -8   5   2    4.06    0.42
  -8   5  -2    3.53    0.32
  -8  -5   2    3.22    0.50
  -8  -5   2    3.64    0.39
   8  -5  -2    4.24    0.50
   9  -5   2    1.84    0.37
  -9  -5  -2    1.55    0.44
  -9   5   2    0.85    0.32
  -9   5  -2    1.64    0.26
  -9  -5   2    2.33    0.52
   9  -5  -2    0.87    0.37
  -9  -5   2    1.65    0.32
  10  -5   2    0.06    0.29
 -10  -5  -2   -0.39    0.40
 -10   5   2    0.12    0.30
 -10   5   2    0.01    0.29
 -10  -5   2    0.46    0.28
  10  -5  -2    1.20    0.39
 -10   5  -2    0.24    0.20
 -10  -5   2    0.39    0.40
  11  -5   2    2.00    0.44
 -11  -5  -2    2.27    0.56
 -11   5   2    3.20    0.48
 -11   5   2    2.10    0.40
 -11  -5   2    2.80    0.60
  11  -5  -2    2.56    0.49
 -11   5  -2    2.44    0.27
 -11  -5   2    2.23    0.31
 -12  -5  -2    4.61    0.70
 -12   5   2    5.35    0.61
  12  -5   2    4.20    0.55
 -12   5   2    4.27    0.50
 -12  -5   2    4.08    0.67
  12  -5  -2    4.59    0.61
 -13  -5  -2    0.71    0.61
 -13   5   2    0.26    0.41
 -13   5   2    0.26    0.34
 -13  -5   2    0.18    0.55
 -14   5   2    4.64    0.52
 -14  -5  -2    3.60    0.82
 -14  -5   2    3.18    0.77
 -15  -5  -2    1.23    0.71
 -15  -5   2    1.15    0.71
 -16  -5  -2   -0.24    0.70
 -16  -5   2   -0.09    0.68
 -17  -5  -2    2.20    0.84
 -17  -5   2    2.11    0.86
 -18  -5  -2    1.20    0.92
 -18  -5   2    0.29    0.81
   0  -6   2  198.95    3.42
   0  -6  -2  196.48    3.28
  -1  -6  -2    6.39    0.42
   1  -6   2    6.13    0.49
  -1  -6  -2    6.51    0.42
   1  -6  -2    7.06    0.46
   2  -6   2  100.31    2.01
  -2  -6  -2   96.86    1.89
  -2  -6  -2  100.68    1.80
   2  -6  -2  104.39    1.95
  -2  -6   2   98.63    1.98
  -3  -6  -2  197.26    3.40
  -3  -6  -2  196.54    3.18
   3  -6   2  203.40    3.48
  -3  -6   2  200.22    3.42
   3  -6  -2  197.25    3.41
  -4  -6  -2    1.67    0.20
   4  -6   2    1.02    0.32
  -4  -6  -2    0.95    0.27
  -4  -6   2    0.96    0.30
   4  -6  -2    0.75    0.28
   5  -6   2   73.24    1.63
  -5  -6  -2   69.20    1.64
  -5  -6  -2   72.33    1.24
  -5  -6   2   74.02    1.59
  -5  -6   2   72.50    1.77
   5  -6  -2   71.94    1.62
  -6  -6  -2   38.55    1.19
   6  -6   2   38.41    1.14
   6  -6  -2   40.40    1.17
  -6  -6   2   40.87    1.29
  -6  -6   2   40.24    1.09
  -7  -6  -2   26.17    1.04
   7  -6   2   28.08    0.96
  -7  -6   2   28.06    1.11
   7  -6  -2   27.04    0.97
  -7  -6   2   26.07    0.87
  -8   6   2  164.70    3.03
  -8  -6  -2  165.33    3.30
   8  -6   2  163.69    3.11
  -8  -6   2  157.81    3.29
   8  -6  -2  172.23    3.18
  -8  -6   2  165.72    2.94
  -9  -6  -2   -0.03    0.36
  -9   6   2    0.02    0.30
   9  -6   2    0.22    0.33
   9  -6  -2   -0.17    0.32
  -9  -6   2    0.38    0.26
  -9  -6   2    0.06    0.38
  -9   6  -2    0.25    0.24
 -10   6   2  129.22    2.52
  10  -6   2  123.78    2.59
 -10  -6  -2  120.92    2.84
 -10  -6   2  121.12    2.31
  10  -6  -2  123.13    2.66
 -10  -6   2  131.20    2.93
 -10   6  -2  127.22    2.26
 -11  -6  -2   19.59    1.16
  11  -6   2   19.48    0.93
 -11   6   2   19.07    0.87
 -11  -6   2   19.42    0.69
 -11   6  -2   18.85    0.66
 -11  -6   2   19.85    1.10
  11  -6  -2   19.92    1.03
 -12  -6  -2    7.48    0.90
  12  -6   2    6.10    0.64
 -12   6   2    6.80    0.59
  12  -6  -2    6.13    0.70
 -12  -6   2    6.91    0.87
 -13   6   2   16.19    0.87
 -13  -6  -2   17.62    1.27
  13  -6  -2   16.72    1.07
 -13  -6   2   16.43    1.20
 -14   6   2    8.07    0.65
 -14  -6  -2    6.92    0.93
 -14  -6   2    4.60    0.86
 -15  -6  -2    6.56    0.95
 -15  -6   2    9.10    1.11
 -16  -6  -2   22.90    1.65
 -16  -6   2   25.67    1.65
 -17  -6  -2    0.88    0.84
 -17  -6   2    0.03    0.69
   0  -7  -2   -0.10    0.23
   0  -7   2    0.23    0.29
   1  -7   2   43.53    1.20
  -1  -7  -2   43.61    1.08
  -1  -7  -2   43.68    1.07
  -1  -7   2   41.64    1.17
   1  -7  -2   43.65    1.12
  -2  -7  -2   36.27    0.92
   2  -7   2   35.91    1.08
  -2  -7  -2   34.66    0.99
  -2  -7   2   36.33    1.06
   2  -7  -2   35.50    1.02
   3  -7   2    0.19    0.26
  -3  -7  -2    0.66    0.29
  -3  -7  -2    0.63    0.21
   3  -7  -2    0.67    0.28
  -3  -7   2    0.55    0.30
  -4  -7  -2  210.56    3.77
  -4  -7  -2  216.27    3.46
   4  -7   2  217.14    3.81
   4  -7  -2  218.78    3.78
  -4  -7   2  216.87    3.74
   5  -7   2   13.96    0.73
  -5  -7  -2   13.22    0.46
  -5  -7  -2   13.42    0.70
   5  -7  -2   13.26    0.70
  -5  -7   2   13.23    0.77
  -5  -7   2   13.80    0.67
  -6  -7  -2   86.54    2.00
  -6  -7  -2   87.63    1.46
   6  -7   2   87.05    1.97
  -6  -7   2   88.28    2.12
   6  -7  -2   85.77    1.94
  -6  -7   2   89.26    1.87
  -7  -7  -2   40.26    1.33
   7  -7   2   39.75    1.23
  -7  -7   2   38.22    1.11
   7  -7  -2   37.97    1.22
  -7  -7   2   40.82    1.39
  -8  -7  -2   28.76    1.15
   8  -7   2   29.32    1.09
  -8  -7   2   28.11    0.93
   8  -7  -2   25.51    1.05
  -8  -7   2   28.72    1.18
   9  -7   2   21.25    0.95
  -9  -7  -2   20.96    1.09
  -9   7   2   20.95    0.90
  -9  -7   2   19.05    0.78
  -9  -7   2   21.38    1.13
   9  -7  -2   20.88    0.98
  -9   7  -2   20.46    0.76
 -10  -7  -2   33.07    1.35
 -10   7   2   34.49    1.14
  10  -7   2   33.28    1.22
 -10  -7   2   34.19    0.98
 -10   7  -2   31.58    0.96
 -10  -7   2   32.06    1.37
  10  -7  -2   32.54    1.25
 -11  -7  -2   15.52    1.11
  11  -7   2   15.83    0.92
 -11   7   2   14.95    0.82
 -11  -7   2   14.69    0.63
  11  -7  -2   16.26    1.00
 -11  -7   2   12.80    1.01
 -11   7  -2   15.23    0.67
 -12  -7  -2   60.99    2.06
 -12   7   2   59.59    1.61
  12  -7   2   54.96    1.70
 -12   7  -2   60.02    1.32
  12  -7  -2   63.09    1.84
 -12  -7   2   57.73    1.97
 -13  -7  -2    0.55    0.65
  13  -7   2    1.68    0.53
 -13   7   2    0.60    0.40
  13  -7  -2    0.00    0.47
 -13  -7   2    0.32    0.62
 -14  -7  -2   30.46    1.66
 -14   7   2   30.05    1.15
 -14  -7   2   31.32    1.66
  14  -7  -2   32.75    1.43
 -15  -7  -2    2.91    0.91
 -15  -7   2    3.89    0.90
 -16  -7  -2   12.90    1.33
 -16  -7   2   14.32    1.43
 -17  -7  -2    8.72    1.19
 -17  -7   2   10.42    1.31
   0  -8   2    1.61    0.37
   0  -8  -2    2.25    0.37
  -1  -8  -2    0.29    0.25
   1  -8   2    0.39    0.32
  -1  -8   2    0.10    0.28
   1  -8  -2    0.36    0.27
  -2  -8  -2    5.14    0.45
  -2  -8  -2    6.38    0.46
   2  -8   2    5.37    0.52
  -2  -8   2    5.70    0.52
   2  -8  -2    5.94    0.51
   3  -8   2    0.14    0.30
  -3  -8  -2   -0.37    0.20
  -3  -8  -2    0.23    0.26
  -3  -8   2    0.22    0.29
   3  -8  -2    0.31    0.30
   4  -8   2    0.48    0.33
  -4  -8  -2    0.58    0.23
  -4  -8  -2    0.66    0.30
  -4  -8   2   -0.05    0.29
   4  -8  -2    0.45    0.32
  -5  -8  -2    3.09    0.30
  -5  -8  -2    2.27    0.42
   5  -8   2    2.65    0.44
   5  -8  -2    3.48    0.49
  -5  -8   2    2.80    0.53
  -5  -8   2    3.09    0.43
  -6  -8  -2    0.17    0.32
   6  -8   2    0.42    0.35
  -6  -8  -2    0.42    0.18
   6  -8  -2    0.06    0.33
  -6  -8   2    0.40    0.31
  -6  -8   2    0.42    0.43
  -7  -8  -2    3.66    0.23
  -7  -8  -2    3.56    0.54
   7  -8   2    3.89    0.52
  -7  -8   2    4.40    0.47
  -7  -8   2    3.70    0.60
   7  -8  -2    4.10    0.52
  -8  -8  -2    0.13    0.38
   8  -8   2    0.45    0.37
   8  -8  -2   -0.75    0.33
  -8  -8   2   -0.12    0.44
  -8  -8   2    0.23    0.29
  -9  -8  -2    2.95    0.56
   9  -8   2    2.92    0.52
  -9   8   2    2.49    0.48
  -9  -8   2    4.59    0.70
  -9  -8   2    4.03    0.45
   9  -8  -2    3.01    0.56
 -10   8   2    1.32    0.43
  10  -8   2    2.02    0.50
 -10  -8  -2    2.31    0.63
 -10  -8   2    1.06    0.53
 -10  -8   2    1.52    0.35
 -10   8  -2    1.67    0.36
  10  -8  -2    2.56    0.53
 -11   8   2    0.04    0.38
  11  -8   2   -0.37    0.40
 -11  -8  -2    0.52    0.51
 -11  -8   2    0.93    0.56
 -11   8  -2    0.09    0.31
 -11  -8   2    0.75    0.29
  11  -8  -2    0.32    0.47
 -12  -8  -2    0.16    0.51
  12  -8   2    0.46    0.44
 -12   8   2    0.49    0.41
  12  -8  -2    0.31    0.50
 -12  -8   2    1.01    0.62
 -12   8  -2    0.32    0.30
 -13  -8  -2    1.15    0.70
 -13   8   2    0.49    0.42
  13  -8   2    0.87    0.53
  13  -8  -2    1.12    0.58
 -13  -8   2    1.36    0.71
 -14  -8  -2   -0.16    0.67
 -14   8   2   -0.37    0.39
 -14  -8   2   -0.57    0.64
  14  -8  -2   -0.21    0.52
 -15  -8  -2    0.87    0.77
 -15  -8   2    1.26    0.79
  15  -8  -2    2.14    0.69
 -16  -8  -2    1.17    0.79
 -16  -8   2   -0.22    0.78
 -17  -8  -2    2.03    0.87
 -17  -8   2    2.02    0.99
   0  -9   2   -0.05    0.30
   0  -9  -2   -0.07    0.25
   1  -9   2   31.77    1.12
  -1  -9  -2   31.89    0.99
   1  -9  -2   30.24    1.02
  -1  -9   2   30.85    1.09
  -2  -9  -2   57.70    1.36
   2  -9   2   53.48    1.50
  -2  -9  -2   52.27    1.40
  -2  -9   2   56.42    1.48
   2  -9  -2   54.45    1.43
  -3  -9  -2   25.45    0.97
   3  -9   2   25.58    1.03
  -3  -9  -2   26.69    0.86
   3  -9  -2   27.14    1.01
  -3  -9   2   25.64    0.98
  -4  -9  -2  145.41    2.56
  -4  -9  -2  141.24    2.82
   4  -9   2  140.44    2.87
   4  -9  -2  137.91    2.81
  -4  -9   2  142.35    2.79
   5  -9   2   -0.13    0.34
  -5  -9  -2    0.04    0.22
  -5  -9  -2    0.72    0.37
  -5  -9   2    0.19    0.42
   5  -9  -2    0.12    0.32
  -5  -9   2    0.49    0.33
   6  -9   2   32.35    1.21
  -6  -9  -2   34.18    0.85
  -6  -9  -2   33.60    1.21
   6  -9  -2   33.81    1.23
  -6  -9   2   34.80    1.34
  -6  -9   2   32.93    1.11
  -7  -9  -2    3.93    0.29
  -7  -9  -2    3.87    0.61
   7  -9   2    4.33    0.57
   7  -9  -2    3.80    0.54
  -7  -9   2    3.11    0.58
  -7  -9   2    3.33    0.47
   8  -9   2   12.86    0.90
  -8  -9  -2   12.10    0.88
   8  -9  -2   11.72    0.89
  -8  -9   2   12.53    0.94
  -8  -9   2   12.10    0.72
  -9  -9  -2   38.21    1.46
   9  -9   2   34.39    1.34
   9  -9  -2   38.88    1.42
  -9  -9   2   37.21    1.50
  -9  -9   2   36.45    1.13
 -10  -9  -2   30.53    1.44
  10  -9   2   31.33    1.29
 -10   9   2   29.86    1.19
 -10  -9   2   29.50    0.99
  10  -9  -2   32.29    1.36
 -10  -9   2   33.10    1.54
 -11  -9  -2    6.81    0.87
 -11   9   2    6.83    0.67
  11  -9   2    7.62    0.79
  11  -9  -2    8.12    0.85
 -11   9  -2    7.98    0.62
 -11  -9   2    5.98    0.91
 -11  -9   2    7.38    0.52
 -12  -9  -2   45.91    1.88
  12  -9   2   50.12    1.72
 -12   9   2   48.27    1.54
 -12  -9   2   52.56    2.03
  12  -9  -2   48.96    1.76
 -12   9  -2   48.77    1.34
  13  -9   2    0.69    0.54
 -13   9   2    0.35    0.44
 -13  -9  -2    0.56    0.69
 -13  -9   2    0.25    0.66
  13  -9  -2    0.51    0.56
 -14   9   2   21.88    1.10
 -14  -9  -2   21.87    1.58
 -14  -9   2   23.66    1.53
  14  -9  -2   21.77    1.37
 -15  -9  -2    8.61    1.21
  15  -9  -2    9.00    1.04
 -15  -9   2    9.99    1.19
 -16  -9  -2    7.54    1.25
 -16  -9   2    7.74    1.16
   0 -10  -2  118.54    2.44
   0 -10   2  120.04    2.56
  -1 -10  -2    1.67    0.37
   1 -10   2    1.64    0.44
   1 -10  -2    2.26    0.43
  -1 -10   2    2.11    0.46
  -2 -10  -2  144.11    2.73
  -2 -10  -2  142.04    2.82
   2 -10   2  142.62    2.93
  -2 -10   2  143.25    2.88
   2 -10  -2  139.53    2.84
  -3 -10  -2   39.50    1.25
  -3 -10  -2   39.64    1.14
   3 -10   2   41.60    1.37
  -3 -10   2   40.97    1.29
   3 -10  -2   42.46    1.33
   4 -10   2    0.18    0.34
  -4 -10  -2    0.04    0.31
  -4 -10  -2   -0.01    0.26
   4 -10  -2   -0.09    0.36
  -4 -10   2   -0.05    0.33
  -5 -10  -2   66.91    1.82
  -5 -10  -2   66.91    1.48
   5 -10   2   65.48    1.83
   5 -10  -2   66.94    1.81
  -5 -10   2   67.98    1.72
  -6 -10  -2   70.85    1.46
   6 -10   2   69.31    1.91
  -6 -10  -2   67.96    1.90
   6 -10  -2   71.08    1.90
  -6 -10   2   70.00    2.03
  -6 -10   2   67.79    1.73
   7 -10   2   35.66    1.36
  -7 -10  -2   35.50    1.35
  -7 -10  -2   37.03    0.89
  -7 -10   2   33.68    1.16
   7 -10  -2   38.36    1.39
  -7 -10   2   35.75    1.51
   8 -10   2  114.84    2.68
  -8 -10  -2  115.27    1.85
  -8 -10  -2  110.74    2.73
  -8 -10   2  110.86    2.36
   8 -10  -2  110.05    2.66
  -8 -10   2  119.63    2.91
   9 -10   2    1.11    0.51
  -9 -10  -2    0.96    0.54
  -9 -10   2    1.27    0.38
  -9 -10   2    1.81    0.65
   9 -10  -2   -0.21    0.45
  10 -10   2   87.89    2.35
 -10 -10  -2   81.63    2.42
 -10  10   2   90.17    2.21
 -10 -10   2   93.13    2.62
 -10 -10   2   86.37    1.90
  10 -10  -2   92.35    2.42
  11 -10   2   15.34    1.08
 -11 -10  -2   15.40    1.25
 -11  10   2   14.99    0.98
  11 -10  -2   15.51    1.15
 -11 -10   2   14.98    0.73
 -11 -10   2   17.81    1.34
 -11  10  -2   17.00    0.89
  12 -10   2    5.45    0.77
 -12  10   2    4.05    0.63
 -12 -10  -2    4.82    0.85
 -12 -10   2    3.34    0.78
  12 -10  -2    4.03    0.74
 -12  10  -2    4.51    0.56
  13 -10   2   27.71    1.42
 -13  10   2   23.33    1.18
 -13 -10  -2   22.69    1.47
 -13  10  -2   25.76    1.54
 -13 -10   2   23.75    1.63
  13 -10  -2   21.50    1.37
 -14 -10  -2    3.27    0.84
 -14  10   2    2.45    0.60
 -14 -10   2    3.06    0.93
  14 -10  -2    3.72    0.80
 -15 -10  -2    7.66    1.12
  15 -10  -2    8.92    1.06
 -15 -10   2    6.58    1.15
 -16 -10  -2   22.37    1.70
 -16 -10   2   24.38    1.87
   0 -11   2   -0.08    0.37
   0 -11  -2   -0.10    0.33
  -1 -11  -2    4.16    0.51
   1 -11   2    4.17    0.54
   1 -11  -2    4.19    0.52
  -1 -11   2    4.20    0.55
   2 -11   2    8.70    0.75
  -2 -11  -2   10.36    0.71
  -2 -11  -2   10.61    0.74
   2 -11  -2   10.26    0.78
  -2 -11   2   10.90    0.79
  -3 -11  -2    0.21    0.31
  -3 -11  -2   -0.75    0.31
   3 -11   2   -0.25    0.37
   3 -11  -2    0.46    0.37
  -3 -11   2    0.33    0.36
  -4 -11  -2   24.00    0.90
  -4 -11  -2   23.66    1.04
   4 -11  -2   23.56    1.10
  -4 -11   2   23.94    1.03
  -5 -11  -2    0.36    0.30
   5 -11   2   -0.08    0.42
  -5 -11  -2    0.41    0.39
  -5 -11   2   -0.01    0.35
   5 -11  -2    0.24    0.40
  -5 -11   2    0.09    0.49
  -6 -11  -2   15.53    0.95
  -6 -11  -2   16.47    0.70
   6 -11   2   16.95    1.03
   6 -11  -2   16.64    1.02
  -6 -11   2   15.17    0.87
  -6 -11   2   17.52    1.09
   7 -11   2   -0.54    0.44
  -7 -11  -2    0.51    0.50
  -7 -11  -2   -0.04    0.24
  -7 -11   2   -0.50    0.34
  -7 -11   2    0.79    0.52
   7 -11  -2   -0.27    0.42
  -8 -11  -2    0.24    0.20
  -8 -11  -2    0.31    0.53
   8 -11   2    0.17    0.47
  -8 -11   2    1.21    0.61
   8 -11  -2   -0.25    0.46
  -8 -11   2    0.53    0.37
   9 -11   2    8.46    0.87
  -9 -11  -2   10.91    1.02
   9 -11  -2   10.04    0.93
  -9 -11   2    9.38    0.99
  -9 -11   2   10.89    0.75
 -10 -11  -2    1.40    0.60
  10 -11   2    0.90    0.58
 -10 -11   2    1.11    0.39
 -10 -11   2    1.34    0.63
  10 -11  -2    0.58    0.57
 -11 -11  -2    5.34    0.91
 -11  11   2    4.44    0.68
  11 -11   2    3.51    0.72
 -11 -11   2    3.29    0.78
  11 -11  -2    5.08    0.82
  12 -11   2    3.98    0.75
 -12  11   2    3.54    0.65
 -12 -11  -2    3.26    0.83
  12 -11  -2    3.08    0.75
 -12  11  -2    3.90    0.57
 -12 -11   2    3.60    0.91
  13 -11   2    0.41    0.60
 -13  11   2    0.16    0.50
 -13 -11  -2   -0.01    0.63
 -13 -11   2   -0.56    0.69
 -13  11  -2   -0.08    0.40
  13 -11  -2   -0.74    0.55
 -14 -11  -2    5.05    0.97
 -14  11   2    5.97    0.77
  14 -11   2    8.17    1.64
 -14 -11   2    5.82    1.02
  14 -11  -2    5.69    0.94
 -15  11   2    1.90    0.99
 -15 -11  -2    0.32    0.76
  15 -11  -2    0.06    0.73
 -15 -11   2    0.99    0.81
   0 -12   2    8.23    0.76
   0 -12  -2    8.08    0.72
   1 -12   2    3.19    0.57
  -1 -12  -2    3.37    0.52
   1 -12  -2    3.43    0.53
  -1 -12   2    3.06    0.55
   2 -12   2   36.68    1.39
  -2 -12  -2   34.35    1.28
  -2 -12  -2   37.49    1.24
  -2 -12   2   38.02    1.36
   2 -12  -2   37.19    1.35
  -3 -12  -2   19.74    0.92
   3 -12   2   17.90    1.07
  -3 -12  -2   20.35    0.98
  -3 -12   2   21.14    1.02
   3 -12  -2   19.29    1.05
  -4 -12  -2    0.13    0.33
   4 -12   2    0.61    0.46
  -4 -12  -2    0.04    0.42
   4 -12  -2    0.14    0.43
  -4 -12   2    0.29    0.39
  -5 -12  -2   13.37    0.96
   5 -12   2   13.11    1.00
  -5 -12  -2   12.85    0.74
  -5 -12   2   13.22    1.02
   5 -12  -2   10.71    0.87
  -5 -12   2   12.59    0.84
  -6 -12  -2   15.48    0.74
  -6 -12  -2   18.90    1.11
   6 -12   2   15.49    1.08
  -6 -12   2   15.78    1.10
  -6 -12   2   15.85    0.92
   6 -12  -2   18.07    1.11
   7 -12   2    4.20    0.73
  -7 -12  -2    5.54    0.47
  -7 -12  -2    4.16    0.67
   7 -12  -2    3.75    0.69
  -7 -12   2    4.31    0.81
  -7 -12   2    5.77    0.63
  -8 -12  -2   29.82    0.83
  -8 -12  -2   30.17    1.40
   8 -12   2   31.22    1.45
  -8 -12   2   28.49    1.47
  -8 -12   2   30.81    1.16
   8 -12  -2   30.63    1.43
  -9 -12  -2    0.69    0.62
   9 -12   2    0.93    0.55
   9 -12  -2    2.41    0.68
  -9 -12   2    0.84    0.41
  -9 -12   2    0.72    0.65
  10 -12   2   35.68    1.62
 -10 -12  -2   34.47    1.68
  10 -12  -2   36.97    1.64
 -10 -12   2   32.07    1.65
 -10 -12   2   33.62    1.16
 -11  12   2    0.18    0.49
 -11 -12  -2    1.52    0.71
  11 -12   2   -0.01    0.57
 -11 -12   2   -0.59    0.66
  11 -12  -2    0.59    0.62
 -12 -12  -2    0.77    0.65
 -12  12   2    1.59    0.60
  12 -12   2    0.73    0.61
 -12 -12   2    0.36    0.69
 -12  12  -2    0.37    0.45
  12 -12  -2    0.58    0.64
 -13  12   2    2.18    0.63
  13 -12   2    2.08    0.74
 -13 -12  -2    3.49    0.94
 -13  12  -2    2.17    0.55
 -13 -12   2    3.42    1.01
  13 -12  -2    1.28    0.75
 -14 -12  -2    0.13    0.84
  14 -12   2    0.79    0.68
 -14  12   2    0.35    0.57
 -14 -12   2    0.45    0.87
  14 -12  -2    0.54    0.71
 -15 -12  -2    1.97    1.04
 -15  12   2    0.48    0.72
  15 -12  -2    1.28    0.76
 -15 -12   2    1.51    1.00
   0 -13   2    0.55    0.44
   0 -13  -2    0.42    0.40
   1 -13   2   33.48    1.38
  -1 -13  -2   33.41    1.26
  -1 -13  -2   33.04    1.27
  -1 -13   2   32.88    1.34
   1 -13  -2   34.27    1.33
   2 -13   2   36.80    1.48
  -2 -13  -2   40.84    1.42
  -2 -13  -2   39.67    1.35
  -2 -13   2   41.24    1.45
   2 -13  -2   38.54    1.45
  -3 -13  -2   20.26    1.07
   3 -13   2   20.19    1.17
  -3 -13  -2   18.75    0.96
   3 -13  -2   18.80    1.09
  -3 -13   2   20.63    1.09
   4 -13   2  110.33    2.74
  -4 -13  -2  111.82    2.41
  -4 -13  -2  114.96    2.71
  -4 -13   2  108.86    2.56
   4 -13  -2  110.87    2.70
   5 -13   2    0.76    0.55
  -5 -13  -2    0.70    0.38
  -5 -13  -2    0.24    0.48
  -5 -13   2    0.90    0.45
  -5 -13   2    0.39    0.52
   5 -13  -2    0.62    0.51
  -6 -13  -2   61.73    1.96
   6 -13   2   58.56    1.97
  -6 -13  -2   59.52    1.51
  -6 -13   2   59.39    1.73
  -6 -13   2   58.05    2.09
   6 -13  -2   60.94    1.97
   7 -13   2    7.31    0.88
  -7 -13  -2    7.03    0.85
  -7 -13  -2    6.32    0.54
  -7 -13   2    5.91    0.66
  -7 -13   2    6.49    0.89
   7 -13  -2    5.90    0.78
   8 -13   2    4.11    0.77
  -8 -13  -2    2.65    0.68
  -8 -13  -2    4.91    0.44
   8 -13  -2    4.34    0.75
  -8 -13   2    3.95    0.79
  -8 -13   2    4.34    0.61
   9 -13   2   29.79    1.51
  -9 -13  -2   27.69    1.56
  -9 -13   2   27.17    1.57
   9 -13  -2   27.18    1.48
  -9 -13   2   24.86    1.11
  10 -13   2   18.24    1.35
 -10 -13  -2   15.13    1.29
 -10 -13   2   15.37    0.89
  10 -13  -2   17.81    1.33
 -10 -13   2   17.39    1.47
 -11 -13  -2   13.42    1.34
  11 -13   2   11.63    1.13
 -11 -13   2   13.32    1.31
  11 -13  -2   12.75    1.24
 -12  13   2   46.71    1.78
 -12 -13  -2   51.03    2.21
  12 -13   2   45.71    1.99
  12 -13  -2   48.17    2.03
 -12 -13   2   50.58    2.30
 -12  13  -2   49.07    1.66
 -13 -13  -2   -0.10    0.69
 -13  13   2    0.08    0.56
  13 -13   2   -0.30    0.65
 -13 -13   2    0.99    0.87
 -13  13  -2    0.47    0.50
  13 -13  -2    0.18    0.69
  14 -13   2   39.30    1.93
 -14  13   2   38.74    1.66
 -14 -13  -2   36.76    2.03
 -14 -13   2   36.55    2.23
  14 -13  -2   38.71    1.97
   0 -14   2   43.87    1.60
   0 -14  -2   39.90    1.50
  -1 -14  -2   -0.28    0.43
  -1 -14  -2   -0.08    0.40
   1 -14   2    0.28    0.51
  -1 -14   2    0.57    0.47
   1 -14  -2    0.19    0.46
   2 -14   2    7.84    0.88
  -2 -14  -2    7.36    0.79
  -2 -14  -2    8.99    0.78
   2 -14  -2    7.13    0.76
  -2 -14   2    8.21    0.80
  -3 -14  -2    2.86    0.60
   3 -14   2    3.86    0.69
  -3 -14  -2    3.58    0.57
  -3 -14   2    2.45    0.57
   3 -14  -2    2.94    0.61
   4 -14   2    0.69    0.58
  -4 -14  -2    1.64    0.48
  -4 -14  -2    0.82    0.55
   4 -14  -2    1.86    0.59
  -4 -14   2    0.24    0.47
  -5 -14  -2    8.37    0.88
  -5 -14  -2    8.48    0.71
   5 -14   2    8.11    0.94
   5 -14  -2    8.51    0.94
  -5 -14   2    8.37    0.81
  -5 -14   2    7.53    0.92
   6 -14   2   13.04    1.09
  -6 -14  -2   11.72    1.01
  -6 -14  -2   13.26    0.81
   6 -14  -2   11.71    1.02
  -6 -14   2   13.08    0.95
  -6 -14   2   12.95    1.19
  -7 -14  -2   16.41    0.81
   7 -14   2   14.59    1.22
  -7 -14  -2   14.12    1.16
  -7 -14   2   15.17    1.34
   7 -14  -2   16.22    1.26
  -7 -14   2   15.70    0.99
  -8 -14  -2   39.04    1.59
  -8 -14  -2   38.81    1.77
   8 -14   2   36.86    1.72
  -8 -14   2   37.24    1.80
   8 -14  -2   41.78    1.79
  -8 -14   2   34.27    1.34
   9 -14   2    4.81    0.83
  -9 -14  -2    2.10    0.71
  -9 -14   2    4.02    0.61
   9 -14  -2    4.31    0.86
  -9 -14   2    4.16    0.94
  10 -14   2    8.62    1.01
 -10 -14  -2    8.34    1.14
 -10 -14   2    9.44    1.22
 -10 -14   2    9.46    0.77
  10 -14  -2    7.93    1.07
 -11 -14  -2    5.55    1.05
  11 -14   2    4.44    0.90
 -11 -14   2    3.83    1.06
  11 -14  -2    5.43    0.95
 -12  14   2    3.16    0.75
 -12 -14  -2    2.70    0.88
  12 -14   2    2.17    0.82
 -12 -14   2    5.88    1.16
  12 -14  -2    3.62    0.90
 -13  14   2    5.31    0.84
  13 -14   2    6.58    1.08
 -13 -14  -2    5.07    1.04
 -13 -14   2    6.74    1.26
 -13  14  -2    5.92    0.82
  13 -14  -2    5.67    1.02
 -14  14   2    0.78    0.66
  14 -14   2    0.10    0.76
 -14 -14  -2    0.39    0.81
 -14 -14   2    2.80    1.07
  14 -14  -2    1.20    0.83
   0 -15  -2   -0.01    0.46
   0 -15   2   -0.33    0.51
   1 -15   2   29.77    1.43
  -1 -15  -2   29.05    1.31
  -1 -15  -2   31.62    1.35
  -1 -15   2   29.61    1.39
   1 -15  -2   24.68    1.29
  -2 -15  -2    0.77    0.50
   2 -15   2    1.99    0.62
  -2 -15  -2    0.79    0.54
  -2 -15   2    1.19    0.58
   2 -15  -2    1.58    0.58
  -3 -15  -2    1.92    0.60
  -3 -15  -2    1.45    0.51
   3 -15   2    2.67    0.67
   3 -15  -2    1.13    0.59
  -3 -15   2    1.23    0.56
  -4 -15  -2   19.37    1.23
  -4 -15  -2   21.42    1.07
   4 -15   2   21.40    1.34
   4 -15  -2   19.15    1.26
  -4 -15   2   19.37    1.18
   5 -15   2    3.13    0.73
  -5 -15  -2    1.97    0.66
  -5 -15  -2    2.81    0.53
  -5 -15   2    2.50    0.80
  -5 -15   2    3.14    0.64
   5 -15  -2    2.23    0.67
   6 -15   2    5.81    0.91
  -6 -15  -2    7.79    0.95
  -6 -15  -2    6.03    0.64
   6 -15  -2    3.70    0.77
  -6 -15   2    7.40    1.05
  -6 -15   2    5.58    0.74
  -7 -15  -2    9.93    0.73
  -7 -15  -2    8.30    1.00
   7 -15   2    8.77    1.04
  -7 -15   2    7.63    0.80
   7 -15  -2    7.24    0.98
  -7 -15   2    6.78    1.01
  -8 -15  -2   -0.43    0.64
   8 -15   2   -0.50    0.60
  -8 -15   2    0.40    0.75
   8 -15  -2    0.69    0.66
  -8 -15   2   -0.23    0.46
  -9 -15  -2   -0.41    0.69
   9 -15   2    0.66    0.70
  -9 -15   2    0.48    0.48
   9 -15  -2    0.58    0.67
  -9 -15   2    0.40    0.70
 -10 -15  -2    3.51    0.83
  10 -15   2    1.99    0.82
  10 -15  -2    1.24    0.77
 -10 -15   2    3.38    0.98
  11 -15   2   -0.17    0.69
 -11 -15  -2    0.17    0.78
  11 -15  -2    0.72    0.74
 -11 -15   2    0.08    0.87
 -12  15   2    4.30    0.84
 -12 -15  -2    6.31    1.16
  12 -15   2    5.57    1.02
  12 -15  -2    5.57    1.02
 -12 -15   2    5.44    1.21
 -13  15   2    0.89    0.68
  13 -15   2    0.43    0.77
 -13 -15  -2    0.63    0.93
 -13 -15   2    0.68    1.00
  13 -15  -2   -0.16    0.76
 -13  15  -2    1.02    0.62
   0 -16  -2   85.72    2.30
   0 -16  -2   82.50    2.33
   0 -16   2   83.01    2.41
  -1 -16  -2    3.19    0.65
  -1 -16  -2    2.55    0.62
   1 -16   2    4.71    0.82
   1 -16  -2    4.64    0.74
  -1 -16   2    3.91    0.73
  -2 -16  -2   28.95    1.35
   2 -16   2   28.70    1.49
  -2 -16  -2   29.00    1.38
  -2 -16   2   26.41    1.41
   2 -16  -2   27.67    1.43
  -3 -16  -2   17.63    1.10
  -3 -16  -2   18.41    1.21
   3 -16   2   20.38    1.35
  -3 -16   2   21.23    1.25
   3 -16  -2   19.33    1.30
  -4 -16  -2    0.51    0.57
   4 -16   2    0.53    0.63
  -4 -16  -2    1.12    0.50
   4 -16  -2    0.82    0.63
  -4 -16   2    0.34    0.54
  -4 -16   2    0.62    0.69
   5 -16   2   18.77    1.39
  -5 -16  -2   16.76    1.05
  -5 -16  -2   16.03    1.25
   5 -16  -2   18.88    1.37
  -5 -16   2   16.53    1.41
  -5 -16   2   17.98    1.14
  -6 -16  -2   23.48    1.46
   6 -16   2   22.76    1.49
  -6 -16  -2   22.50    1.10
  -6 -16   2   24.44    1.64
  -6 -16   2   23.88    1.28
   6 -16  -2   23.78    1.50
  -7 -16  -2    9.51    0.74
  -7 -16  -2    8.17    1.03
   7 -16   2    7.96    1.03
  -7 -16   2    8.39    1.16
  -7 -16   2   10.29    0.95
   7 -16  -2    8.10    1.08
  -8 -16  -2   74.04    2.53
   8 -16   2   69.37    2.46
  -8 -16   2   66.27    1.99
   8 -16  -2   71.06    2.47
  -8 -16   2   70.47    2.65
   9 -16   2   -0.42    0.65
  -9 -16  -2   -0.04    0.69
   9 -16  -2    0.29    0.73
  -9 -16   2    0.88    0.86
  -9 -16   2    0.53    0.50
  10 -16   2   33.11    1.90
 -10 -16  -2   33.58    1.85
 -10 -16   2   30.54    2.01
  10 -16  -2   36.67    1.94
  11 -16   2    2.18    0.86
 -11 -16  -2    2.49    0.90
  11 -16  -2    3.14    0.92
 -11 -16   2    3.80    1.12
  12 -16   2    6.68    1.14
 -12 -16  -2    4.32    1.02
 -12  16   2    5.90    0.94
  12 -16  -2    5.05    1.04
 -12 -16   2    8.10    1.38
   0 -17  -2    0.03    0.52
   0 -17   2    0.30    0.61
   0 -17  -2   -0.23    0.53
  -1 -17  -2   16.80    1.18
  -1 -17  -2   14.23    1.14
   1 -17   2   14.23    1.22
   1 -17  -2   15.22    1.21
  -1 -17   2   15.37    1.22
  -2 -17  -2   21.66    1.29
   2 -17   2   21.02    1.40
  -2 -17  -2   20.63    1.33
   2 -17  -2   22.16    1.37
  -2 -17   2   20.20    1.31
  -3 -17  -2   10.33    1.06
   3 -17   2    7.35    0.96
  -3 -17  -2    9.53    0.93
  -3 -17   2    8.79    0.95
   3 -17  -2    9.50    1.06
  -4 -17  -2   17.87    1.36
  -4 -17  -2   20.11    1.22
   4 -17   2   21.44    1.52
  -4 -17   2   19.91    1.49
   4 -17  -2   22.64    1.48
  -4 -17   2   20.52    1.28
   5 -17   2    0.39    0.68
  -5 -17  -2    0.37    0.67
  -5 -17  -2    0.41    0.51
  -5 -17   2    0.36    0.75
  -5 -17   2    0.52    0.58
   5 -17  -2    0.86    0.68
  -6 -17  -2   26.74    1.60
   6 -17   2   29.21    1.68
  -6 -17  -2   24.33    1.20
  -6 -17   2   25.96    1.74
   6 -17  -2   26.41    1.62
  -6 -17   2   26.20    1.40
  -7 -17  -2    5.31    0.65
  -7 -17  -2    5.00    0.94
   7 -17   2    4.91    0.98
  -7 -17   2    4.82    1.08
  -7 -17   2    5.75    0.82
   7 -17  -2    4.96    0.96
  -8 -17  -2    0.22    0.67
   8 -17   2    0.75    0.75
   8 -17  -2    0.55    0.72
  -8 -17   2    0.13    0.83
  -8 -17   2    0.96    0.55
  -9 -17  -2    7.66    1.17
   9 -17   2    8.38    1.14
  -9 -17   2    7.50    1.26
  -9 -17   2    8.96    0.88
   9 -17  -2    6.67    1.13
  10 -17   2    5.02    1.01
 -10 -17  -2    3.61    1.01
  10 -17  -2    5.33    1.10
 -10 -17   2    4.32    1.13
 -11 -17  -2    3.74    1.07
  11 -17   2    3.32    0.99
 -11 -17   2    2.87    1.09
  11 -17  -2    4.14    1.04
   0 -18  -2    3.93    0.79
   0 -18   2    2.72    0.79
   0 -18  -2    3.65    0.75
  -1 -18  -2    1.91    0.69
   1 -18   2    1.52    0.74
  -1 -18  -2    1.46    0.66
  -1 -18   2    1.22    0.72
   1 -18  -2    1.60    0.64
   1 -18  -2    1.44    0.71
  -2 -18  -2    1.02    0.62
   2 -18   2    1.04    0.69
  -2 -18  -2    1.03    0.63
  -2 -18   2    0.63    0.66
   2 -18  -2    0.59    0.66
  -3 -18  -2    0.55    0.58
  -3 -18  -2    0.85    0.68
   3 -18   2    1.76    0.80
  -3 -18   2    1.43    0.67
   3 -18  -2    1.21    0.73
   4 -18   2   -0.31    0.66
  -4 -18  -2    0.56    0.68
  -4 -18  -2    0.45    0.55
   4 -18  -2   -0.19    0.66
  -4 -18   2    1.23    0.65
  -4 -18   2    0.22    0.76
  -5 -18  -2    0.46    0.68
   5 -18   2    0.84    0.74
  -5 -18  -2    1.35    0.58
  -5 -18   2    1.35    0.85
  -5 -18   2    1.52    0.66
   5 -18  -2    1.25    0.73
   6 -18   2    0.13    0.73
  -6 -18  -2   -0.54    0.46
  -6 -18  -2   -0.59    0.65
   6 -18  -2    0.58    0.76
  -6 -18   2   -0.15    0.79
  -6 -18   2   -0.40    0.57
   7 -18   2    0.59    0.76
  -7 -18  -2    1.33    0.78
  -7 -18   2    0.58    0.82
  -7 -18   2    0.84    0.62
   7 -18  -2    0.39    0.75
  -8 -18  -2    0.81    0.83
   8 -18   2    0.58    0.76
   8 -18  -2    0.92    0.83
  -8 -18   2    1.59    0.94
  -8 -18   2    1.35    0.62
  -9 -18  -2    0.68    0.86
   9 -18   2    1.09    0.85
  -9 -18   2   -0.24    0.92
   9 -18  -2    1.57    0.86
  10 -18   2    0.48    0.81
 -10 -18  -2    0.06    0.86
 -10 -18   2    0.26    0.96
  10 -18  -2    0.29    0.82
   0 -19   2    0.48    0.67
   0 -19  -2   -0.46    0.56
   0 -19  -2    0.53    0.65
  -1 -19  -2   31.61    1.60
  -1 -19  -2   30.16    1.64
   1 -19   2   28.77    1.68
   1 -19  -2   29.98    1.66
   1 -19  -2   31.92    1.64
  -1 -19   2   34.30    1.71
  -2 -19  -2   29.11    1.62
   2 -19   2   28.87    1.75
  -2 -19  -2   26.49    1.53
   2 -19  -2   30.14    1.68
  -2 -19   2   30.43    1.62
   3 -19   2    2.79    0.81
  -3 -19  -2    2.49    0.72
  -3 -19  -2    3.79    0.86
  -3 -19   2    4.32    0.86
   3 -19  -2    2.51    0.82
  -3 -19   2    3.65    0.94
   4 -19   2   36.52    1.92
  -4 -19  -2   35.69    1.61
  -4 -19  -2   35.25    1.81
  -4 -19   2   35.56    1.95
  -4 -19   2   34.96    1.71
   4 -19  -2   34.73    1.84
  -5 -19  -2    1.27    0.80
  -5 -19  -2    1.52    0.64
   5 -19   2    2.27    0.87
  -5 -19   2    2.13    0.93
   5 -19  -2    2.38    0.85
  -5 -19   2    2.16    0.74
  -6 -19  -2   34.92    1.91
  -6 -19  -2   35.47    1.49
   6 -19   2   38.01    1.99
  -6 -19   2   35.77    2.08
  -6 -19   2   34.95    1.65
   6 -19  -2   32.73    1.92
  -7 -19  -2    7.79    1.19
   7 -19   2    9.45    1.22
   7 -19  -2    8.49    1.17
  -7 -19   2   10.37    1.39
  -7 -19   2    9.60    1.03
   8 -19   2   -0.37    0.82
  -8 -19  -2    0.84    0.83
   8 -19  -2   -0.63    0.77
  -8 -19   2    0.28    0.61
  -8 -19   2    0.23    0.91
   0 -20  -2   39.97    2.66
   0 -20  -2   39.39    1.91
   0 -20   2   43.37    1.99
   1 -20   2    3.26    0.86
  -1 -20  -2    1.98    0.75
  -1 -20  -2    1.74    0.76
  -1 -20   2    1.73    0.80
   1 -20  -2    3.07    0.87
   2 -20   2   14.74    1.39
  -2 -20  -2   13.34    1.28
  -2 -20  -2   14.74    1.23
  -2 -20   2   13.81    1.31
   2 -20  -2   13.73    1.32
   3 -20   2    7.84    1.15
  -3 -20  -2    9.06    1.11
  -3 -20  -2    7.57    0.97
   3 -20  -2    8.68    1.18
  -3 -20   2    6.88    1.19
  -3 -20   2    7.30    1.04
   4 -20   2   -0.37    0.72
  -4 -20  -2    0.85    0.64
  -4 -20  -2    0.07    0.73
  -4 -20   2   -1.08    0.75
  -4 -20   2    0.19    0.66
   4 -20  -2   -0.19    0.72
  -5 -20  -2   11.13    1.31
   5 -20   2   11.64    1.36
  -5 -20  -2   13.03    1.10
   5 -20  -2   11.52    1.30
  -5 -20   2   11.22    1.37
  -5 -20   2   13.57    1.24
  -6 -20  -2   13.19    1.41
  -6 -20  -2   17.32    1.39
   6 -20   2   18.27    1.64
  -6 -20   2   13.33    1.57
   6 -20  -2   16.37    1.58
  -6 -20   2   14.70    1.25
   7 -20   2    0.54    0.85
  -7 -20  -2    0.22    0.82
   7 -20  -2    1.72    0.91
  -7 -20   2    1.88    0.74
  -7 -20   2    0.28    0.93
   0 -21   2    0.80    0.77
   0 -21  -2   -0.29    0.69
   1 -21   2    2.01    0.89
  -1 -21  -2    1.77    0.81
   1 -21  -2    2.09    0.85
  -1 -21   2    3.17    0.89
   2 -21   2    0.77    0.83
  -2 -21  -2   -0.37    0.67
  -2 -21  -2    0.52    0.70
   2 -21  -2   -0.08    0.76
  -2 -21   2    0.09    0.72
  -2 -21   2    0.47    0.80
  -3 -21  -2    1.77    0.84
   3 -21   2    0.25    0.78
  -3 -21  -2    0.75    0.69
  -3 -21   2    0.64    0.75
  -3 -21   2    1.89    0.91
   3 -21  -2    1.84    0.86
   4 -21   2    2.99    0.96
  -4 -21  -2    0.80    0.71
  -4 -21  -2    1.19    0.83
  -4 -21   2    1.15    0.93
   4 -21  -2    2.22    0.92
  -4 -21   2    3.71    0.89
   0   0   3    0.13    0.12
  -1   0   3   -0.02    0.15
   1   0   3    0.03    0.09
  -2   0  -3    0.00    0.15
   2   0   3   -0.07    0.07
  -2   0   3   -0.07    0.15
  -3   0  -3    0.05    0.20
  -3   0   3    0.16    0.15
  -3   0   3   -0.19    0.17
  -4   0   3    0.00    0.17
  -4   0  -3   -0.12    0.18
  -4   0   3    0.14    0.18
  -5   0  -3   -0.13    0.23
   5   0   3   -0.04    0.09
  -5   0   3    0.00    0.18
  -5   0   3   -0.11    0.18
   6   0   3    0.11    0.11
  -6   0   3   -0.15    0.19
  -6   0   3    0.01    0.20
  -6   0  -3   -0.13    0.22
   7   0   3    0.10    0.12
  -7   0  -3   -0.30    0.24
  -7   0   3    0.23    0.23
  -7   0   3    0.10    0.21
  -8   0   3    0.08    0.24
  -8   0  -3   -0.20    0.31
   8   0   3    0.15    0.14
  -8   0   3    0.06    0.22
   9   0   3   -0.08    0.16
  -9   0   3   -0.27    0.23
  -9   0   3    0.36    0.29
  -9   0  -3    0.67    0.37
 -10   0  -3   -0.39    0.31
 -10   0   3    0.04    0.25
  10   0   3   -0.01    0.18
 -10   0   3    0.11    0.32
 -11   0   3    0.07    0.27
 -11   0  -3    0.61    0.40
 -11   0   3   -0.21    0.34
 -12   0   3   -0.07    0.28
 -12   0  -3    0.20    0.48
 -12   0   3    0.38    0.40
 -13   0  -3    0.70    0.50
 -13   0   3    0.14    0.30
 -13   0   3    0.10    0.42
 -14   0  -3    0.06    0.58
 -14   0   3    0.21    0.51
 -15   0  -3    0.90    0.64
 -15   0   3    0.39    0.55
 -16   0   3    0.31    0.58
 -16   0  -3    0.56    0.66
 -17   0   3   -0.27    0.61
 -17   0  -3    0.04    0.61
 -18   0  -3   -0.03    0.75
 -18   0   3   -1.36    0.64
   0  -1   3    0.04    0.13
  -1   1   3  370.06    5.52
   1  -1   3  369.82    5.46
  -1  -1  -3  361.92    5.50
  -1  -1   3  372.65    5.54
  -2   1   3   10.63    0.41
   2  -1   3   10.86    0.31
  -2   1  -3   10.75    0.26
  -2  -1   3   10.17    0.41
   3  -1   3    4.19    0.21
  -3   1   3    4.25    0.24
  -3  -1  -3    4.36    0.35
  -3   1   3    4.17    0.30
  -3  -1   3    2.90    0.26
  -3   1  -3    3.84    0.32
  -4  -1  -3  142.33    2.47
  -4   1   3  137.09    2.37
   4  -1   3  139.54    2.19
  -4   1   3  144.01    2.27
  -4  -1   3  139.80    2.39
  -4   1  -3  137.81    2.45
  -4  -1   3  141.05    2.38
  -5  -1  -3    0.06    0.24
   5  -1   3    0.37    0.14
  -5   1   3   -0.07    0.16
  -5   1   3    0.19    0.19
  -5  -1   3    0.27    0.20
  -5   1  -3    0.05    0.24
  -5  -1   3    0.26    0.20
   6  -1   3   39.75    0.82
  -6   1   3   40.21    0.93
  -6  -1  -3   39.24    1.09
  -6   1   3   40.75    0.98
  -6  -1   3   41.33    1.03
  -6   1  -3   40.24    1.08
  -6  -1   3   39.66    0.97
  -7   1   3  107.79    2.05
  -7   1   3  110.82    2.07
  -7  -1  -3  112.17    2.26
   7  -1   3  110.64    1.88
  -7  -1   3  115.17    2.17
  -7  -1   3  109.61    2.05
  -7   1  -3  107.55    2.23
   7   1   3  112.15    1.76
   8  -1   3   11.43    0.45
  -8   1   3   11.62    0.57
  -8  -1  -3   10.63    0.72
  -8   1   3   11.88    0.58
  -8  -1   3   11.37    0.63
  -8  -1   3   11.89    0.57
  -8   1  -3   11.64    0.71
   8   1   3   11.42    0.38
  -9   1   3   31.53    1.01
   9  -1   3   35.12    0.85
  -9  -1  -3   35.10    1.22
  -9   1   3   34.02    0.98
   9   1   3   35.63    0.78
  -9   1  -3   32.51    1.14
  -9  -1   3   33.55    1.09
  -9  -1   3   34.19    0.96
 -10   1   3   11.06    0.67
 -10   1   3   11.57    0.62
 -10  -1  -3   11.05    0.78
  10  -1   3   11.30    0.53
 -10  -1   3   12.30    0.75
 -10  -1   3   12.84    0.63
 -10   1  -3   12.48    0.84
 -11   1   3   31.58    0.99
 -11  -1  -3   30.97    1.29
 -11   1   3   29.74    1.10
 -11  -1   3   31.83    0.96
 -11  -1   3   29.48    1.15
 -11   1  -3   31.67    1.23
 -12  -1  -3   56.80    1.83
 -12   1   3   55.47    1.63
 -12   1   3   58.30    1.41
 -12  -1   3   61.37    1.73
 -12   1  -3   56.84    1.77
 -12  -1   3   61.44    1.40
 -13   1   3    3.41    0.43
 -13  -1  -3    2.69    0.68
 -13   1   3    3.48    0.58
 -13  -1   3    2.55    0.38
 -13   1  -3    3.08    0.62
 -13  -1   3    2.69    0.59
 -14   1   3   48.24    1.65
 -14  -1  -3   48.44    1.85
 -14   1  -3   47.04    1.79
 -14  -1   3   51.11    1.72
 -15   1   3    8.96    0.90
 -15  -1  -3    8.75    1.05
 -15  -1   3    7.91    0.91
 -15   1  -3    8.04    0.95
 -16  -1  -3    6.14    0.95
 -16   1   3    8.93    0.95
 -16  -1   3    7.39    0.95
 -16   1  -3    7.67    1.01
 -17  -1  -3    7.83    1.14
 -17   1   3    8.62    1.00
 -17   1  -3    9.01    1.14
 -17  -1   3    8.99    1.06
 -18  -1  -3    0.89    0.81
 -18   1   3    0.49    0.65
 -18   1  -3   -0.09    0.76
 -18  -1   3    0.46    0.70
   0  -2  -3   16.73    0.38
   0  -2   3   17.49    0.51
  -1  -2  -3  104.86    1.71
   1  -2   3  101.53    1.73
  -1   2   3  104.76    1.53
  -1  -2   3  102.15    1.77
   2  -2   3   44.48    0.88
  -2  -2  -3   45.64    0.94
  -2  -2   3   44.02    0.95
  -3   2   3  153.40    2.31
  -3  -2  -3  149.38    2.56
   3  -2   3  152.44    2.45
  -3   2   3  152.10    2.54
  -3  -2   3  152.17    2.54
   3  -2  -3  153.17    2.56
  -3   2  -3  154.38    2.36
  -4  -2  -3   14.45    0.59
  -4   2   3   15.37    0.41
  -4   2   3   14.95    0.55
   4  -2   3   15.14    0.49
  -4  -2   3   15.04    0.59
  -4   2  -3   14.20    0.59
  -4  -2   3   15.58    0.55
  -4   2  -3   15.21    0.35
   4  -2  -3   14.35    0.55
   5  -2   3  194.96    3.12
  -5   2   3  193.83    3.08
  -5   2   3  193.73    3.24
  -5  -2  -3  192.99    3.34
  -5  -2   3  195.54    3.23
  -5   2  -3  201.26    3.35
  -5  -2   3  194.76    3.32
   6  -2   3  108.50    1.88
  -6   2   3  110.49    2.01
  -6  -2  -3  106.06    2.15
  -6   2   3  105.86    1.89
  -6  -2   3  107.55    2.09
  -6  -2   3  105.96    1.98
  -6   2  -3  106.21    2.12
  -7   2   3   13.46    0.60
   7  -2   3   12.73    0.50
  -7  -2  -3   13.81    0.70
  -7   2   3   12.71    0.52
  -7   2  -3   12.55    0.68
  -7  -2   3   12.16    0.57
  -7  -2   3   13.21    0.66
  -8  -2  -3  187.25    3.47
  -8   2   3  185.52    3.18
   8  -2   3  183.74    3.07
  -8   2   3  182.43    3.19
  -8  -2   3  185.67    3.17
  -8   2  -3  182.74    3.41
  -8  -2   3  186.71    3.38
  -9  -2  -3   17.67    0.92
   9  -2   3   17.97    0.64
  -9   2   3   17.68    0.72
  -9   2   3   17.02    0.73
  -9  -2   3   17.68    0.70
  -9  -2   3   17.89    0.85
  -9   2  -3   16.75    0.82
  10  -2   3  141.72    2.54
 -10  -2  -3  143.03    3.02
 -10   2   3  143.08    2.72
 -10   2   3  141.35    2.63
 -10   2  -3  143.71    2.94
 -10  -2   3  142.00    2.90
 -10  -2   3  139.94    2.59
 -11   2   3   23.99    0.88
  11  -2   3   24.05    0.82
 -11  -2  -3   23.97    1.18
 -11   2   3   24.38    0.96
 -11  -2   3   26.04    1.10
 -11   2  -3   24.61    1.14
 -11  -2   3   23.49    0.84
 -12  -2  -3   15.05    1.01
 -12   2   3   14.98    0.88
 -12   2   3   15.92    0.76
 -12  -2   3   15.24    0.70
 -12  -2   3   15.67    0.97
 -12   2  -3   14.85    1.01
 -13   2   3   50.05    1.31
 -13   2   3   45.80    1.51
 -13  -2  -3   51.93    1.82
 -13   2  -3   46.94    1.70
 -13  -2   3   49.23    1.66
 -13  -2   3   48.29    1.20
 -14   2   3    6.37    0.55
 -14   2   3    6.62    0.75
 -14  -2  -3    7.59    0.95
 -14   2  -3    5.50    0.83
 -14  -2   3    6.46    0.81
 -15  -2  -3   15.59    1.26
 -15   2   3   16.62    1.11
 -15   2  -3   15.90    1.26
 -15  -2   3   15.95    1.18
 -16  -2  -3   38.60    1.85
 -16   2   3   38.60    1.60
 -16   2  -3   37.47    1.75
 -16  -2   3   39.47    1.72
 -17   2   3    2.65    0.72
 -17  -2  -3    2.61    0.91
 -17   2  -3    2.91    0.84
 -17  -2   3    2.73    0.78
 -18  -2  -3   18.59    1.62
 -18  -2   3   18.97    1.48
 -18   2  -3   15.83    1.45
   0  -3   3    0.18    0.20
   0  -3  -3   -0.09    0.14
   0  -3  -3    0.12    0.12
  -1  -3  -3   38.09    0.78
   1  -3   3   37.06    0.87
  -1  -3   3   37.46    0.88
   1  -3  -3   38.24    0.84
   1  -3  -3   38.54    0.62
  -2  -3  -3    0.49    0.18
   2  -3   3    0.57    0.21
   2  -3  -3    0.27    0.19
  -2  -3   3    0.57    0.22
  -3  -3  -3    6.00    0.38
   3  -3   3    6.34    0.40
  -3  -3   3    5.49    0.39
   3  -3  -3    5.67    0.40
  -4   3   3    0.73    0.23
  -4  -3  -3    0.73    0.23
   4  -3   3    0.54    0.21
  -4   3   3    0.80    0.13
   4  -3  -3    0.91    0.24
  -4  -3   3    0.91    0.23
   5  -3   3   14.62    0.55
  -5   3   3   14.80    0.59
  -5  -3  -3   14.91    0.66
  -5   3   3   15.14    0.44
  -5  -3   3   14.47    0.66
  -5  -3   3   14.78    0.58
  -6  -3  -3    0.83    0.32
  -6   3   3    0.12    0.17
  -6   3   3    0.39    0.23
   6  -3   3    0.56    0.23
   6  -3  -3    0.65    0.25
  -6   3  -3    0.28    0.25
  -6  -3   3    0.41    0.25
  -6   3  -3    0.29    0.12
  -6   3  -3    0.23    0.14
  -6  -3   3    0.31    0.23
  -7   3   3    0.49    0.21
  -7  -3  -3    0.63    0.31
   7  -3   3    0.69    0.23
  -7   3   3    0.73    0.27
  -7  -3   3    0.72    0.25
   7  -3  -3    0.71    0.29
  -7   3  -3    0.92    0.13
  -7  -3   3    0.12    0.29
  -7   3  -3    0.68    0.12
  -7   3  -3    1.17    0.33
  -8   3   3   16.82    0.64
  -8  -3  -3   16.67    0.86
   8  -3   3   17.08    0.64
  -8   3   3   16.06    0.70
  -8  -3   3   16.24    0.81
  -8   3  -3   16.86    0.78
  -8  -3   3   16.25    0.67
   8  -3  -3   15.17    0.72
  -9   3   3    6.95    0.52
  -9   3   3    6.71    0.51
  -9  -3  -3    5.86    0.61
   9  -3   3    7.02    0.48
  -9   3  -3    6.56    0.61
  -9  -3   3    5.71    0.56
  -9  -3   3    7.62    0.53
 -10   3   3    4.31    0.46
 -10  -3  -3    5.03    0.66
  10  -3   3    5.27    0.46
 -10   3   3    4.61    0.48
 -10   3  -3    4.26    0.59
 -10  -3   3    3.43    0.50
 -10  -3   3    4.58    0.44
 -11   3   3    1.87    0.37
 -11   3   3    1.82    0.41
 -11  -3  -3    2.06    0.51
  11  -3   3    2.19    0.37
 -11  -3   3    1.98    0.35
 -11   3  -3    2.26    0.53
 -11  -3   3    2.06    0.52
 -12   3   3    7.03    0.66
 -12   3   3    5.55    0.53
 -12  -3  -3    7.31    0.81
 -12   3  -3    5.46    0.69
 -12  -3   3    6.46    0.51
 -12  -3   3    6.36    0.73
 -13  -3  -3    0.03    0.58
 -13   3   3   -0.09    0.40
 -13   3   3   -0.12    0.31
 -13  -3   3    0.49    0.51
 -13  -3   3    0.20    0.35
 -13   3  -3    0.09    0.49
 -14   3   3    7.80    0.76
 -14  -3  -3    8.73    0.99
 -14   3   3    6.91    0.59
 -14   3  -3    7.61    0.91
 -14  -3   3    8.22    0.90
 -15  -3  -3    1.20    0.64
 -15   3   3    0.79    0.52
 -15  -3   3   -0.55    0.56
 -15   3  -3    0.39    0.61
 -16   3   3    1.95    0.63
 -16  -3  -3    2.81    0.78
 -16   3  -3    2.22    0.75
 -16  -3   3    1.66    0.72
 -17  -3  -3    0.25    0.73
 -17  -3   3    0.64    0.71
 -18  -3  -3   -0.24    0.77
 -18  -3   3    0.42    0.73
   0  -4   3  167.88    2.86
   0  -4  -3  167.87    2.74
   0  -4  -3  172.38    2.65
   1  -4   3   61.38    1.31
  -1  -4  -3   62.54    1.15
  -1  -4  -3   61.82    1.18
   1  -4  -3   63.40    1.25
  -1  -4   3   61.52    1.31
   1  -4  -3   65.25    1.05
   2  -4   3   67.84    1.41
  -2  -4  -3   69.49    1.34
  -2  -4  -3   69.42    1.18
  -2  -4   3   68.49    1.41
   2  -4  -3   67.92    1.38
   3  -4   3   77.71    1.56
  -3  -4  -3   79.01    1.56
   3  -4  -3   76.77    1.55
  -3  -4   3   77.96    1.56
  -4  -4  -3    0.26    0.25
   4  -4   3    0.01    0.21
   4  -4  -3    0.03    0.21
  -4  -4   3   -0.01    0.21
   5  -4   3   72.80    1.51
  -5  -4  -3   71.12    1.60
  -5  -4   3   73.10    1.52
   5  -4  -3   71.78    1.55
  -5  -4   3   72.39    1.67
   6  -4   3   37.34    0.99
  -6   4   3   37.96    1.02
  -6   4   3   37.22    0.84
  -6  -4   3   36.62    0.99
   6  -4  -3   34.62    1.03
  -6  -4   3   36.98    1.14
  -7   4   3   45.00    1.00
  -7   4   3   44.39    1.14
  -7  -4  -3   43.19    1.26
   7  -4   3   40.77    1.09
  -7   4  -3   42.49    0.87
  -7  -4   3   43.39    1.26
   7  -4  -3   41.08    1.17
  -7  -4   3   41.34    1.09
  -8   4   3   40.10    1.12
   8  -4   3   39.93    1.08
  -8   4   3   40.24    1.02
  -8  -4  -3   39.93    1.28
  -8   4  -3   40.67    0.81
  -8  -4   3   41.17    1.28
  -8   4  -3   41.52    0.87
  -8  -4   3   41.08    1.10
   8  -4  -3   40.00    1.18
  -9  -4  -3    0.31    0.41
   9  -4   3   -0.10    0.24
  -9   4   3    0.05    0.28
  -9   4   3   -0.26    0.24
  -9   4  -3   -0.05    0.13
  -9  -4   3   -0.06    0.36
  -9  -4   3   -0.12    0.26
   9  -4  -3    0.00    0.31
  -9   4  -3    0.21    0.12
 -10   4   3   26.56    0.92
  10  -4   3   26.32    0.92
 -10   4   3   27.16    0.96
 -10  -4  -3   26.79    1.20
  10  -4  -3   28.86    1.08
 -10  -4   3   25.02    0.87
 -10  -4   3   24.28    1.08
 -11   4   3    5.78    0.54
  11  -4   3    5.36    0.51
 -11  -4  -3    5.10    0.73
 -11   4   3    5.09    0.54
 -11  -4   3    5.25    0.48
 -11   4  -3    5.01    0.67
 -11  -4   3    4.97    0.68
 -12  -4  -3    6.00    0.79
 -12   4   3    6.52    0.62
 -12   4   3    5.35    0.55
 -12  -4   3    5.60    0.49
 -12  -4   3    4.83    0.72
 -12   4  -3    6.65    0.77
 -13   4   3   38.06    1.32
 -13   4   3   35.62    1.17
 -13  -4  -3   40.51    1.68
 -13  -4   3   37.33    1.55
 -14  -4  -3    2.17    0.74
 -14   4   3    1.61    0.42
 -14   4   3    0.74    0.49
 -14  -4   3    2.71    0.71
 -15   4   3    8.73    0.87
 -15  -4  -3    7.68    1.06
 -15  -4   3    7.41    0.97
 -16   4   3    6.28    0.92
 -16  -4  -3    7.75    1.12
 -16  -4   3    5.38    0.94
 -17  -4  -3    0.35    0.80
 -17  -4   3   -1.03    0.64
 -18  -4  -3    5.14    1.13
 -18  -4   3    5.90    1.06
   0  -5   3    0.23    0.25
   0  -5  -3    0.05    0.19
   0  -5  -3    0.19    0.16
   1  -5   3  242.99    4.13
  -1  -5  -3  251.85    3.95
  -1  -5  -3  253.88    3.97
   1  -5  -3  249.34    4.04
   1  -5  -3  264.65    3.85
  -1  -5   3  252.47    4.16
  -2  -5  -3  145.16    2.35
   2  -5   3  142.69    2.60
  -2  -5  -3  142.78    2.49
  -2  -5   3  147.23    2.61
   2  -5  -3  147.07    2.54
  -3  -5  -3   81.48    1.36
  -3  -5  -3   80.62    1.62
   3  -5   3   80.05    1.67
   3  -5  -3   80.86    1.65
  -3  -5   3   79.99    1.66
   4  -5   3  162.69    2.87
  -4  -5  -3  162.90    2.88
   4  -5  -3  158.31    2.84
  -4  -5   3  157.65    2.83
   5  -5   3   19.34    0.76
  -5  -5  -3   21.60    0.79
  -5  -5   3   20.98    0.89
  -5  -5   3   20.98    0.76
   5  -5  -3   19.70    0.77
  -6  -5  -3   80.19    1.84
   6  -5   3   83.41    1.75
  -6  -5   3   82.33    1.92
   6  -5  -3   83.36    1.80
  -6  -5   3   82.23    1.73
  -7   5   3  113.92    2.24
  -7  -5  -3  109.66    2.38
   7  -5   3  114.44    2.25
   7  -5  -3  114.06    2.31
  -7  -5   3  114.85    2.22
  -7  -5   3  115.03    2.46
  -8   5   3    1.76    0.37
  -8  -5  -3    1.45    0.41
   8  -5   3    2.55    0.38
   8  -5  -3    1.63    0.37
  -8   5  -3    2.30    0.26
  -8  -5   3    2.29    0.50
  -8  -5   3    2.53    0.37
   9  -5   3  104.45    2.14
  -9   5   3  104.21    2.02
  -9  -5  -3  102.95    2.40
  -9   5   3  100.46    2.12
  -9  -5   3   98.23    2.05
   9  -5  -3   98.90    2.22
  -9   5  -3  101.37    1.76
  -9  -5   3  100.03    2.38
 -10  -5  -3   38.00    1.44
 -10   5   3   37.62    1.10
 -10   5   3   35.72    1.15
  10  -5   3   35.28    1.15
 -10  -5   3   40.22    1.44
 -10   5  -3   38.75    0.78
  10  -5  -3   36.36    1.25
 -10  -5   3   36.67    1.09
 -11   5   3   35.64    1.12
  11  -5   3   35.03    1.14
 -11   5   3   33.55    1.12
 -11  -5  -3   31.91    1.36
 -11  -5   3   35.60    1.42
  11  -5  -3   33.33    1.27
 -11  -5   3   33.34    1.03
 -12  -5  -3   69.12    2.14
  12  -5   3   70.37    2.01
 -12   5   3   67.71    1.73
 -12   5   3   66.47    1.68
 -12  -5   3   66.20    1.51
 -12  -5   3   69.56    2.08
 -13   5   3   -0.13    0.39
 -13   5   3    0.10    0.37
 -13  -5  -3    0.71    0.62
 -13  -5   3   -0.26    0.52
 -14  -5  -3   42.86    1.85
 -14   5   3   44.96    1.51
 -14   5   3   43.56    1.34
 -14  -5   3   45.77    1.83
 -15  -5  -3    6.82    0.95
 -15  -5   3    8.40    0.99
 -16  -5  -3   12.23    1.29
 -16  -5   3   11.14    1.16
 -17  -5  -3   22.15    1.72
 -17  -5   3   21.63    1.60
   0  -6  -3    8.48    0.47
   0  -6  -3    8.59    0.40
   0  -6   3    9.58    0.59
  -1  -6  -3    0.84    0.22
  -1  -6  -3    0.51    0.20
   1  -6   3    0.75    0.30
  -1  -6   3    0.57    0.26
   1  -6  -3    0.76    0.25
  -2  -6  -3    6.42    0.37
   2  -6   3    4.93    0.45
  -2  -6  -3    5.67    0.41
  -2  -6   3    6.67    0.51
   2  -6  -3    6.37    0.47
  -3  -6  -3  108.81    2.11
   3  -6   3  109.92    2.19
  -3  -6  -3  111.05    1.87
   3  -6  -3  110.83    2.13
  -3  -6   3  111.53    2.17
  -4  -6  -3   21.97    0.51
  -4  -6  -3   20.21    0.78
   4  -6   3   20.70    0.82
  -4  -6   3   21.76    0.80
   4  -6  -3   19.82    0.76
  -5  -6  -3   18.79    0.78
   5  -6   3   19.60    0.79
  -5  -6   3   18.95    0.78
   5  -6  -3   19.61    0.80
   6  -6   3   31.77    1.03
  -6  -6  -3   30.53    1.05
  -6  -6   3   30.28    1.11
   6  -6  -3   31.19    1.03
  -6  -6   3   31.45    0.99
  -7  -6  -3    0.61    0.34
   7  -6   3    1.18    0.35
   7  -6  -3    1.45    0.38
  -7  -6   3    1.01    0.33
  -7  -6   3    0.67    0.42
  -8   6   3   66.83    1.62
  -8  -6  -3   63.64    1.75
   8  -6   3   63.92    1.61
   8  -6  -3   68.98    1.71
  -8  -6   3   68.46    1.86
  -8  -6   3   65.03    1.56
  -9  -6  -3    1.18    0.43
  -9   6   3    1.15    0.37
   9  -6   3    1.86    0.41
   9  -6  -3    1.33    0.41
  -9   6  -3    1.77    0.27
  -9  -6   3    2.29    0.39
  -9  -6   3    1.40    0.49
  10  -6   3   37.09    1.22
 -10   6   3   36.33    1.18
 -10  -6  -3   37.43    1.41
 -10  -6   3   34.61    1.08
 -10   6  -3   38.13    0.90
  10  -6  -3   36.35    1.32
 -10  -6   3   37.31    1.46
 -11   6   3   31.74    1.14
  11  -6   3   31.78    1.18
 -11  -6  -3   31.07    1.43
 -11   6  -3   31.70    0.75
 -11  -6   3   31.55    1.01
  11  -6  -3   33.90    1.31
 -11  -6   3   31.26    1.36
 -12   6   3    1.12    0.42
  12  -6   3    1.82    0.45
 -12  -6  -3    0.99    0.55
 -12  -6   3    1.66    0.61
 -12  -6   3    1.45    0.35
  12  -6  -3    0.84    0.48
 -13   6   3    4.74    0.59
 -13  -6  -3    5.35    0.87
 -13  -6   3    3.49    0.69
 -14  -6  -3    2.17    0.75
 -14   6   3    1.24    0.45
 -14  -6   3    2.60    0.74
 -15  -6  -3    3.61    0.83
 -15  -6   3    3.29    0.78
 -16  -6  -3    9.85    1.25
 -16  -6   3   11.82    1.24
 -17  -6  -3    0.58    0.73
 -17  -6   3   -0.75    0.70
   0  -7  -3    0.11    0.23
   0  -7  -3    0.16    0.20
   0  -7   3   -0.16    0.24
  -1  -7  -3   20.70    0.68
  -1  -7  -3   19.71    0.68
   1  -7   3   19.20    0.82
  -1  -7   3   20.08    0.82
   1  -7  -3   19.83    0.73
  -2  -7  -3   72.33    1.44
  -2  -7  -3   72.33    1.53
   2  -7   3   72.59    1.69
  -2  -7   3   74.07    1.67
   2  -7  -3   70.90    1.58
   3  -7   3    7.35    0.59
  -3  -7  -3    8.07    0.53
  -3  -7  -3    7.19    0.40
   3  -7  -3    8.51    0.57
  -3  -7   3    9.09    0.61
  -4  -7  -3   48.76    0.99
   4  -7   3   48.33    1.34
  -4  -7  -3   48.75    1.29
  -4  -7   3   49.87    1.31
   4  -7  -3   48.68    1.31
   5  -7   3    0.72    0.34
  -5  -7  -3   -0.09    0.30
  -5  -7  -3    0.92    0.15
   5  -7  -3    0.96    0.35
  -5  -7   3    0.48    0.31
   6  -7   3   28.18    1.02
  -6  -7  -3   28.26    1.06
  -6  -7   3   28.38    1.17
  -6  -7   3   27.98    0.98
   6  -7  -3   28.90    1.05
   7  -7   3    3.80    0.50
  -7  -7  -3    4.33    0.53
  -7  -7   3    5.52    0.51
   7  -7  -3    4.84    0.55
  -7  -7   3    5.13    0.62
  -8   7   3    0.45    0.34
  -8  -7  -3    0.50    0.42
   8  -7   3    0.20    0.33
   8  -7  -3   -0.41    0.32
  -8  -7   3    0.71    0.42
  -8  -7   3    0.65    0.34
  -9  -7  -3   24.42    1.17
  -9   7   3   21.77    0.98
   9  -7   3   23.48    1.03
  -9  -7   3   25.37    0.94
   9  -7  -3   22.95    1.06
  -9  -7   3   24.51    1.21
  10  -7   3    3.82    0.54
 -10  -7  -3    3.42    0.65
 -10   7   3    4.68    0.55
  10  -7  -3    4.61    0.63
 -10  -7   3    4.21    0.48
 -10  -7   3    3.56    0.64
 -10   7  -3    4.44    0.40
 -11  -7  -3   11.44    1.01
 -11   7   3   10.52    0.78
  11  -7   3    9.89    0.78
  11  -7  -3   10.21    0.88
 -11  -7   3   11.09    1.03
 -11   7  -3   10.61    0.54
 -11  -7   3    9.41    0.68
 -12  -7  -3    4.44    0.74
  12  -7   3    5.53    0.65
 -12   7   3    4.96    0.61
  12  -7  -3    5.00    0.72
 -12  -7   3    5.82    0.87
 -12  -7   3    5.04    0.48
 -13  -7  -3    0.54    0.64
 -13   7   3   -0.50    0.38
 -13  -7   3    0.18    0.61
  13  -7  -3   -0.32    0.48
 -14   7   3    2.36    0.53
 -14  -7  -3    2.10    0.74
 -14  -7   3    2.18    0.69
 -15  -7  -3    8.34    1.14
 -15   7   3    7.49    0.73
 -15  -7   3    7.72    1.09
 -16  -7  -3    0.99    0.80
 -16  -7   3   -0.30    0.76
 -17  -7  -3    7.17    1.21
 -17  -7   3    7.76    1.20
   0  -8   3  345.62    5.88
   0  -8  -3  366.13    5.73
   0  -8  -3  360.22    5.64
  -1  -8  -3    8.14    0.50
  -1  -8  -3    7.88    0.51
   1  -8   3    6.10    0.54
   1  -8  -3    8.78    0.57
  -1  -8   3    8.05    0.62
  -2  -8  -3   75.76    1.54
   2  -8   3   72.94    1.77
  -2  -8  -3   73.15    1.62
   2  -8  -3   74.62    1.69
  -2  -8   3   75.30    1.76
  -3  -8  -3  153.30    2.87
  -3  -8  -3  153.20    2.65
   3  -8   3  154.59    3.00
   3  -8  -3  153.22    2.91
  -3  -8   3  156.93    2.97
  -4  -8  -3    0.20    0.19
   4  -8   3   -0.39    0.29
  -4  -8  -3    0.39    0.27
  -4  -8   3    0.43    0.33
   4  -8  -3    0.43    0.33
   5  -8   3  112.69    2.42
  -5  -8  -3  114.78    2.41
  -5  -8  -3  115.04    1.94
  -5  -8   3  114.44    2.36
   5  -8  -3  110.27    2.37
   6  -8   3   52.73    1.49
  -6  -8  -3   50.61    1.48
  -6  -8  -3   52.63    0.93
   6  -8  -3   51.39    1.48
  -6  -8   3   54.37    1.44
  -6  -8   3   51.76    1.63
   7  -8   3   42.32    1.35
  -7  -8  -3   40.34    1.35
  -7  -8   3   40.60    1.24
   7  -8  -3   38.29    1.29
  -7  -8   3   44.50    1.54
  -8  -8  -3   83.34    2.16
   8  -8   3   83.61    2.06
  -8  -8   3   85.99    2.29
  -8  -8   3   82.40    1.91
   8  -8  -3   85.88    2.10
  -9   8   3    6.98    0.66
  -9  -8  -3    8.22    0.82
   9  -8   3    7.77    0.74
  -9  -8   3    7.75    0.63
   9  -8  -3    7.65    0.72
  -9  -8   3    6.28    0.77
 -10  -8  -3   35.56    1.48
  10  -8   3   32.65    1.30
 -10   8   3   33.75    1.25
 -10   8  -3   35.98    1.04
 -10  -8   3   37.38    1.51
 -10  -8   3   36.86    1.16
  10  -8  -3   37.46    1.40
 -11   8   3   36.70    1.30
 -11  -8  -3   35.73    1.57
  11  -8   3   38.60    1.40
 -11  -8   3   34.87    1.12
 -11   8  -3   35.83    1.02
 -11  -8   3   40.91    1.70
  11  -8  -3   36.79    1.45
 -12  -8  -3    5.48    0.88
 -12   8   3    4.71    0.63
  12  -8   3    4.80    0.65
 -12  -8   3    6.01    0.55
  12  -8  -3    5.08    0.73
 -12  -8   3    7.73    0.97
 -13   8   3   28.80    1.23
 -13  -8  -3   32.50    1.65
 -13  -8   3   27.45    1.60
  13  -8  -3   29.13    1.45
 -14   8   3    1.63    0.51
 -14  -8  -3    1.84    0.74
 -14  -8   3    1.34    0.68
  14  -8  -3    1.91    0.67
 -15  -8  -3   17.55    1.52
 -15   8   3   18.71    1.08
 -15  -8   3   20.90    1.58
 -16  -8  -3    8.19    1.14
 -16  -8   3    9.62    1.26
 -17  -8  -3    0.06    0.92
 -17  -8   3    1.71    0.93
   0  -9   3   -0.02    0.28
   0  -9  -3   -0.11    0.26
   0  -9  -3   -0.09    0.22
   1  -9   3   63.52    1.67
  -1  -9  -3   64.08    1.49
  -1  -9  -3   63.74    1.48
   1  -9  -3   63.37    1.54
  -1  -9   3   66.19    1.68
  -2  -9  -3   40.07    1.07
  -2  -9  -3   39.09    1.13
   2  -9   3   38.79    1.28
   2  -9  -3   37.37    1.17
  -2  -9   3   39.05    1.25
  -3  -9  -3   21.70    0.75
   3  -9   3   22.87    0.99
  -3  -9  -3   21.52    0.87
  -3  -9   3   21.88    0.95
   3  -9  -3   21.69    0.92
  -4  -9  -3   72.22    1.50
   4  -9   3   75.42    1.89
  -4  -9  -3   74.07    1.79
   4  -9  -3   72.64    1.80
  -4  -9   3   76.57    1.82
  -5  -9  -3   22.51    0.98
   5  -9   3   21.09    0.99
  -5  -9  -3   23.24    0.68
  -5  -9   3   23.88    0.97
   5  -9  -3   22.39    1.00
   6  -9   3   20.75    1.00
  -6  -9  -3   20.77    0.58
  -6  -9  -3   22.59    1.03
  -6  -9   3   21.03    1.10
  -6  -9   3   20.34    0.93
   6  -9  -3   21.06    1.01
  -7  -9  -3   24.98    1.14
   7  -9   3   23.96    1.09
  -7  -9   3   23.68    0.99
  -7  -9   3   23.52    1.18
   7  -9  -3   23.66    1.10
  -8  -9  -3    2.30    0.52
   8  -9   3    1.80    0.51
   8  -9  -3    1.34    0.48
  -8  -9   3    2.16    0.62
  -8  -9   3    2.46    0.46
   9  -9   3   50.60    1.65
  -9  -9  -3   54.51    1.79
  -9  -9   3   50.45    1.81
  -9  -9   3   53.42    1.48
   9  -9  -3   52.18    1.69
 -10   9   3   15.03    0.94
  10  -9   3   15.88    1.02
 -10  -9  -3   16.43    1.16
 -10  -9   3   13.52    0.81
 -10  -9   3   14.70    1.18
  10  -9  -3   14.86    1.08
 -11  -9  -3    3.92    0.75
 -11   9   3    3.82    0.59
  11  -9   3    4.39    0.66
  11  -9  -3    2.85    0.62
 -11  -9   3    3.37    0.49
 -11  -9   3    3.27    0.72
 -11   9  -3    4.67    0.49
 -12  -9  -3   23.32    1.43
 -12   9   3   20.09    1.08
  12  -9   3   20.74    1.18
 -12  -9   3   18.74    1.33
 -12   9  -3   22.03    0.84
  12  -9  -3   20.38    1.28
 -13   9   3   -0.52    0.43
 -13  -9  -3    0.16    0.69
  13  -9   3    0.04    0.56
  13  -9  -3    0.28    0.56
 -13  -9   3    0.23    0.66
 -14   9   3   15.73    1.04
 -14  -9  -3   15.06    1.34
  14  -9  -3   16.67    1.29
 -14  -9   3   16.03    1.45
 -15   9   3    5.81    0.76
 -15  -9  -3    6.18    1.12
 -15  -9   3    5.78    1.08
 -16  -9  -3    1.78    0.93
 -16  -9   3    2.00    0.94
   0 -10  -3   44.82    1.21
   0 -10  -3   44.67    1.28
   0 -10   3   45.72    1.42
  -1 -10  -3    7.52    0.58
  -1 -10  -3    5.74    0.52
   1 -10   3    5.76    0.63
  -1 -10   3    4.61    0.53
   1 -10  -3    5.40    0.53
   2 -10   3   19.87    0.98
  -2 -10  -3   18.81    0.82
  -2 -10  -3   17.04    0.76
  -2 -10   3   17.46    0.91
   2 -10  -3   18.54    0.88
  -3 -10  -3    6.54    0.51
   3 -10   3    5.22    0.60
  -3 -10  -3    6.76    0.60
  -3 -10   3    7.60    0.68
   3 -10  -3    6.07    0.60
   4 -10   3    3.30    0.57
  -4 -10  -3    2.70    0.47
  -4 -10  -3    2.80    0.36
   4 -10  -3    2.45    0.47
  -4 -10   3    2.59    0.49
   5 -10   3    7.73    0.74
  -5 -10  -3    7.45    0.70
  -5 -10  -3    6.88    0.47
  -5 -10   3    7.07    0.64
   5 -10  -3    7.16    0.68
  -6 -10  -3   -0.01    0.20
   6 -10   3    0.35    0.40
  -6 -10  -3    0.35    0.41
   6 -10  -3    0.31    0.42
  -6 -10   3    0.35    0.50
  -6 -10   3    0.23    0.36
  -7 -10  -3   10.36    0.38
  -7 -10  -3    9.86    0.86
   7 -10   3   10.53    0.89
  -7 -10   3    8.35    0.87
  -7 -10   3   10.80    0.78
   7 -10  -3   11.83    0.90
  -8 -10  -3    2.92    0.62
   8 -10   3    4.34    0.67
   8 -10  -3    2.27    0.56
  -8 -10   3    2.64    0.49
  -8 -10   3    2.49    0.70
  -9 -10  -3    3.40    0.68
   9 -10   3    2.72    0.60
  -9 -10   3    2.44    0.48
   9 -10  -3    2.46    0.60
  -9 -10   3    2.48    0.72
 -10 -10  -3    0.63    0.53
 -10  10   3    0.10    0.45
  10 -10   3    0.22    0.47
 -10 -10   3    0.20    0.51
 -10 -10   3    0.03    0.37
  10 -10  -3    0.24    0.50
 -11  10   3    4.72    0.66
  11 -10   3    3.68    0.68
 -11 -10  -3    3.86    0.74
 -11  10  -3    4.58    0.54
  11 -10  -3    4.94    0.80
 -11 -10   3    4.85    0.54
 -11 -10   3    3.97    0.79
 -12  10   3    0.34    0.47
 -12 -10  -3    0.20    0.58
  12 -10   3   -0.20    0.49
 -12 -10   3    0.18    0.60
 -12  10  -3   -0.23    0.33
  12 -10  -3   -0.85    0.51
 -13  10   3    1.79    0.56
 -13 -10  -3    0.70    0.73
  13 -10   3    0.46    0.55
  13 -10  -3    0.89    0.66
 -13 -10   3    1.33    0.81
 -14  10   3    0.14    0.52
 -14 -10  -3    1.48    0.82
 -14 -10   3   -0.76    0.70
  14 -10  -3    0.32    0.67
 -15  10   3    2.17    0.63
 -15 -10  -3    0.85    0.88
 -15 -10   3    1.47    0.92
  15 -10  -3    2.77    0.80
 -16 -10  -3    0.55    0.80
 -16 -10   3    1.72    0.96
   0 -11   3    0.01    0.37
   0 -11  -3    0.05    0.30
   0 -11  -3    0.02    0.33
  -1 -11  -3   70.24    1.73
   1 -11   3   71.91    1.93
  -1 -11  -3   71.20    1.72
  -1 -11   3   71.01    1.90
   1 -11  -3   72.51    1.81
  -2 -11  -3  113.46    2.39
  -2 -11  -3  109.34    2.29
   2 -11   3  109.50    2.54
  -2 -11   3  110.85    2.50
   2 -11  -3  111.27    2.45
  -3 -11  -3   33.06    1.06
   3 -11   3   34.00    1.32
  -3 -11  -3   33.62    1.18
  -3 -11   3   32.66    1.24
   3 -11  -3   35.02    1.27
   4 -11   3  130.24    2.93
  -4 -11  -3  136.19    2.85
  -4 -11  -3  131.27    2.53
   4 -11  -3  133.57    2.88
  -4 -11   3  137.01    2.85
  -5 -11  -3    3.18    0.39
   5 -11   3    3.19    0.59
  -5 -11  -3    3.28    0.57
  -5 -11   3    3.15    0.53
   5 -11  -3    2.54    0.56
  -6 -11  -3   61.98    1.35
   6 -11   3   60.53    1.87
  -6 -11  -3   60.17    1.82
   6 -11  -3   62.73    1.86
  -6 -11   3   65.66    2.11
  -6 -11   3   63.83    1.74
   7 -11   3   20.17    1.13
  -7 -11  -3   19.16    0.60
  -7 -11  -3   18.11    1.11
  -7 -11   3   19.24    1.27
   7 -11  -3   18.66    1.12
  -7 -11   3   19.34    0.98
  -8 -11  -3   -0.06    0.48
   8 -11   3    0.54    0.48
   8 -11  -3   -0.16    0.49
  -8 -11   3    0.48    0.62
  -8 -11   3    0.49    0.40
   9 -11   3   76.29    2.24
  -9 -11  -3   81.19    2.37
  -9 -11   3   79.91    1.99
  -9 -11   3   81.24    2.52
   9 -11  -3   86.26    2.34
  10 -11   3    8.85    0.94
 -10 -11  -3   10.42    1.04
 -10 -11   3    9.28    0.73
  10 -11  -3    8.82    0.93
 -10 -11   3    9.54    1.09
 -11  11   3   24.54    1.25
 -11 -11  -3   22.31    1.38
  11 -11   3   24.34    1.33
  11 -11  -3   28.82    1.46
 -11 -11   3   23.65    1.57
 -11 -11   3   22.48    0.99
 -12  11   3   25.79    1.31
 -12 -11  -3   26.93    1.54
  12 -11   3   29.13    1.48
 -12 -11   3   27.21    1.73
 -12  11  -3   29.03    1.13
  12 -11  -3   29.93    1.56
 -13  11   3    0.69    0.53
  13 -11   3    0.26    0.59
 -13 -11  -3    0.30    0.74
  13 -11  -3   -0.06    0.63
 -13 -11   3    0.28    0.71
 -14  11   3   13.23    1.05
 -14 -11  -3   12.69    1.40
 -14 -11   3   15.76    1.54
  14 -11  -3   13.18    1.26
 -15  11   3   10.48    0.99
 -15 -11  -3    9.57    1.31
 -15 -11   3   11.71    1.45
  15 -11  -3   11.26    1.21
   0 -12  -3  109.64    2.44
   0 -12   3  113.56    2.62
   0 -12  -3  111.68    2.39
  -1 -12  -3    0.62    0.38
  -1 -12  -3    1.53    0.43
   1 -12   3    1.08    0.49
  -1 -12   3    0.54    0.43
   1 -12  -3    0.79    0.42
   2 -12   3   48.04    1.62
  -2 -12  -3   48.47    1.47
  -2 -12  -3   50.65    1.43
  -2 -12   3   47.87    1.57
   2 -12  -3   49.07    1.55
  -3 -12  -3   37.60    1.19
   3 -12   3   37.21    1.45
  -3 -12  -3   36.78    1.30
   3 -12  -3   36.12    1.38
  -3 -12   3   39.08    1.40
  -4 -12  -3    0.28    0.32
   4 -12   3   -0.17    0.39
  -4 -12  -3    0.13    0.38
  -4 -12   3    0.02    0.41
   4 -12  -3    0.04    0.40
  -5 -12  -3   55.18    1.38
  -5 -12  -3   55.59    1.72
   5 -12   3   53.82    1.79
   5 -12  -3   55.21    1.75
  -5 -12   3   55.06    1.66
   6 -12   3   34.99    1.49
  -6 -12  -3   35.51    1.44
  -6 -12  -3   34.56    1.01
   6 -12  -3   37.94    1.50
  -6 -12   3   37.05    1.66
  -6 -12   3   35.77    1.32
   7 -12   3   39.80    1.61
  -7 -12  -3   38.78    0.96
  -7 -12  -3   37.20    1.49
  -7 -12   3   38.84    1.74
  -7 -12   3   38.89    1.39
   7 -12  -3   38.18    1.54
  -8 -12  -3   30.89    1.47
   8 -12   3   33.12    1.52
  -8 -12   3   33.43    1.68
   8 -12  -3   33.71    1.51
  -8 -12   3   32.88    1.27
   9 -12   3   -0.32    0.48
  -9 -12  -3    0.35    0.53
  -9 -12   3    0.44    0.43
   9 -12  -3    0.42    0.55
  -9 -12   3    0.06    0.66
 -10 -12  -3    8.44    0.96
  10 -12   3   12.02    1.11
 -10 -12   3   12.47    1.28
 -10 -12   3   10.33    0.80
  10 -12  -3    9.29    0.97
 -11 -12  -3    9.52    1.05
 -11  12   3    9.16    0.91
  11 -12   3    8.58    0.97
  11 -12  -3   12.01    1.18
 -11 -12   3    8.73    1.14
 -11 -12   3   11.03    0.81
 -12 -12  -3    3.19    0.81
 -12  12   3    2.90    0.69
  12 -12   3    2.49    0.74
 -12  12  -3    2.82    0.55
 -12 -12   3    2.42    0.88
  12 -12  -3    2.91    0.78
 -13  12   3   19.03    1.24
  13 -12   3   19.51    1.42
 -13 -12  -3   15.62    1.43
  13 -12  -3   18.10    1.40
 -13 -12   3   19.32    1.67
 -14 -12  -3    1.46    0.87
 -14  12   3    0.67    0.58
  14 -12  -3    1.36    0.76
 -14 -12   3    1.27    0.84
 -15 -12  -3   11.75    1.44
 -15  12   3    8.56    0.99
 -15 -12   3    9.20    1.37
  15 -12  -3   10.21    1.21
   0 -13  -3   -0.76    0.32
   0 -13   3   -0.07    0.45
   0 -13  -3    0.26    0.42
   1 -13   3    2.16    0.58
  -1 -13  -3    1.33    0.46
  -1 -13  -3    2.79    0.51
  -1 -13   3    2.25    0.54
   1 -13  -3    1.75    0.53
   2 -13   3    0.16    0.48
  -2 -13  -3    0.25    0.40
  -2 -13  -3    0.30    0.39
   2 -13  -3   -0.01    0.44
  -2 -13   3    0.38    0.47
   3 -13   3    3.13    0.65
  -3 -13  -3    2.57    0.55
  -3 -13  -3    2.99    0.49
   3 -13  -3    2.22    0.55
  -3 -13   3    1.79    0.53
   4 -13   3    0.50    0.53
  -4 -13  -3    1.27    0.52
  -4 -13  -3    0.46    0.37
  -4 -13   3    0.58    0.47
   4 -13  -3   -0.37    0.47
   5 -13   3    3.73    0.71
  -5 -13  -3    3.77    0.49
  -5 -13  -3    4.05    0.67
   5 -13  -3    3.37    0.63
  -5 -13   3    2.88    0.59
   6 -13   3    0.60    0.55
  -6 -13  -3    0.76    0.33
  -6 -13  -3    0.52    0.53
   6 -13  -3    0.16    0.53
  -6 -13   3    0.58    0.46
  -6 -13   3    1.62    0.71
   7 -13   3    3.12    0.73
  -7 -13  -3    2.57    0.61
  -7 -13  -3    3.35    0.39
  -7 -13   3    2.62    0.54
   7 -13  -3    3.09    0.71
  -7 -13   3    2.55    0.72
  -8 -13  -3    4.78    0.82
   8 -13   3    2.94    0.71
  -8 -13   3    1.91    0.81
   8 -13  -3    2.82    0.70
  -8 -13   3    3.15    0.57
  -9 -13  -3    0.39    0.64
   9 -13   3    0.08    0.57
   9 -13  -3    0.09    0.57
  -9 -13   3    0.89    0.75
  -9 -13   3    0.28    0.45
 -10 -13  -3    0.62    0.68
  10 -13   3   -0.05    0.57
 -10 -13   3    0.30    0.43
 -10 -13   3   -0.08    0.73
  10 -13  -3    0.27    0.62
 -11  13   3    0.86    0.58
  11 -13   3    1.72    0.68
 -11 -13  -3    1.13    0.74
 -11 -13   3    0.51    0.61
  11 -13  -3    1.11    0.71
 -11 -13   3    1.75    0.76
 -12  13   3    0.55    0.59
 -12 -13  -3    0.92    0.78
  12 -13   3    0.46    0.64
 -12 -13   3   -0.32    0.77
  12 -13  -3    0.39    0.67
 -12  13  -3   -0.27    0.46
  13 -13   3   -0.33    0.66
 -13  13   3    0.01    0.60
 -13 -13  -3    0.13    0.78
 -13 -13   3   -1.02    0.80
  13 -13  -3    0.26    0.73
 -14  13   3   -0.54    0.61
 -14 -13  -3   -0.15    0.85
  14 -13  -3   -0.24    0.76
 -14 -13   3   -0.77    0.73
   0 -14  -3   94.56    2.36
   0 -14   3   99.29    2.53
   0 -14  -3   96.63    2.31
  -1 -14  -3   15.34    0.97
  -1 -14  -3   17.16    0.99
   1 -14   3   14.41    1.06
  -1 -14   3   15.26    1.06
   1 -14  -3   15.56    1.03
  -2 -14  -3   55.08    1.65
   2 -14   3   54.42    1.84
  -2 -14  -3   54.43    1.70
  -2 -14   3   57.52    1.83
   2 -14  -3   55.25    1.79
   3 -14   3   77.74    2.26
  -3 -14  -3   73.76    2.06
  -3 -14  -3   75.21    1.93
  -3 -14   3   72.44    2.09
   3 -14  -3   73.73    2.14
  -4 -14  -3    2.29    0.48
   4 -14   3    1.42    0.62
  -4 -14  -3    1.81    0.60
   4 -14  -3    2.03    0.58
  -4 -14   3    1.79    0.55
  -5 -14  -3   58.33    1.91
   5 -14   3   62.20    2.05
  -5 -14  -3   56.78    1.55
   5 -14  -3   58.72    1.97
  -5 -14   3   56.81    1.80
  -6 -14  -3   20.94    1.18
   6 -14   3   20.10    1.31
  -6 -14  -3   18.67    0.87
  -6 -14   3   21.32    1.16
  -6 -14   3   22.01    1.48
   6 -14  -3   20.13    1.30
   7 -14   3    9.39    1.01
  -7 -14  -3    9.06    0.63
  -7 -14  -3    8.62    0.97
   7 -14  -3    9.16    0.99
  -7 -14   3    9.56    1.14
  -7 -14   3    9.30    0.83
  -8 -14  -3   31.86    1.62
   8 -14   3   30.59    1.59
  -8 -14   3   28.11    1.74
  -8 -14   3   32.62    1.33
   8 -14  -3   31.58    1.62
   9 -14   3    0.87    0.65
  -9 -14  -3    0.83    0.67
   9 -14  -3    1.25    0.65
  -9 -14   3    0.57    0.48
  -9 -14   3    2.24    0.87
  10 -14   3   16.62    1.33
 -10 -14  -3   14.32    1.27
  10 -14  -3   13.76    1.22
 -10 -14   3   14.91    0.97
 -10 -14   3   15.61    1.48
 -11 -14  -3   10.93    1.25
  11 -14   3   11.03    1.16
 -11 -14   3   12.49    1.42
  11 -14  -3   10.66    1.19
  12 -14   3    1.90    0.77
 -12 -14  -3    1.00    0.84
 -12  14   3    0.99    0.65
 -12 -14   3    1.71    0.82
  12 -14  -3    1.39    0.79
  13 -14   3   13.09    1.33
 -13 -14  -3   14.82    1.54
 -13  14   3   12.13    1.14
 -13 -14   3   13.76    1.59
  13 -14  -3   11.63    1.28
 -14 -14  -3    3.37    1.08
 -14 -14   3    4.04    1.20
  14 -14  -3    3.64    0.96
   0 -15   3    0.30    0.47
   0 -15  -3    0.31    0.49
   0 -15  -3   -0.09    0.43
  -1 -15  -3   72.43    2.02
  -1 -15  -3   70.18    2.04
   1 -15   3   74.90    2.24
   1 -15  -3   70.90    2.14
   1 -15  -3   76.28    2.00
  -1 -15   3   75.80    2.20
  -2 -15  -3   46.55    1.62
   2 -15   3   48.38    1.82
  -2 -15  -3   46.03    1.59
   2 -15  -3   45.30    1.71
  -2 -15   3   49.03    1.75
  -3 -15  -3    8.31    0.77
   3 -15   3    9.34    0.99
  -3 -15  -3   10.46    0.95
  -3 -15   3    8.26    0.85
   3 -15  -3    8.86    0.91
  -4 -15  -3   70.23    2.17
  -4 -15  -3   74.13    1.93
   4 -15   3   72.22    2.29
  -4 -15   3   71.45    2.14
   4 -15  -3   75.68    2.26
  -5 -15  -3    2.84    0.70
   5 -15   3    3.11    0.76
  -5 -15  -3    3.45    0.54
  -5 -15   3    2.70    0.80
   5 -15  -3    2.47    0.73
  -5 -15   3    2.47    0.62
  -6 -15  -3   30.43    1.13
  -6 -15  -3   29.49    1.48
   6 -15   3   31.80    1.61
   6 -15  -3   30.26    1.57
  -6 -15   3   30.44    1.39
  -6 -15   3   28.60    1.70
  -7 -15  -3   32.45    1.09
  -7 -15  -3   31.12    1.59
   7 -15   3   34.06    1.69
   7 -15  -3   33.29    1.67
  -7 -15   3   32.78    1.41
  -7 -15   3   33.05    1.83
  -8 -15  -3    0.22    0.67
   8 -15   3    1.01    0.72
  -8 -15   3    1.11    0.84
   8 -15  -3    1.90    0.75
  -8 -15   3    0.82    0.54
  -9 -15  -3   22.03    1.55
   9 -15   3   23.68    1.55
  -9 -15   3   22.92    1.22
  -9 -15   3   24.79    1.66
   9 -15  -3   22.78    1.55
 -10 -15  -3    6.86    1.07
  10 -15   3    4.80    0.92
 -10 -15   3    7.52    0.78
 -10 -15   3    6.16    1.15
  10 -15  -3    5.74    0.96
 -11 -15  -3    6.93    1.14
  11 -15   3    7.12    1.09
 -11 -15   3    8.43    1.30
  11 -15  -3    6.08    1.02
 -12  15   3   13.62    1.22
  12 -15   3   14.48    1.39
 -12 -15  -3   14.89    1.47
  12 -15  -3   15.32    1.47
 -12 -15   3   12.52    1.47
 -13 -15  -3    0.93    0.84
 -13  15   3   -0.03    0.66
  13 -15   3    0.57    0.78
  13 -15  -3   -0.50    0.75
 -13 -15   3   -0.46    0.82
   0 -16   3   12.90    1.13
   0 -16  -3   11.44    1.00
   0 -16  -3   12.03    0.92
   1 -16   3    2.85    0.72
  -1 -16  -3    2.84    0.63
  -1 -16  -3    2.38    0.61
  -1 -16   3    2.26    0.66
   1 -16  -3    2.59    0.68
   1 -16  -3    2.57    0.58
  -2 -16  -3    0.71    0.56
   2 -16   3    1.43    0.66
  -2 -16  -3    1.49    0.57
  -2 -16   3    1.78    0.62
   2 -16  -3    0.09    0.57
  -3 -16  -3    0.79    0.51
   3 -16   3    0.23    0.57
  -3 -16  -3    1.20    0.60
   3 -16  -3   -0.01    0.57
  -3 -16   3    0.31    0.56
   4 -16   3   -0.81    0.59
  -4 -16  -3    0.12    0.52
  -4 -16  -3    0.02    0.45
  -4 -16   3    0.67    0.55
   4 -16  -3    0.84    0.62
  -5 -16  -3    4.06    0.76
  -5 -16  -3    4.34    0.63
   5 -16   3    2.49    0.75
  -5 -16   3    4.74    0.75
  -5 -16   3    3.56    0.94
   5 -16  -3    3.63    0.83
   6 -16   3    1.51    0.71
  -6 -16  -3    1.13    0.45
  -6 -16  -3    1.23    0.68
  -6 -16   3    1.17    0.82
  -6 -16   3    0.78    0.58
   6 -16  -3    0.77    0.66
   7 -16   3    1.24    0.72
  -7 -16  -3    2.30    0.73
  -7 -16  -3    1.73    0.76
  -7 -16   3    1.32    0.58
   7 -16  -3    0.34    0.65
  -7 -16   3    1.13    0.74
  -8 -16  -3    1.03    0.77
   8 -16   3   -0.37    0.65
   8 -16  -3    0.56    0.72
  -8 -16   3    1.10    0.59
  -8 -16   3    0.74    0.92
  -9 -16  -3   -0.85    0.66
   9 -16   3   -0.13    0.68
  -9 -16   3    0.82    0.87
   9 -16  -3    0.17    0.72
  -9 -16   3    0.26    0.53
 -10 -16  -3    0.34    0.74
  10 -16   3   -0.37    0.69
 -10 -16   3    0.25    0.76
 -10 -16   3   -0.21    0.49
  10 -16  -3    1.18    0.80
  11 -16   3   -0.57    0.70
 -11 -16  -3   -0.08    0.71
 -11 -16   3    0.14    0.77
  11 -16  -3    1.01    0.80
 -12  16   3   -0.55    0.64
  12 -16   3    0.56    0.80
 -12 -16  -3   -0.89    0.81
  12 -16  -3    1.28    0.87
 -12 -16   3    0.59    0.84
   0 -17  -3   -0.63    0.47
   0 -17   3    0.47    0.60
   0 -17  -3    0.33    0.56
  -1 -17  -3   31.13    1.41
  -1 -17  -3   32.63    1.51
   1 -17   3   30.41    1.58
   1 -17  -3   30.96    1.54
   1 -17  -3   32.28    1.40
  -1 -17   3   31.98    1.59
  -2 -17  -3    5.27    0.77
   2 -17   3    6.41    0.95
  -2 -17  -3    6.61    0.84
   2 -17  -3    6.21    0.74
  -2 -17   3    4.95    0.85
   2 -17  -3    6.49    0.93
  -3 -17  -3    5.81    0.77
   3 -17   3    4.92    0.86
  -3 -17  -3    5.60    0.83
   3 -17  -3    3.92    0.79
  -3 -17   3    5.91    0.84
  -4 -17  -3   22.25    1.22
  -4 -17  -3   20.11    1.37
   4 -17   3   25.02    1.53
  -4 -17   3   22.91    1.41
   4 -17  -3   21.89    1.46
  -5 -17  -3    0.43    0.48
  -5 -17  -3   -0.89    0.58
   5 -17   3    0.45    0.68
  -5 -17   3    0.09    0.74
   5 -17  -3    0.84    0.68
  -5 -17   3    0.33    0.59
  -6 -17  -3   15.22    1.28
  -6 -17  -3   17.13    1.01
   6 -17   3   15.80    1.34
  -6 -17   3   17.93    1.28
  -6 -17   3   15.86    1.43
   6 -17  -3   18.72    1.47
  -7 -17  -3   18.91    1.46
   7 -17   3   16.15    1.39
  -7 -17   3   18.95    1.67
  -7 -17   3   18.54    1.25
   7 -17  -3   17.86    1.42
  -8 -17  -3    4.10    0.97
   8 -17   3    3.81    0.96
  -8 -17   3    1.92    0.98
  -8 -17   3    5.90    0.82
   8 -17  -3    4.01    0.93
  -9 -17  -3    8.25    1.17
   9 -17   3    4.96    1.00
  -9 -17   3    5.24    0.79
   9 -17  -3    8.10    1.17
  -9 -17   3    4.66    1.16
  10 -17   3    1.77    0.82
 -10 -17  -3    2.53    0.96
  10 -17  -3    1.27    0.81
 -10 -17   3    0.53    0.99
  11 -17   3    3.49    0.97
 -11 -17  -3    1.76    0.87
 -11 -17   3    3.36    1.15
  11 -17  -3    1.59    0.92
   0 -18  -3   49.93    1.80
   0 -18   3   47.04    1.96
   0 -18  -3   48.31    1.87
  -1 -18  -3   16.20    1.24
   1 -18   3   12.53    1.18
  -1 -18  -3   13.89    1.12
   1 -18  -3   14.00    1.24
   1 -18  -3   14.73    1.21
  -1 -18   3   12.32    1.15
   2 -18   3   28.46    1.64
  -2 -18  -3   27.21    1.48
  -2 -18  -3   29.21    1.46
  -2 -18   3   29.82    1.58
   2 -18  -3   28.93    1.57
   3 -18   3   43.64    1.96
  -3 -18  -3   42.77    1.78
  -3 -18  -3   40.22    1.64
   3 -18  -3   42.31    1.88
  -3 -18   3   40.91    1.83
  -4 -18  -3    0.79    0.57
   4 -18   3    1.02    0.77
  -4 -18  -3    0.26    0.64
  -4 -18   3    0.39    0.75
   4 -18  -3    1.36    0.76
  -4 -18   3    0.32    0.63
  -5 -18  -3   40.01    1.84
   5 -18   3   39.77    1.98
  -5 -18  -3   39.95    1.51
  -5 -18   3   41.71    2.03
  -5 -18   3   42.43    1.81
   5 -18  -3   37.45    1.90
  -6 -18  -3    6.38    1.01
  -6 -18  -3    5.79    0.71
   6 -18   3    5.06    0.97
  -6 -18   3    6.18    1.06
  -6 -18   3    3.68    0.78
   6 -18  -3    6.69    1.04
  -7 -18  -3    9.37    1.17
   7 -18   3    7.10    1.09
  -7 -18   3    8.00    1.18
  -7 -18   3    9.00    0.99
   7 -18  -3    9.91    1.25
   8 -18   3   23.70    1.80
  -8 -18  -3   23.52    1.72
   8 -18  -3   27.62    1.82
  -8 -18   3   27.75    1.88
  -8 -18   3   21.74    1.38
   9 -18   3    2.32    0.94
  -9 -18  -3    1.69    0.87
   9 -18  -3    1.49    0.89
  -9 -18   3   -0.33    0.89
  -9 -18   3    1.26    0.63
  10 -18   3   20.89    1.67
 -10 -18  -3   22.13    1.81
  10 -18  -3   18.89    1.63
 -10 -18   3   20.52    1.92
   0 -19   3   -0.57    0.64
   0 -19  -3    0.22    0.65
  -1 -19  -3    4.94    0.87
  -1 -19  -3    4.22    0.81
   1 -19   3    3.98    0.90
   1 -19  -3    4.95    0.89
  -1 -19   3    5.61    0.96
  -2 -19  -3    2.35    0.73
  -2 -19  -3    2.53    0.75
   2 -19   3    2.27    0.84
   2 -19  -3    3.20    0.84
  -2 -19   3    1.79    0.77
   3 -19   3    1.86    0.84
  -3 -19  -3    1.47    0.72
  -3 -19  -3    1.53    0.67
   3 -19  -3    1.45    0.78
  -3 -19   3    1.34    0.73
  -4 -19  -3    4.95    0.93
   4 -19   3    4.42    0.94
  -4 -19  -3    4.64    0.75
  -4 -19   3    5.80    1.12
  -4 -19   3    5.05    0.89
   4 -19  -3    5.17    1.00
  -5 -19  -3   -0.17    0.53
  -5 -19  -3   -0.34    0.67
   5 -19   3    0.70    0.76
  -5 -19   3    0.35    0.65
  -5 -19   3    0.19    0.82
   5 -19  -3    0.76    0.76
   6 -19   3    6.27    1.10
  -6 -19  -3    6.03    1.05
  -6 -19   3    6.56    1.18
   6 -19  -3    8.62    1.17
  -6 -19   3    5.05    0.87
  -7 -19  -3    2.31    0.90
   7 -19   3    2.22    0.88
  -7 -19   3    2.57    0.96
  -7 -19   3    2.22    0.76
   7 -19  -3    1.92    0.90
   8 -19   3    0.58    0.87
  -8 -19  -3   -0.03    0.80
  -8 -19   3    0.80    0.99
  -8 -19   3    0.90    0.66
   8 -19  -3    1.72    0.91
   0 -20   3    6.16    1.02
   0 -20  -3    7.13    1.03
  -1 -20  -3    6.48    0.97
   1 -20   3    7.39    1.13
   1 -20  -3    7.86    1.08
  -1 -20   3    6.56    1.03
  -2 -20  -3    4.10    0.83
   2 -20   3    1.31    0.81
  -2 -20  -3    3.47    0.85
  -2 -20   3    3.95    0.92
   2 -20  -3    2.77    0.88
  -3 -20  -3    9.86    1.16
   3 -20   3    9.08    1.19
  -3 -20  -3    7.64    0.96
  -3 -20   3    8.15    1.07
   3 -20  -3    8.63    1.14
  -3 -20   3   12.53    1.36
   4 -20   3   -0.20    0.75
  -4 -20  -3   -0.86    0.63
  -4 -20  -3   -0.59    0.56
   4 -20  -3   -0.90    0.70
  -4 -20   3    0.26    0.72
  -4 -20   3    1.00    0.89
   5 -20   3    8.00    1.23
  -5 -20  -3   11.27    1.03
  -5 -20  -3   10.45    1.28
  -5 -20   3    8.43    1.23
  -5 -20   3    8.89    1.08
   5 -20  -3    8.49    1.22
  -6 -20  -3    1.61    0.89
   6 -20   3    4.10    1.04
   6 -20  -3    2.12    0.95
  -6 -20   3    2.12    1.06
  -6 -20   3    1.84    0.78
   0 -21   3    1.07    0.82
   0 -21  -3   -0.07    0.68
  -1 -21  -3   39.98    1.90
   1 -21   3   38.50    2.02
   1 -21  -3   39.77    1.99
  -1 -21   3   39.09    1.98
  -2 -21  -3    7.74    1.01
   2 -21   3    6.37    1.09
   2 -21  -3    7.79    1.14
  -2 -21   3    6.91    1.06
   3 -21   3    4.44    1.02
  -3 -21  -3    4.94    1.02
  -3 -21  -3    3.11    0.81
   3 -21  -3    4.30    0.99
  -3 -21   3    3.98    1.05
  -3 -21   3    4.11    0.94
  -4 -21  -3   19.38    1.35
   4 -21   3   23.36    1.78
  -4 -21  -3   20.40    1.56
  -4 -21   3   20.47    1.58
  -4 -21   3   25.07    1.87
   4 -21  -3   19.02    1.62
   1   0   4   43.29    0.80
  -1   0   4   41.07    0.88
  -2   0   4    2.07    0.25
  -2   0  -4    2.46    0.28
   2   0   4    2.58    0.18
  -3   0  -4  250.26    4.06
  -3   0   4  257.21    4.03
   3   0   4  254.74    3.73
  -4   0  -4   -0.01    0.23
  -4   0   4    0.54    0.22
  -4   0   4    0.29    0.18
  -5   0   4  496.79    7.37
  -5   0  -4  468.75    7.53
  -5   0   4  491.02    7.45
   6   0   4    1.12    0.13
  -6   0   4    0.66    0.23
  -6   0   4    1.16    0.27
  -6   0  -4    1.22    0.33
  -7   0   4   77.74    1.65
  -7   0  -4   80.24    1.82
  -7   0   4   79.69    1.63
   7   0   4   80.48    1.34
  -8   0   4   98.29    1.95
   8   0   4   97.06    1.62
  -8   0  -4   93.74    2.12
  -8   0   4   96.07    1.95
  -9   0   4   16.97    0.75
  -9   0   4   19.16    0.78
   9   0   4   19.50    0.55
  -9   0  -4   20.45    0.98
 -10   0   4   64.25    1.53
 -10   0  -4   62.88    1.79
 -10   0   4   65.74    1.63
 -11   0   4   87.40    1.92
 -11   0  -4   90.22    2.30
 -11   0   4   91.55    2.08
 -12   0   4   14.58    0.77
 -12   0   4   13.84    0.86
 -12   0  -4   15.69    1.01
 -13   0  -4   85.48    2.41
 -13   0   4   86.89    2.17
 -13   0   4   84.67    1.90
 -14   0  -4   10.31    1.06
 -14   0   4    9.57    0.88
 -14   0   4    9.66    0.70
 -15   0   4   29.70    1.36
 -15   0  -4   30.21    1.60
 -16   0  -4   20.70    1.48
 -16   0   4   20.40    1.25
 -17   0   4    0.70    0.65
 -17   0  -4    1.07    0.77
 -18   0   4    7.83    1.03
 -18   0  -4    9.16    1.27
   0   1   4   -0.08    0.14
   0  -1   4   -0.04    0.14
  -1  -1  -4  109.22    1.85
   1  -1   4  111.89    1.82
  -1   1   4  111.19    1.87
  -1  -1   4  109.62    1.89
  -2  -1  -4    9.69    0.43
   2  -1   4   10.66    0.34
  -2   1   4   10.08    0.43
  -2  -1   4   10.18    0.44
  -2   1  -4   10.10    0.28
  -3  -1  -4    8.25    0.45
  -3   1   4    8.49    0.31
   3  -1   4    8.09    0.29
  -3  -1   4    7.56    0.42
  -4  -1  -4   58.03    1.28
  -4   1   4   57.46    1.06
   4  -1   4   57.16    0.99
  -4   1  -4   54.47    1.25
  -4  -1   4   56.18    1.21
  -5   1   4   12.18    0.44
   5  -1   4   13.23    0.37
  -5  -1  -4   11.34    0.56
  -5   1   4   12.05    0.54
  -5  -1   4   10.95    0.54
  -5  -1   4   11.73    0.53
  -5   1  -4   11.59    0.60
  -6  -1  -4   69.89    1.60
  -6   1   4   71.95    1.50
  -6   1   4   70.74    1.39
   6  -1   4   70.94    1.27
  -6  -1   4   71.35    1.50
  -6   1  -4   72.48    1.62
  -6  -1   4   70.14    1.50
   7  -1   4   79.47    1.45
  -7   1   4   81.79    1.71
  -7  -1  -4   81.42    1.84
  -7   1   4   83.71    1.63
  -7  -1   4   80.82    1.72
  -7  -1   4   80.80    1.68
  -7   1  -4   82.62    1.83
  -8   1   4    4.67    0.41
  -8  -1  -4    4.67    0.52
   8  -1   4    5.18    0.34
  -8   1   4    5.90    0.49
   8   1   4    5.38    0.25
  -8  -1   4    5.47    0.47
  -8   1  -4    5.33    0.53
  -8  -1   4    6.40    0.52
  -9  -1  -4   90.38    2.10
   9  -1   4   87.99    1.61
  -9   1   4   86.33    1.84
  -9   1   4   85.75    1.84
  -9  -1   4   85.72    1.93
   9   1   4   90.43    1.50
  -9   1  -4   85.73    2.07
  -9  -1   4   84.08    1.82
 -10   1   4    5.17    0.48
 -10   1   4    5.35    0.53
 -10  -1  -4    3.93    0.57
  10  -1   4    5.46    0.41
 -10  -1   4    5.88    0.51
 -10   1  -4    4.93    0.60
 -10  -1   4    4.96    0.54
 -11  -1  -4   22.63    1.12
 -11   1   4   24.58    0.99
 -11   1   4   24.99    0.93
 -11  -1   4   25.25    0.92
 -11  -1   4   26.32    1.06
 -11   1  -4   23.79    1.11
 -12   1   4   21.70    1.01
 -12   1   4   20.12    0.87
 -12  -1  -4   21.56    1.22
 -12  -1   4   21.51    1.08
 -12   1  -4   21.30    1.18
 -12  -1   4   20.64    0.87
 -13   1   4    0.49    0.42
 -13  -1  -4    0.59    0.52
 -13   1   4    0.47    0.36
 -13  -1   4    0.55    0.36
 -13   1  -4    0.48    0.50
 -13  -1   4    0.01    0.43
 -14  -1  -4   13.49    1.19
 -14   1   4   13.34    0.93
 -14   1   4   12.92    0.78
 -14  -1   4   14.37    1.02
 -14  -1   4   13.30    0.75
 -14   1  -4   11.83    1.05
 -15  -1  -4    9.67    1.08
 -15   1   4   11.89    0.98
 -15  -1   4   11.78    1.02
 -15   1  -4   11.31    1.14
 -16  -1  -4    0.77    0.73
 -16   1   4    1.09    0.60
 -16  -1   4    1.60    0.64
 -16   1  -4    0.72    0.62
 -17   1   4    6.58    0.91
 -17  -1  -4    7.33    1.04
 -17   1  -4    7.72    1.11
 -17  -1   4    6.81    0.96
 -18  -1  -4    2.17    0.93
 -18   1  -4    3.17    0.97
 -18  -1   4    1.22    0.76
   0  -2   4  140.02    2.32
   0  -2  -4  139.76    2.19
   1  -2   4   14.85    0.48
  -1  -2  -4   13.98    0.44
  -1  -2   4   13.71    0.51
  -2   2   4    2.03    0.25
   2  -2   4    2.40    0.23
  -2  -2  -4    2.36    0.26
  -2  -2   4    1.66    0.25
  -3   2   4   79.29    1.54
  -3   2   4   81.49    1.27
   3  -2   4   79.20    1.41
  -3  -2  -4   81.88    1.56
  -3  -2   4   78.83    1.55
  -3   2  -4   80.35    1.32
  -4   2   4   16.95    0.61
  -4   2   4   17.48    0.43
   4  -2   4   16.80    0.50
  -4  -2  -4   17.11    0.65
  -4   2  -4   16.63    0.34
  -4  -2   4   17.01    0.62
  -5  -2  -4   26.21    0.85
  -5   2   4   28.44    0.65
   5  -2   4   29.25    0.71
  -5   2   4   28.46    0.82
  -5  -2   4   28.05    0.82
  -5  -2   4   29.11    0.87
  -6  -2  -4    1.83    0.36
  -6   2   4    1.47    0.30
  -6   2   4    1.80    0.23
   6  -2   4    1.72    0.24
  -6  -2   4    1.21    0.27
  -6   2  -4    0.76    0.29
  -6  -2   4    1.87    0.33
  -7   2   4    5.72    0.40
   7  -2   4    6.17    0.39
  -7   2   4    4.76    0.42
  -7  -2  -4    7.06    0.60
  -7   2  -4    5.78    0.54
  -7  -2   4    6.04    0.47
  -7  -2   4    5.44    0.48
   8  -2   4   12.75    0.53
  -8   2   4   13.64    0.65
  -8   2   4   12.09    0.58
  -8  -2  -4   14.43    0.78
  -8   2  -4   12.06    0.71
  -8  -2   4   12.19    0.63
   8   2   4   13.71    0.34
  -8  -2   4   12.18    0.71
  -9   2   4    0.00    0.24
  -9  -2  -4   -0.16    0.38
   9  -2   4    0.00    0.20
  -9   2   4   -0.25    0.27
  -9   2  -4    0.22    0.34
  -9  -2   4   -0.12    0.27
  -9  -2   4   -0.03    0.31
 -10   2   4    0.20    0.30
 -10  -2  -4    0.44    0.44
  10  -2   4    0.28    0.23
 -10   2   4    0.19    0.31
 -10  -2   4    0.22    0.29
 -10  -2   4    0.00    0.35
 -10   2  -4    0.68    0.43
 -11  -2  -4    7.10    0.76
 -11   2   4    8.64    0.65
 -11   2   4    7.17    0.61
 -11   2  -4    7.24    0.73
 -11  -2   4    7.15    0.69
 -11  -2   4    8.22    0.61
 -12  -2  -4    3.14    0.62
 -12   2   4    4.72    0.53
 -12   2   4    4.99    0.58
 -12  -2   4    4.90    0.65
 -12  -2   4    4.85    0.52
 -12   2  -4    4.53    0.67
 -13   2   4    9.48    0.70
 -13  -2  -4    7.78    0.87
 -13   2   4    9.09    0.77
 -13  -2   4    8.70    0.67
 -13   2  -4    8.54    0.89
 -13  -2   4    8.43    0.82
 -14  -2  -4    1.58    0.61
 -14   2   4    1.09    0.42
 -14   2   4    1.24    0.50
 -14   2  -4    0.73    0.61
 -14  -2   4    1.18    0.56
 -15  -2  -4    3.74    0.84
 -15   2   4    4.39    0.70
 -15   2  -4    3.32    0.77
 -15  -2   4    5.86    0.84
 -16  -2  -4   -0.23    0.70
 -16   2   4    0.54    0.53
 -16   2  -4    0.82    0.68
 -16  -2   4   -0.07    0.59
 -17  -2  -4    0.51    0.69
 -17  -2   4    0.33    0.64
 -17   2  -4   -0.29    0.72
 -18  -2  -4    3.22    0.98
 -18  -2   4    2.06    0.84
 -18   2  -4    2.70    0.93
   0  -3   4   -0.24    0.19
   0  -3  -4   -0.27    0.11
   1  -3   4  312.40    4.88
  -1  -3  -4  323.90    4.80
   1  -3  -4  311.70    4.61
  -1  -3   4  312.04    4.92
  -2  -3  -4   67.40    1.31
   2  -3   4   67.37    1.31
  -2  -3   4   68.57    1.38
  -3  -3  -4   68.49    1.40
   3  -3   4   67.49    1.34
  -3  -3   4   69.91    1.42
  -4   3   4   63.55    1.05
   4  -3   4   63.85    1.29
  -4   3   4   64.97    1.37
  -4  -3  -4   62.77    1.39
  -4  -3   4   61.77    1.36
  -5   3   4   31.34    0.90
  -5  -3  -4   29.31    0.92
  -5   3   4   31.10    0.66
   5  -3   4   30.96    0.82
  -5   3  -4   31.91    0.64
  -5  -3   4   32.65    1.00
  -5  -3   4   31.16    0.91
  -6   3   4   71.91    1.57
  -6   3   4   71.31    1.33
   6  -3   4   71.82    1.47
  -6  -3  -4   75.16    1.69
  -6   3  -4   72.18    1.14
  -6  -3   4   73.70    1.67
  -6  -3   4   70.63    1.55
  -6   3  -4   73.57    1.15
  -7   3   4  205.61    3.34
  -7  -3  -4  205.33    3.74
  -7   3   4  210.04    3.57
   7  -3   4  204.25    3.42
  -7  -3   4  208.44    3.55
  -7  -3   4  201.22    3.67
  -8  -3  -4   11.68    0.77
  -8   3   4   12.32    0.65
  -8   3   4   10.56    0.53
   8  -3   4   11.86    0.56
  -8   3  -4   11.47    0.74
  -8  -3   4   11.48    0.71
  -8  -3   4   10.98    0.62
  -9   3   4  153.67    2.74
  -9  -3  -4  153.90    3.11
   9  -3   4  150.38    2.70
  -9   3   4  153.35    2.85
  -9  -3   4  145.45    2.99
  -9  -3   4  153.84    2.83
  -9   3  -4  153.14    3.08
  10  -3   4    5.73    0.46
 -10   3   4    5.74    0.50
 -10  -3  -4    5.94    0.67
 -10   3   4    6.62    0.57
 -10  -3   4    6.03    0.52
 -10   3  -4    5.98    0.67
 -10  -3   4    5.95    0.64
 -11   3   4   52.28    1.37
 -11   3   4   49.65    1.37
 -11  -3  -4   46.64    1.62
 -11   3  -4   50.70    1.64
 -11  -3   4   49.58    1.58
 -11  -3   4   48.15    1.32
 -12  -3  -4   30.59    1.36
 -12   3   4   29.45    1.10
 -12   3   4   32.06    1.11
 -12  -3   4   28.68    1.02
 -12  -3   4   30.51    1.29
 -12   3  -4   30.03    1.35
 -13   3   4    0.72    0.43
 -13   3   4    0.16    0.36
 -13  -3  -4    0.57    0.59
 -13   3  -4   -0.67    0.48
 -13  -3   4   -0.17    0.45
 -13  -3   4   -0.36    0.31
 -14   3   4   30.37    1.14
 -14  -3  -4   32.19    1.61
 -14   3   4   32.31    1.28
 -14  -3   4   31.46    1.47
 -14   3  -4   34.23    1.57
 -15   3   4   17.67    1.07
 -15  -3  -4   19.19    1.43
 -15  -3   4   16.82    1.23
 -15   3  -4   16.78    1.31
 -16  -3  -4    2.33    0.82
 -16  -3   4    1.03    0.68
 -17  -3  -4   32.73    1.91
 -17  -3   4   28.90    1.64
 -18  -3  -4    0.35    0.86
 -18  -3   4    1.26    0.79
   0  -4   4   18.43    0.65
   0  -4  -4   18.78    0.47
   0  -4  -4   19.96    0.57
   1  -4   4   33.23    0.88
  -1  -4  -4   33.56    0.76
   1  -4  -4   34.21    0.83
   1  -4  -4   33.81    0.61
  -1  -4   4   31.94    0.87
   2  -4   4    9.37    0.50
  -2  -4  -4    8.95    0.44
   2  -4  -4    9.08    0.47
   3  -4   4  133.46    2.40
  -3  -4  -4  136.70    2.40
   3  -4  -4  131.48    2.40
  -3  -4   4  137.80    2.44
  -4  -4  -4    3.71    0.37
   4  -4   4    3.32    0.35
  -4  -4   4    3.30    0.38
   4  -4  -4    3.53    0.37
   5  -4   4  136.68    2.46
  -5  -4  -4  133.76    2.56
  -5   4   4  134.59    2.50
  -5  -4   4  136.87    2.51
   5  -4  -4  138.69    2.54
  -6   4   4   12.07    0.63
  -6   4   4   12.63    0.43
   6  -4   4   11.56    0.59
  -6  -4  -4   10.98    0.64
  -6  -4   4   11.97    0.71
   6  -4  -4   12.31    0.64
  -6  -4   4   11.40    0.61
  -7   4   4   32.73    0.99
  -7   4   4   33.03    0.79
   7  -4   4   31.87    0.94
  -7  -4  -4   29.19    1.05
  -7   4  -4   31.65    0.65
  -7  -4   4   31.80    0.98
  -7  -4   4   31.40    1.11
   7  -4  -4   29.74    1.01
  -7   4  -4   31.49    0.68
   8  -4   4   13.49    0.64
  -8   4   4   13.48    0.55
  -8  -4  -4   14.88    0.82
  -8   4   4   13.25    0.69
  -8  -4   4   14.19    0.82
   8  -4  -4   14.00    0.76
  -8  -4   4   13.76    0.69
  -9  -4  -4    4.36    0.62
   9  -4   4    5.79    0.48
  -9   4   4    5.05    0.51
  -9   4   4    6.90    0.49
  -9  -4   4    5.50    0.61
  -9  -4   4    5.54    0.52
  10  -4   4   39.73    1.16
 -10  -4  -4   45.46    1.52
 -10   4   4   44.40    1.28
 -10   4   4   43.76    1.16
 -10  -4   4   45.04    1.48
 -10  -4   4   41.56    1.21
 -11  -4  -4   36.41    1.43
 -11   4   4   39.71    1.17
  11  -4   4   38.24    1.16
 -11   4   4   39.81    1.23
 -11  -4   4   36.68    1.15
 -11  -4   4   38.54    1.43
 -12   4   4    3.59    0.52
 -12  -4  -4    4.21    0.76
 -12   4   4    3.35    0.51
 -12  -4   4    4.29    0.66
 -12  -4   4    3.43    0.49
 -13  -4  -4   46.30    1.83
 -13   4   4   48.64    1.44
 -13   4   4   48.31    1.46
 -13  -4   4   45.80    1.70
 -13  -4   4   47.59    1.31
 -14   4   4    0.84    0.47
 -14  -4  -4   -0.42    0.53
 -14   4   4   -0.42    0.37
 -14  -4   4    0.19    0.53
 -15   4   4   15.33    0.90
 -15   4   4   15.34    1.51
 -15  -4  -4   16.02    1.38
 -15  -4   4   16.69    1.31
 -16  -4  -4   14.10    1.38
 -16  -4   4   13.02    1.22
 -17  -4  -4    0.79    0.82
 -17  -4   4    1.36    0.79
   0  -5  -4   -0.09    0.18
   0  -5   4   -0.05    0.24
   0  -5  -4   -0.30    0.14
  -1  -5  -4    9.08    0.40
  -1  -5  -4    9.73    0.42
   1  -5   4   10.34    0.57
   1  -5  -4    9.60    0.31
  -1  -5   4    9.21    0.55
   2  -5   4   12.14    0.60
  -2  -5  -4   11.65    0.50
  -2  -5  -4   11.58    0.40
  -2  -5   4   11.29    0.60
   2  -5  -4   12.63    0.28
   2  -5  -4   11.29    0.54
   3  -5   4   39.32    1.06
  -3  -5  -4   39.36    1.01
   3  -5  -4   38.58    1.03
  -3  -5   4   39.89    1.07
  -4  -5  -4   23.70    0.81
   4  -5   4   22.97    0.81
  -4  -5   4   22.42    0.80
   4  -5  -4   22.06    0.78
  -5  -5  -4    1.18    0.34
   5  -5   4    1.08    0.29
  -5  -5   4    1.47    0.32
   5  -5  -4    1.49    0.33
   6  -5   4   12.95    0.66
  -6   5   4   13.41    0.68
  -6  -5  -4   12.40    0.68
  -6  -5   4   13.50    0.80
   6  -5  -4   12.88    0.68
  -6  -5   4   11.40    0.65
  -7   5   4   -0.05    0.29
   7  -5   4   -0.02    0.26
  -7  -5  -4    0.53    0.32
  -7  -5   4    0.04    0.32
  -7  -5   4    0.48    0.29
   7  -5  -4   -0.19    0.27
  -8  -5  -4   11.62    0.82
   8  -5   4   12.39    0.67
  -8   5   4   13.42    0.72
   8  -5  -4   13.36    0.77
  -8   5  -4   12.85    0.44
  -8  -5   4   12.65    0.84
  -8  -5   4   13.55    0.71
   9  -5   4    5.75    0.54
  -9   5   4    5.31    0.44
  -9  -5  -4    4.85    0.65
  -9   5   4    4.29    0.50
   9  -5  -4    5.09    0.57
  -9   5  -4    4.59    0.27
  -9  -5   4    4.54    0.60
  -9  -5   4    4.14    0.48
 -10   5   4    2.24    0.46
 -10   5   4    2.67    0.39
 -10  -5  -4    2.22    0.53
  10  -5   4    1.36    0.38
 -10  -5   4    2.66    0.43
 -10  -5   4    3.40    0.59
 -11   5   4    0.30    0.36
  11  -5   4    0.35    0.33
 -11   5   4    0.16    0.32
 -11  -5  -4   -0.01    0.45
 -11  -5   4   -0.17    0.32
 -11  -5   4    0.32    0.48
 -12  -5  -4    0.25    0.55
 -12   5   4   -0.54    0.34
 -12   5   4    0.39    0.36
 -12  -5   4    0.05    0.34
 -12  -5   4    0.43    0.51
 -13  -5  -4   -0.10    0.58
 -13   5   4   -0.44    0.36
 -13   5   4   -0.08    0.38
 -13  -5   4   -0.19    0.31
 -13  -5   4    0.49    0.57
 -14   5   4    0.62    0.44
 -14  -5  -4   -0.18    0.64
 -14   5   4    0.84    0.72
 -14  -5   4    0.98    0.64
 -15   5   4    0.06    0.42
 -15  -5  -4    0.51    0.73
 -15  -5   4    0.40    0.63
 -16  -5  -4   -0.45    0.72
 -16  -5   4   -0.02    0.65
 -17  -5  -4    0.90    0.83
 -17  -5   4    1.06    0.80
   0  -6   4  167.53    3.01
   0  -6  -4  164.63    2.82
   0  -6  -4  165.97    2.70
  -1  -6  -4   18.53    0.60
  -1  -6  -4   19.86    0.62
   1  -6   4   18.72    0.76
  -1  -6   4   18.05    0.77
   1  -6  -4   19.26    0.51
   1  -6  -4   19.06    0.68
   2  -6   4  110.48    2.20
  -2  -6  -4  108.09    2.04
  -2  -6  -4  108.93    1.91
  -2  -6   4  110.51    2.20
   2  -6  -4  110.01    2.11
   2  -6  -4  112.39    1.77
   3  -6   4  148.10    2.77
  -3  -6  -4  151.31    2.68
  -3  -6  -4  147.87    2.39
  -3  -6   4  146.76    2.77
   3  -6  -4  150.48    2.73
   4  -6   4    8.87    0.60
  -4  -6  -4    8.87    0.57
   4  -6  -4    8.53    0.59
  -4  -6   4    8.09    0.58
   5  -6   4  183.88    3.36
  -5  -6  -4  188.16    3.38
  -5  -6   4  187.68    3.35
   5  -6  -4  186.73    3.37
   6  -6   4   30.10    1.03
  -6  -6  -4   33.09    1.12
   6  -6  -4   32.80    1.08
  -6  -6   4   31.81    1.04
  -6  -6   4   30.60    1.19
   7  -6   4   82.52    1.88
  -7   6   4   83.82    1.89
  -7  -6  -4   82.83    1.99
  -7  -6   4   84.58    1.89
   7  -6  -4   83.47    1.94
  -7  -6   4   87.00    2.13
   8  -6   4   33.88    1.12
  -8   6   4   33.55    1.14
  -8  -6  -4   31.38    1.20
  -8  -6   4   32.70    1.10
  -8  -6   4   33.72    1.30
   8  -6  -4   32.79    1.17
   9  -6   4   -0.32    0.30
  -9  -6  -4    0.41    0.41
  -9   6   4    0.24    0.35
  -9   6  -4    0.08    0.19
   9  -6  -4    0.44    0.39
  -9  -6   4    0.01    0.41
  -9  -6   4    0.13    0.33
 -10  -6  -4   12.02    0.95
  10  -6   4   11.84    0.76
 -10   6   4   11.67    0.76
 -10  -6   4   13.30    0.77
  10  -6  -4   12.62    0.85
 -10   6  -4   12.12    0.44
 -10  -6   4   11.48    0.96
 -11   6   4   60.71    1.65
 -11  -6  -4   61.33    1.94
  11  -6   4   56.15    1.60
  11  -6  -4   57.68    1.76
 -11  -6   4   59.02    1.54
 -11  -6   4   58.62    1.91
 -12   6   4    2.50    0.51
 -12  -6  -4    1.66    0.68
 -12  -6   4    1.46    0.41
 -12  -6   4    0.62    0.51
 -13  -6  -4   63.91    2.17
 -13   6   4   61.66    1.73
 -13  -6   4   61.55    1.60
 -13  -6   4   63.52    2.13
 -14  -6  -4    1.53    0.74
 -14   6   4    1.50    0.50
 -14  -6   4    0.77    0.61
 -15   6   4   14.57    0.96
 -15  -6  -4   16.50    1.45
 -15  -6   4   18.16    1.42
 -16  -6  -4    4.51    1.02
 -16  -6   4    3.45    0.91
 -17  -6  -4    0.22    0.84
 -17  -6   4    0.60    0.80
   0  -7  -4   -0.35    0.21
   0  -7  -4    0.07    0.18
   0  -7   4   -0.12    0.26
  -1  -7  -4   93.07    1.76
   1  -7   4   92.55    2.00
  -1  -7  -4   91.30    1.77
  -1  -7   4   94.63    2.01
   1  -7  -4   93.93    1.64
   1  -7  -4   89.55    1.86
  -2  -7  -4   22.06    0.74
   2  -7   4   22.71    0.89
  -2  -7  -4   22.13    0.66
  -2  -7   4   22.12    0.88
   2  -7  -4   20.34    0.79
   3  -7   4   54.35    1.43
  -3  -7  -4   54.43    1.31
  -3  -7  -4   55.27    1.11
  -3  -7   4   53.15    1.41
   3  -7  -4   54.00    1.34
  -4  -7  -4   89.40    1.92
  -4  -7  -4   91.31    1.55
   4  -7   4   88.46    1.99
  -4  -7   4   91.96    1.99
   4  -7  -4   89.79    1.95
  -5  -7  -4    0.58    0.30
   5  -7   4    1.02    0.35
   5  -7  -4    0.60    0.33
  -5  -7   4    0.81    0.34
   6  -7   4    8.83    0.67
  -6  -7  -4    8.27    0.63
  -6  -7   4    7.95    0.76
  -6  -7   4    8.24    0.64
   6  -7  -4    7.63    0.62
   7  -7   4  101.48    2.27
  -7  -7  -4  105.47    2.38
  -7  -7   4  106.16    2.24
  -7  -7   4  108.26    2.52
   7  -7  -4  102.81    2.30
  -8   7   4    6.58    0.60
  -8  -7  -4    6.67    0.66
   8  -7   4    6.80    0.64
  -8  -7   4    6.70    0.78
  -8  -7   4    6.93    0.62
   8  -7  -4    6.31    0.62
   9  -7   4  137.93    2.83
  -9   7   4  136.36    2.79
  -9  -7  -4  137.92    3.03
  -9  -7   4  135.62    2.73
   9  -7  -4  133.67    2.88
  -9  -7   4  134.82    3.10
 -10  -7  -4    6.90    0.76
  10  -7   4    7.20    0.67
 -10   7   4    8.27    0.72
  10  -7  -4    7.61    0.77
 -10   7  -4    7.49    0.46
 -10  -7   4    7.38    0.80
 -10  -7   4    7.75    0.64
  11  -7   4   33.53    1.26
 -11   7   4   35.40    1.29
 -11  -7  -4   32.22    1.43
 -11  -7   4   33.06    1.46
  11  -7  -4   35.09    1.40
 -11  -7   4   36.02    1.19
 -12   7   4   23.52    1.11
 -12  -7  -4   21.05    1.34
 -12  -7   4   24.86    1.00
  12  -7  -4   21.98    1.21
 -12  -7   4   24.02    1.39
 -13   7   4   -0.16    0.42
 -13  -7  -4    0.34    0.65
 -13  -7   4    0.14    0.61
 -14   7   4    8.55    0.82
 -14  -7  -4    6.32    0.99
 -14  -7   4    7.15    1.03
 -15  -7  -4   13.74    1.29
 -15   7   4   15.71    1.03
 -15  -7   4   16.68    1.42
 -16  -7  -4    3.75    0.99
 -16  -7   4    4.22    1.00
 -17  -7  -4   19.24    1.73
 -17  -7   4   19.21    1.62
   0  -8   4   53.29    1.46
   0  -8  -4   55.88    1.22
   0  -8  -4   56.23    1.32
   1  -8   4    0.93    0.34
  -1  -8  -4    1.01    0.27
  -1  -8  -4    0.55    0.27
   1  -8  -4    1.21    0.33
   1  -8  -4    0.93    0.22
  -1  -8   4    1.17    0.38
  -2  -8  -4    2.01    0.29
  -2  -8  -4    1.88    0.32
   2  -8   4    1.67    0.39
   2  -8  -4    1.59    0.37
  -2  -8   4    2.01    0.42
  -3  -8  -4    1.23    0.25
  -3  -8  -4    1.55    0.34
   3  -8   4    0.80    0.37
   3  -8  -4    0.62    0.29
  -3  -8   4    0.52    0.34
  -4  -8  -4    1.74    0.39
  -4  -8  -4    1.72    0.23
   4  -8   4    1.93    0.44
  -4  -8   4    2.01    0.43
   4  -8  -4    1.18    0.37
   5  -8   4    0.55    0.35
  -5  -8  -4   -0.05    0.28
  -5  -8  -4    0.22    0.14
  -5  -8   4    0.24    0.34
   5  -8  -4    0.10    0.30
   6  -8   4    0.48    0.37
  -6  -8  -4    0.09    0.37
   6  -8  -4   -0.19    0.31
  -6  -8   4    0.54    0.44
  -6  -8   4    0.00    0.32
  -7  -8  -4    0.32    0.39
   7  -8   4    0.11    0.34
  -7  -8   4    0.36    0.42
  -7  -8   4    0.73    0.37
   7  -8  -4    0.62    0.41
  -8  -8  -4    1.64    0.46
   8  -8   4    1.71    0.46
  -8  -8   4    1.32    0.41
   8  -8  -4    2.00    0.52
  -8  -8   4    1.91    0.59
  -9   8   4    0.31    0.40
  -9  -8  -4    0.13    0.48
   9  -8   4   -0.27    0.37
  -9  -8   4   -0.53    0.42
   9  -8  -4   -0.59    0.39
  -9  -8   4    0.41    0.37
  10  -8   4    3.11    0.55
 -10   8   4    2.91    0.53
 -10  -8  -4    2.21    0.57
 -10  -8   4    3.07    0.50
 -10  -8   4    2.55    0.68
 -10   8  -4    2.37    0.36
  10  -8  -4    3.68    0.64
  11  -8   4    3.16    0.55
 -11   8   4    1.97    0.52
 -11  -8  -4    3.36    0.75
  11  -8  -4    1.90    0.57
 -11  -8   4    1.62    0.45
 -11  -8   4    3.18    0.69
 -11   8  -4    2.18    0.34
  12  -8   4    0.29    0.41
 -12  -8  -4   -0.03    0.53
 -12   8   4   -0.78    0.39
 -12  -8   4    1.11    0.67
  12  -8  -4    0.78    0.54
 -12  -8   4    0.16    0.36
 -13  -8  -4    2.65    0.78
 -13   8   4    2.14    0.54
 -13  -8   4    3.26    0.82
 -14  -8  -4   -0.25    0.70
 -14   8   4    0.61    0.50
 -14  -8   4    1.42    0.76
 -15  -8  -4    0.14    0.66
 -15   8   4    0.51    0.51
 -15  -8   4    0.21    0.70
 -16  -8  -4    2.33    0.93
 -16  -8   4    3.74    1.01
   0  -9   4    0.49    0.35
   0  -9  -4    0.03    0.22
   0  -9  -4    0.38    0.29
  -1  -9  -4  182.37    3.17
   1  -9   4  179.12    3.46
  -1  -9  -4  179.64    3.19
  -1  -9   4  174.05    3.41
   1  -9  -4  180.71    3.06
   1  -9  -4  182.94    3.29
  -2  -9  -4   32.27    0.94
  -2  -9  -4   30.89    0.97
   2  -9   4   31.71    1.17
  -2  -9   4   32.55    1.17
   2  -9  -4   30.98    1.06
  -3  -9  -4   45.94    1.10
   3  -9   4   45.47    1.41
  -3  -9  -4   45.37    1.26
   3  -9  -4   44.12    1.31
  -3  -9   4   42.99    1.38
   4  -9   4   87.73    2.12
  -4  -9  -4   88.57    2.01
  -4  -9  -4   88.86    1.69
  -4  -9   4   91.55    2.10
   4  -9  -4   90.17    2.07
   5  -9   4    0.95    0.43
  -5  -9  -4    0.80    0.20
  -5  -9  -4    0.54    0.36
   5  -9  -4    0.59    0.36
  -5  -9   4    0.18    0.37
  -6  -9  -4    4.09    0.57
   6  -9   4    3.33    0.53
   6  -9  -4    3.94    0.55
  -6  -9   4    4.62    0.58
   7  -9   4   34.10    1.28
  -7  -9  -4   34.84    1.32
  -7  -9   4   35.75    1.50
  -7  -9   4   33.97    1.21
   7  -9  -4   33.73    1.30
   8  -9   4    0.75    0.46
  -8  -9  -4    1.23    0.52
  -8  -9   4    1.17    0.43
   8  -9  -4    0.54    0.47
  -8  -9   4    1.44    0.61
  -9  -9  -4   73.44    2.11
  -9   9   4   73.23    1.95
   9  -9   4   68.93    1.95
  -9  -9   4   70.02    2.19
  -9  -9   4   76.07    1.88
   9  -9  -4   71.36    2.03
  10  -9   4    1.52    0.52
 -10   9   4    2.59    0.56
 -10  -9  -4    1.27    0.55
  10  -9  -4    3.22    0.67
 -10  -9   4    2.04    0.63
 -10  -9   4    2.31    0.48
 -11   9   4   21.71    1.13
 -11  -9  -4   21.90    1.35
  11  -9   4   22.30    1.15
  11  -9  -4   23.09    1.30
 -11  -9   4   19.43    1.27
 -11   9  -4   21.16    0.82
 -11  -9   4   23.76    1.05
 -12   9   4    1.30    0.52
  12  -9   4    1.54    0.54
 -12  -9  -4    1.69    0.66
 -12  -9   4    0.31    0.61
 -12  -9   4    1.57    0.46
  12  -9  -4    1.25    0.61
 -13  -9  -4   -0.37    0.64
 -13   9   4    0.82    0.53
  13  -9  -4    0.50    0.58
 -13  -9   4    1.23    0.73
 -14   9   4    0.90    0.55
 -14  -9  -4    0.78    0.77
 -14  -9   4    1.37    0.74
 -15   9   4   11.47    0.98
 -15  -9  -4   10.52    1.27
 -15  -9   4    9.48    1.28
 -16  -9  -4    3.58    1.06
 -16  -9   4    2.11    0.85
   0 -10  -4  243.40    4.26
   0 -10  -4  246.41    4.13
   0 -10   4  246.50    4.49
  -1 -10  -4   16.93    0.74
   1 -10   4   15.64    0.89
  -1 -10  -4   14.87    0.73
   1 -10  -4   16.70    0.67
  -1 -10   4   14.61    0.89
   1 -10  -4   14.56    0.79
   2 -10   4  109.01    2.48
  -2 -10  -4  105.94    2.16
  -2 -10  -4  109.04    2.25
   2 -10  -4  111.73    2.36
  -2 -10   4  108.27    2.44
   3 -10   4  126.62    2.79
  -3 -10  -4  130.49    2.42
  -3 -10  -4  127.71    2.60
   3 -10  -4  131.93    2.71
  -3 -10   4  130.21    2.75
  -4 -10  -4    1.89    0.31
  -4 -10  -4    1.92    0.43
   4 -10   4    1.92    0.50
  -4 -10   4    1.89    0.48
   4 -10  -4    1.40    0.45
  -5 -10  -4  150.70    3.07
   5 -10   4  149.76    3.18
  -5 -10  -4  154.62    2.59
   5 -10  -4  150.76    3.10
  -5 -10   4  151.08    3.08
  -6 -10  -4   32.32    1.27
  -6 -10  -4   35.59    0.78
   6 -10   4   35.94    1.35
  -6 -10   4   34.24    1.25
   6 -10  -4   33.39    1.27
  -7 -10  -4   57.23    1.76
   7 -10   4   58.54    1.77
   7 -10  -4   56.87    1.74
  -7 -10   4   58.96    1.96
  -7 -10   4   53.82    1.62
   8 -10   4   22.62    1.17
  -8 -10  -4   23.45    1.21
  -8 -10   4   25.82    1.11
  -8 -10   4   24.56    1.40
   8 -10  -4   22.45    1.17
   9 -10   4    1.15    0.52
  -9 -10  -4    2.29    0.61
  -9 -10   4    1.39    0.59
   9 -10  -4   -0.22    0.45
  -9 -10   4    1.17    0.46
 -10  10   4   11.55    0.92
  10 -10   4   10.68    0.94
 -10 -10  -4    7.44    0.85
 -10 -10   4   10.29    0.79
 -10 -10   4   10.68    1.13
  10 -10  -4   10.96    0.95
 -11 -10  -4   37.24    1.70
 -11  10   4   39.92    1.51
  11 -10   4   38.14    1.54
 -11  10  -4   37.88    1.18
 -11 -10   4   40.01    1.78
 -11 -10   4   37.93    1.32
  11 -10  -4   42.69    1.68
  12 -10   4    0.80    0.52
 -12 -10  -4   -0.36    0.63
 -12  10   4    0.35    0.49
 -12 -10   4    0.36    0.67
 -12 -10   4   -0.04    0.39
  12 -10  -4    0.59    0.59
 -13 -10  -4   44.50    2.01
 -13  10   4   42.00    1.61
  13 -10  -4   45.08    1.86
 -13 -10   4   46.10    2.11
 -14 -10  -4    0.17    0.73
 -14  10   4    0.25    0.54
 -14 -10   4    0.07    0.75
  14 -10  -4    0.17    0.66
 -15 -10  -4   20.11    1.68
 -15  10   4   18.19    1.23
 -15 -10   4   20.79    1.74
 -16 -10  -4    3.28    1.02
 -16 -10   4    2.31    0.98
   0 -11  -4   -0.26    0.32
   0 -11  -4    0.54    0.29
   0 -11   4   -0.06    0.38
  -1 -11  -4   15.73    0.81
   1 -11   4   15.62    0.95
  -1 -11  -4   14.85    0.74
   1 -11  -4   14.88    0.84
   1 -11  -4   15.92    0.71
  -1 -11   4   14.60    0.93
  -2 -11  -4   14.83    0.78
  -2 -11  -4   14.75    0.76
   2 -11   4   15.29    0.97
  -2 -11   4   17.35    0.96
   2 -11  -4   16.09    0.90
  -3 -11  -4    1.60    0.42
   3 -11   4    1.41    0.49
  -3 -11  -4    2.27    0.38
   3 -11  -4    2.07    0.46
  -3 -11   4    1.79    0.49
  -4 -11  -4    3.01    0.49
   4 -11   4    2.39    0.53
  -4 -11  -4    3.19    0.39
   4 -11  -4    2.80    0.52
  -4 -11   4    2.79    0.54
   5 -11   4    5.62    0.72
  -5 -11  -4    5.79    0.44
  -5 -11  -4    6.71    0.70
  -5 -11   4    4.93    0.64
   5 -11  -4    4.86    0.68
  -6 -11  -4    2.40    0.52
  -6 -11  -4    3.10    0.32
   6 -11   4    2.14    0.57
  -6 -11   4    2.80    0.54
   6 -11  -4    3.09    0.62
   7 -11   4   11.82    0.95
  -7 -11  -4   11.84    0.96
  -7 -11   4   11.54    1.06
  -7 -11   4   12.26    0.87
   7 -11  -4   13.84    1.00
  -8 -11  -4    4.05    0.70
   8 -11   4    2.05    0.59
   8 -11  -4    3.03    0.65
  -8 -11   4    3.27    0.72
  -8 -11   4    3.55    0.59
  -9 -11  -4    8.95    0.89
   9 -11   4    9.97    0.95
  -9 -11   4   10.09    0.82
  -9 -11   4    8.00    0.98
   9 -11  -4   10.85    0.98
  10 -11   4    3.74    0.71
 -10 -11  -4    2.13    0.64
 -10  11   4    2.82    0.62
 -10 -11   4    2.29    0.52
 -10 -11   4    3.31    0.84
  10 -11  -4    1.89    0.64
 -11 -11  -4    2.32    0.75
  11 -11   4    3.05    0.68
 -11  11   4    2.01    0.61
 -11 -11   4    3.08    0.87
 -11 -11   4    2.64    0.54
  11 -11  -4    3.14    0.78
  12 -11   4    0.32    0.55
 -12 -11  -4    0.77    0.63
 -12  11   4    1.34    0.58
 -12 -11   4    0.28    0.72
 -12 -11   4   -0.04    0.48
 -12  11  -4    0.81    0.43
  12 -11  -4    0.17    0.64
 -13  11   4   -0.01    0.54
 -13 -11  -4    0.27    0.76
 -13 -11   4    0.33    0.82
  13 -11  -4    1.18    0.71
 -14 -11  -4    1.06    0.81
 -14  11   4    0.72    0.59
 -14 -11   4    0.11    0.83
  14 -11  -4    1.01    0.71
 -15 -11  -4    1.46    0.94
 -15  11   4    2.46    0.69
 -15 -11   4    1.78    0.99
   0 -12  -4   22.21    1.00
   0 -12  -4   21.08    0.89
   0 -12   4   21.21    1.12
  -1 -12  -4    3.90    0.53
   1 -12   4    4.71    0.69
  -1 -12  -4    4.27    0.51
  -1 -12   4    3.18    0.59
   1 -12  -4    4.43    0.58
   1 -12  -4    3.90    0.47
  -2 -12  -4   39.42    1.24
  -2 -12  -4   37.49    1.25
   2 -12   4   38.90    1.48
  -2 -12   4   40.20    1.46
   2 -12  -4   38.31    1.37
  -3 -12  -4   23.74    0.93
   3 -12   4   22.99    1.20
  -3 -12  -4   23.71    1.04
  -3 -12   4   24.17    1.19
   3 -12  -4   24.80    1.15
  -4 -12  -4    0.24    0.30
  -4 -12  -4    0.77    0.43
   4 -12   4    0.32    0.46
   4 -12  -4   -0.03    0.44
  -4 -12   4    0.53    0.46
  -5 -12  -4   48.47    1.23
  -5 -12  -4   50.40    1.60
   5 -12   4   49.40    1.71
  -5 -12   4   49.03    1.62
   5 -12  -4   46.36    1.63
   6 -12   4    0.23    0.48
  -6 -12  -4    1.63    0.56
  -6 -12  -4    1.17    0.29
  -6 -12   4    2.12    0.53
   6 -12  -4    1.67    0.58
  -6 -12   4    0.17    0.56
  -7 -12  -4   35.72    1.48
   7 -12   4   31.88    1.46
  -7 -12   4   31.79    1.59
   7 -12  -4   35.33    1.49
  -7 -12   4   35.79    1.38
   8 -12   4    3.01    0.68
  -8 -12  -4    3.74    0.74
  -8 -12   4    3.22    0.76
   8 -12  -4    4.95    0.78
  -8 -12   4    4.06    0.63
  -9 -12  -4    0.48    0.58
   9 -12   4    0.63    0.59
  -9 -12   4    0.84    0.47
   9 -12  -4    0.43    0.55
  -9 -12   4    0.19    0.71
 -10 -12  -4    8.36    0.95
  10 -12   4    8.87    0.95
 -10 -12   4    8.46    1.14
 -10 -12   4    8.73    0.80
  10 -12  -4    8.22    0.95
  11 -12   4    7.23    0.91
 -11  12   4    8.64    0.90
 -11 -12  -4    8.72    1.08
  11 -12  -4    8.10    0.98
 -11 -12   4    9.58    1.15
 -11 -12   4   11.48    0.86
 -12 -12  -4    0.56    0.74
 -12  12   4    0.07    0.54
  12 -12   4    0.40    0.59
 -12 -12   4    0.14    0.78
 -12  12  -4    0.00    0.40
  12 -12  -4    0.09    0.68
 -13  12   4   10.65    1.03
 -13 -12  -4   10.78    1.22
  13 -12   4   12.26    1.35
 -13 -12   4   12.66    1.43
  13 -12  -4   12.76    1.25
 -14 -12  -4   -0.06    0.81
 -14  12   4   -0.39    0.58
 -14 -12   4    2.19    0.94
  14 -12  -4    0.25    0.76
 -15  12   4    3.20    0.77
 -15 -12  -4    3.45    0.99
 -15 -12   4    3.83    1.14
   0 -13  -4   -0.29    0.33
   0 -13  -4   -0.26    0.40
   0 -13   4   -0.09    0.44
  -1 -13  -4  127.79    2.71
   1 -13   4  127.47    2.97
  -1 -13  -4  129.46    2.70
  -1 -13   4  128.43    2.95
   1 -13  -4  125.92    2.80
   1 -13  -4  126.07    2.59
  -2 -13  -4   38.40    1.29
   2 -13   4   36.77    1.50
  -2 -13  -4   37.72    1.32
   2 -13  -4   35.19    1.39
  -2 -13   4   39.11    1.49
  -3 -13  -4   49.02    1.42
   3 -13   4   49.47    1.74
  -3 -13  -4   51.09    1.57
  -3 -13   4   50.65    1.69
   3 -13  -4   48.65    1.66
   4 -13   4   42.26    1.64
  -4 -13  -4   44.11    1.28
  -4 -13  -4   43.07    1.49
   4 -13  -4   40.93    1.55
  -4 -13   4   42.38    1.54
  -5 -13  -4    0.99    0.35
  -5 -13  -4    0.98    0.48
   5 -13   4    0.22    0.51
   5 -13  -4   -0.24    0.50
  -5 -13   4    0.01    0.45
   6 -13   4   21.60    1.30
  -6 -13  -4   21.61    0.79
  -6 -13  -4   20.11    1.17
  -6 -13   4   20.22    1.15
   6 -13  -4   23.33    1.28
  -6 -13   4   20.67    1.36
   7 -13   4   46.02    1.79
  -7 -13  -4   44.63    1.70
  -7 -13   4   44.20    1.57
  -7 -13   4   43.42    1.96
   7 -13  -4   49.05    1.79
   8 -13   4    0.08    0.58
  -8 -13  -4   -0.03    0.47
  -8 -13   4    0.35    0.62
   8 -13  -4    0.09    0.56
  -8 -13   4    0.12    0.46
  -9 -13  -4   70.98    2.28
   9 -13   4   71.74    2.30
  -9 -13   4   69.28    2.55
  -9 -13   4   73.17    2.02
   9 -13  -4   72.21    2.31
 -10 -13  -4    3.33    0.85
  10 -13   4    3.65    0.78
  10 -13  -4    2.64    0.74
 -10 -13   4    2.42    0.88
 -10 -13   4    3.18    0.61
 -11 -13  -4   25.35    1.61
  11 -13   4   24.39    1.51
 -11  13   4   25.32    1.43
  11 -13  -4   26.12    1.62
 -11 -13   4   23.94    1.16
 -11 -13   4   24.61    1.76
 -12 -13  -4    3.90    0.89
 -12  13   4    2.41    0.71
  12 -13   4    2.35    0.76
 -12 -13   4    3.28    0.94
  12 -13  -4    2.52    0.83
 -12  13  -4    3.13    0.59
  13 -13   4   -0.55    0.60
 -13 -13  -4   -0.06    0.81
 -13  13   4   -0.34    0.58
  13 -13  -4   -0.10    0.67
 -13 -13   4    0.57    0.90
 -14  13   4    1.76    0.73
 -14 -13  -4    2.81    0.91
 -14 -13   4    3.57    1.03
  14 -13  -4    3.79    0.93
   0 -14  -4   85.04    2.22
   0 -14  -4   89.09    2.11
   0 -14   4   86.01    2.37
  -1 -14  -4    0.90    0.46
   1 -14   4    1.12    0.56
  -1 -14  -4    0.64    0.44
  -1 -14   4    0.93    0.52
   1 -14  -4    0.80    0.40
   1 -14  -4    1.10    0.52
   2 -14   4    7.85    0.84
  -2 -14  -4    9.59    0.79
  -2 -14  -4    9.09    0.80
   2 -14  -4   11.10    0.75
  -2 -14   4    9.88    0.93
   2 -14  -4   10.48    0.90
  -3 -14  -4   25.21    1.10
   3 -14   4   26.63    1.39
  -3 -14  -4   27.35    1.21
   3 -14  -4   24.59    1.29
  -3 -14   4   25.61    1.29
   4 -14   4    0.87    0.58
  -4 -14  -4    0.94    0.51
  -4 -14  -4    1.05    0.42
  -4 -14   4    1.22    0.55
   4 -14  -4    0.89    0.55
   5 -14   4   30.00    1.51
  -5 -14  -4   33.46    1.11
  -5 -14  -4   32.20    1.42
   5 -14  -4   35.38    1.54
  -5 -14   4   32.57    1.40
   6 -14   4    7.17    0.92
  -6 -14  -4    6.47    0.54
  -6 -14  -4    5.19    0.81
  -6 -14   4    5.89    0.93
  -6 -14   4    7.70    0.83
   6 -14  -4    7.07    0.88
   7 -14   4    6.63    0.92
  -7 -14  -4    6.15    0.87
   7 -14  -4    5.55    0.83
  -7 -14   4    6.54    1.03
  -7 -14   4    5.68    0.75
   8 -14   4    7.74    0.98
  -8 -14  -4    9.40    1.02
  -8 -14   4    8.46    0.86
  -8 -14   4    9.44    1.21
   8 -14  -4    9.41    1.03
  -9 -14  -4    0.99    0.60
   9 -14   4    0.17    0.63
   9 -14  -4    0.08    0.65
  -9 -14   4    0.39    0.50
  -9 -14   4    0.22    0.76
  10 -14   4    0.94    0.68
 -10 -14  -4    0.72    0.73
 -10 -14   4    0.76    0.50
  10 -14  -4   -0.70    0.64
 -10 -14   4    1.41    0.88
 -11  14   4    7.15    0.94
 -11 -14  -4    5.55    1.01
  11 -14   4    7.29    1.04
 -11 -14   4    5.68    1.05
 -11 -14   4    7.06    0.75
  11 -14  -4    7.71    1.09
 -12  14   4    0.55    0.64
  12 -14   4    1.02    0.70
 -12 -14  -4    1.26    0.80
  12 -14  -4    0.25    0.78
 -12 -14   4    0.34    0.92
  13 -14   4    8.97    1.18
 -13  14   4    6.35    0.94
 -13 -14  -4    8.46    1.27
 -13 -14   4    8.49    1.27
  13 -14  -4    8.53    1.17
   0 -15  -4   -0.18    0.47
   0 -15   4    0.07    0.51
   0 -15  -4    0.08    0.40
   1 -15   4   12.34    1.10
  -1 -15  -4   12.26    0.93
  -1 -15  -4   13.12    0.94
   1 -15  -4   11.48    0.81
  -1 -15   4   11.32    1.00
   1 -15  -4   11.23    0.95
  -2 -15  -4    1.19    0.50
   2 -15   4    2.71    0.70
  -2 -15  -4    1.93    0.56
  -2 -15   4    0.46    0.55
   2 -15  -4    2.31    0.49
   2 -15  -4    1.77    0.61
  -3 -15  -4    6.78    0.70
  -3 -15  -4    8.57    0.84
   3 -15   4    5.92    0.84
   3 -15  -4    6.24    0.81
  -3 -15   4    7.04    0.85
  -4 -15  -4    6.05    0.66
  -4 -15  -4    6.77    0.80
   4 -15   4    6.72    0.95
  -4 -15   4    7.21    0.85
   4 -15  -4    5.44    0.82
  -5 -15  -4    0.06    0.50
   5 -15   4   -0.56    0.58
  -5 -15  -4    0.25    0.38
  -5 -15   4    0.08    0.53
   5 -15  -4    0.44    0.59
   6 -15   4    1.76    0.68
  -6 -15  -4    1.69    0.41
  -6 -15  -4    2.46    0.69
  -6 -15   4    2.03    0.85
  -6 -15   4    2.64    0.66
   6 -15  -4    1.87    0.74
   7 -15   4    7.44    1.02
  -7 -15  -4    6.11    0.87
  -7 -15   4    8.42    1.22
  -7 -15   4    7.68    0.86
   7 -15  -4    8.01    0.99
  -8 -15  -4    7.58    1.02
   8 -15   4    8.31    1.05
  -8 -15   4    8.21    0.86
  -8 -15   4    8.07    1.19
   8 -15  -4    8.14    1.04
  -9 -15  -4    6.53    1.01
   9 -15   4    6.71    0.98
   9 -15  -4    8.14    1.06
  -9 -15   4    8.63    0.87
  -9 -15   4    6.39    1.16
 -10 -15  -4    1.14    0.70
  10 -15   4    1.62    0.78
 -10 -15   4    0.98    0.55
 -10 -15   4    1.75    0.92
  10 -15  -4    0.93    0.76
  11 -15   4    1.83    0.80
 -11 -15  -4    2.94    0.95
  11 -15  -4    2.35    0.83
 -11 -15   4    1.87    0.96
  12 -15   4    1.13    0.80
 -12  15   4    1.75    0.76
 -12 -15  -4    1.42    0.86
 -12 -15   4    0.91    1.00
  12 -15  -4    1.54    0.82
  13 -15   4   -0.21    0.73
 -13 -15  -4   -0.23    0.85
 -13  15   4   -0.47    0.64
 -13 -15   4   -0.81    0.91
  13 -15  -4   -0.85    0.76
   0 -16  -4   39.84    1.45
   0 -16   4   39.06    1.68
   0 -16  -4   39.76    1.61
   1 -16   4   10.03    1.02
  -1 -16  -4   11.56    0.97
  -1 -16  -4   11.33    0.92
   1 -16  -4   12.42    1.04
   1 -16  -4   12.12    0.90
  -1 -16   4   11.90    1.08
  -2 -16  -4   16.98    1.09
  -2 -16  -4   17.50    1.13
   2 -16   4   18.22    1.29
  -2 -16   4   17.56    1.27
   2 -16  -4   18.52    1.29
   3 -16   4   69.97    2.29
  -3 -16  -4   67.40    2.08
  -3 -16  -4   70.06    1.94
  -3 -16   4   63.72    2.11
   3 -16  -4   69.38    2.21
  -4 -16  -4    4.97    0.78
   4 -16   4    5.34    0.91
  -4 -16  -4    4.57    0.64
  -4 -16   4    3.90    0.73
   4 -16  -4    3.61    0.76
  -5 -16  -4   80.33    2.40
  -5 -16  -4   79.29    2.00
   5 -16   4   80.41    2.55
  -5 -16   4   84.34    2.40
   5 -16  -4   84.58    2.55
  -6 -16  -4    2.90    0.51
   6 -16   4    3.18    0.82
  -6 -16  -4    2.32    0.72
  -6 -16   4    2.52    0.68
   6 -16  -4    0.27    0.64
  -6 -16   4    1.29    0.88
  -7 -16  -4   22.07    1.44
   7 -16   4   22.22    1.54
   7 -16  -4   22.85    1.52
  -7 -16   4   19.98    1.30
  -7 -16   4   22.61    1.62
  -8 -16  -4   18.56    1.47
   8 -16   4   15.47    1.40
   8 -16  -4   15.54    1.36
  -8 -16   4   15.16    1.57
  -8 -16   4   18.44    1.21
  -9 -16  -4    0.07    0.67
   9 -16   4    0.25    0.73
  -9 -16   4    0.19    0.56
  -9 -16   4    0.78    0.77
   9 -16  -4    0.38    0.72
 -10 -16  -4    6.43    1.12
  10 -16   4    5.68    1.05
 -10 -16   4    5.20    0.76
  10 -16  -4    5.35    1.05
 -10 -16   4    4.11    1.18
  11 -16   4   11.81    1.31
 -11 -16  -4   15.70    1.47
  11 -16  -4   13.37    1.39
 -11 -16   4   16.48    1.76
  12 -16   4    2.89    0.89
 -12 -16  -4    2.31    1.02
 -12  16   4    3.61    0.88
 -12 -16   4    1.98    1.14
  12 -16  -4    3.16    1.01
   0 -17   4   -0.25    0.56
   0 -17  -4   -0.06    0.47
   0 -17  -4   -0.29    0.53
  -1 -17  -4   46.56    1.75
   1 -17   4   48.13    1.94
  -1 -17  -4   46.73    1.66
   1 -17  -4   46.53    1.81
  -1 -17   4   47.73    1.89
  -2 -17  -4   11.56    1.01
   2 -17   4   10.34    1.12
  -2 -17  -4   10.04    0.91
   2 -17  -4   11.89    1.09
  -2 -17   4   11.83    1.09
   3 -17   4   11.10    1.11
  -3 -17  -4   15.45    1.18
  -3 -17  -4   13.53    1.04
  -3 -17   4   15.33    1.21
   3 -17  -4   13.88    1.21
  -4 -17  -4    8.54    0.82
   4 -17   4    7.72    1.03
  -4 -17  -4    9.12    1.00
  -4 -17   4    9.86    1.00
   4 -17  -4    7.82    1.00
   5 -17   4    2.20    0.79
  -5 -17  -4    1.95    0.70
  -5 -17  -4    2.26    0.54
  -5 -17   4    2.33    0.88
  -5 -17   4    3.41    0.74
   5 -17  -4    1.26    0.71
   6 -17   4   13.19    1.32
  -6 -17  -4   11.50    0.85
  -6 -17  -4   13.95    1.23
   6 -17  -4   12.69    1.23
  -6 -17   4   12.96    1.41
  -6 -17   4   12.07    1.08
   7 -17   4   20.20    1.54
  -7 -17  -4   15.32    1.36
   7 -17  -4   18.66    1.47
  -7 -17   4   18.22    1.34
  -7 -17   4   16.04    1.61
  -8 -17  -4    0.51    0.72
   8 -17   4   -0.49    0.68
  -8 -17   4    0.60    0.61
  -8 -17   4    0.42    0.87
   8 -17  -4    1.63    0.83
  -9 -17  -4   17.58    1.53
   9 -17   4   15.55    1.42
   9 -17  -4   18.25    1.56
  -9 -17   4   16.51    1.60
  -9 -17   4   19.99    1.31
 -10 -17  -4    0.55    0.83
  10 -17   4    0.20    0.75
  10 -17  -4    0.03    0.78
 -10 -17   4    0.72    0.59
 -10 -17   4    0.24    0.94
 -11 -17  -4    4.20    1.06
  11 -17   4    4.77    1.03
 -11 -17   4    6.39    1.35
  11 -17  -4    5.05    1.10
   0 -18  -4   -0.01    0.60
   0 -18   4    0.67    0.69
  -1 -18  -4   -0.63    0.54
  -1 -18  -4    0.66    0.58
   1 -18   4   -0.79    0.61
  -1 -18   4    0.83    0.67
   1 -18  -4    0.05    0.61
  -2 -18  -4    0.62    0.59
  -2 -18  -4    1.01    0.60
   2 -18   4    0.41    0.71
  -2 -18   4    0.44    0.68
   2 -18  -4    0.34    0.64
  -3 -18  -4    0.17    0.54
   3 -18   4    1.44    0.76
  -3 -18  -4    1.83    0.67
  -3 -18   4    1.13    0.69
   3 -18  -4    1.90    0.76
  -4 -18  -4   -0.48    0.48
  -4 -18  -4   -0.25    0.62
   4 -18   4   -0.19    0.67
   4 -18  -4   -0.75    0.64
  -4 -18   4    0.39    0.66
  -5 -18  -4    3.57    0.81
   5 -18   4    4.12    0.94
  -5 -18  -4    3.17    0.63
  -5 -18   4    2.81    0.77
   5 -18  -4    3.62    0.88
  -5 -18   4    2.56    0.88
   6 -18   4    0.57    0.75
  -6 -18  -4    0.94    0.72
  -6 -18   4    0.29    0.65
  -6 -18   4    0.04    0.82
   6 -18  -4   -0.01    0.70
  -7 -18  -4   -0.25    0.73
   7 -18   4    0.73    0.75
  -7 -18   4    0.54    0.84
   7 -18  -4    0.66    0.75
  -7 -18   4    0.74    0.67
  -8 -18  -4   -0.13    0.76
   8 -18   4    0.49    0.78
   8 -18  -4    0.59    0.83
  -8 -18   4    1.11    0.68
  -8 -18   4    0.14    0.95
   9 -18   4   -0.08    0.81
  -9 -18  -4   -0.26    0.77
  -9 -18   4    0.79    0.65
  -9 -18   4   -1.53    0.86
   9 -18  -4   -0.08    0.84
   0 -19  -4   -0.71    0.57
   0 -19   4    0.21    0.68
   1 -19   4   55.06    2.20
  -1 -19  -4   50.71    1.96
   1 -19  -4   54.08    2.07
  -1 -19   4   51.04    2.10
   2 -19   4    3.57    0.90
  -2 -19  -4    4.20    0.82
  -2 -19  -4    4.13    0.78
   2 -19  -4    3.45    0.85
  -2 -19   4    4.30    0.88
  -3 -19  -4   11.80    1.05
   3 -19   4   10.59    1.22
  -3 -19  -4   11.49    1.13
   3 -19  -4   13.67    1.26
  -3 -19   4   12.30    1.23
  -4 -19  -4    9.80    0.94
  -4 -19  -4    9.71    1.11
   4 -19   4    9.70    1.18
  -4 -19   4   12.71    1.22
   4 -19  -4    9.04    1.13
  -5 -19  -4    3.84    0.87
   5 -19   4    1.88    0.85
  -5 -19  -4    2.89    0.64
  -5 -19   4    1.72    0.74
  -5 -19   4    4.12    1.07
   5 -19  -4    3.73    0.95
  -6 -19  -4   18.77    1.50
   6 -19   4   17.57    1.55
  -6 -19   4   18.47    1.75
  -6 -19   4   20.58    1.47
   6 -19  -4   19.54    1.58
   7 -19   4   25.87    1.88
  -7 -19  -4   27.82    1.82
  -7 -19   4   25.61    2.02
   7 -19  -4   25.98    1.88
  -7 -19   4   26.43    1.60
  -8 -19  -4    1.70    0.87
   8 -19   4    1.67    0.91
   8 -19  -4    3.39    1.00
  -8 -19   4    1.17    1.04
  -8 -19   4    2.24    0.77
   0 -20  -4    6.74    0.99
   0 -20   4   11.75    1.28
   1 -20   4    7.40    1.11
  -1 -20  -4    9.29    1.07
  -1 -20   4   11.43    1.27
   1 -20  -4    8.68    1.09
   2 -20   4    7.47    1.12
  -2 -20  -4    7.21    0.95
  -2 -20   4    6.90    1.06
   2 -20  -4    6.59    1.03
  -3 -20  -4   39.24    1.68
  -3 -20  -4   41.04    1.90
   3 -20   4   42.92    2.10
   3 -20  -4   39.18    2.03
  -3 -20   4   40.80    1.95
  -4 -20  -4    2.22    0.83
   4 -20   4    3.93    1.02
  -4 -20  -4    3.59    0.73
   4 -20  -4    1.50    0.83
  -4 -20   4    3.12    0.88
  -4 -20   4    2.35    1.01
   5 -20   4   30.84    1.94
  -5 -20  -4   29.80    2.15
  -5 -20  -4   28.87    1.74
  -5 -20   4   33.24    1.78
  -5 -20   4   32.60    2.13
   5 -20  -4   28.94    1.84
  -6 -20  -4    0.90    0.80
   6 -20   4    1.56    0.86
  -6 -20   4    1.53    0.98
   6 -20  -4    0.93    0.87
  -6 -20   4    1.41    0.77
   0 -21   4    0.63    0.80
   0 -21  -4    0.37    0.71
   1 -21   4    2.53    0.91
  -1 -21  -4    0.84    0.70
  -1 -21   4    0.61    0.81
   1 -21  -4    0.78    0.77
   2 -21   4   -0.05    0.78
  -2 -21  -4    0.48    0.68
   2 -21  -4    0.63    0.77
  -2 -21   4    1.30    0.81
   3 -21   4    0.78    0.82
  -3 -21  -4    0.21    0.63
   3 -21  -4    0.89    0.82
  -3 -21   4   -0.46    0.84
  -3 -21   4    1.31    0.80
   0   0   5    0.15    0.16
  -1   0   5   -0.12    0.17
   1   0   5   -0.31    0.14
   2   0   5    0.22    0.12
  -2   0   5   -0.02    0.18
  -3   0  -5    0.00    0.20
  -3   0   5   -0.17    0.20
   3   0   5   -0.02    0.10
  -4   0   5   -0.30    0.21
  -4   0  -5   -0.31    0.21
   4   0   5   -0.11    0.08
  -5   0   5   -0.14    0.21
  -5   0   5    0.16    0.20
  -5   0  -5   -0.20    0.23
   5   0   5   -0.17    0.07
  -6   0   5    0.14    0.21
   6   0   5    0.18    0.09
  -6   0   5    0.10    0.25
  -6   0  -5    0.50    0.31
  -7   0  -5    0.17    0.33
   7   0   5    0.24    0.12
  -7   0   5   -0.33    0.24
  -7   0   5    0.25    0.23
  -8   0   5    0.22    0.24
  -8   0  -5    0.40    0.37
   8   0   5    0.16    0.14
  -8   0   5    0.00    0.27
  -9   0   5    0.15    0.27
  -9   0   5   -0.09    0.30
  -9   0  -5    0.03    0.39
   9   0   5    0.11    0.14
 -10   0   5   -0.11    0.29
 -10   0   5    0.41    0.32
 -10   0  -5    0.07    0.43
 -11   0   5   -0.30    0.34
 -11   0  -5   -0.27    0.46
 -11   0   5    0.29    0.34
 -12   0   5   -0.26    0.33
 -12   0   5   -0.77    0.32
 -12   0  -5   -0.03    0.44
 -13   0   5    0.27    0.38
 -13   0  -5   -0.19    0.56
 -13   0   5   -0.18    0.42
 -14   0   5   -0.10    0.46
 -14   0  -5    0.43    0.63
 -14   0   5   -0.33    0.37
 -15   0   5   -0.25    0.50
 -15   0  -5    0.26    0.60
 -16   0  -5   -0.57    0.69
 -16   0   5   -0.29    0.51
 -17   0  -5    0.67    0.80
 -17   0   5    0.30    0.62
 -18   0  -5   -0.06    0.82
   0   1   5    0.02    0.16
   0  -1   5   -0.11    0.16
  -1   1   5   22.02    0.63
   1  -1   5   22.81    0.58
   1   1   5   22.04    0.55
  -1  -1   5   21.48    0.64
   2  -1   5   84.99    1.45
  -2  -1  -5   81.62    1.57
  -2   1   5   83.88    1.59
  -2  -1   5   84.29    1.60
  -3   1   5    9.54    0.49
  -3  -1  -5    9.16    0.49
   3  -1   5    9.22    0.34
  -3  -1   5   10.43    0.50
  -4   1   5  246.07    3.78
  -4   1   5  246.88    4.00
  -4  -1  -5  243.34    4.04
   4  -1   5  249.05    3.71
  -4   1  -5  238.06    4.06
  -4  -1   5  240.26    3.99
  -5  -1  -5    0.28    0.24
   5  -1   5    0.25    0.13
  -5   1   5   -0.02    0.22
  -5   1   5    0.31    0.17
  -5  -1   5   -0.06    0.22
  -5  -1   5    0.13    0.22
  -5   1  -5    0.16    0.25
  -6  -1  -5  161.60    3.01
  -6   1   5  160.54    2.89
  -6   1   5  165.93    2.73
   6  -1   5  160.58    2.57
  -6   1  -5  162.12    3.02
  -6  -1   5  160.52    2.90
  -6  -1   5  162.42    2.86
  -7   1   5   75.66    1.52
  -7   1   5   76.41    1.67
  -7  -1  -5   73.06    1.77
   7  -1   5   74.55    1.36
  -7   1  -5   73.79    1.78
  -7  -1   5   74.81    1.65
  -7  -1   5   74.93    1.62
  -8   1   5   13.60    0.61
   8  -1   5   13.58    0.48
  -8  -1  -5   13.54    0.78
  -8   1   5   12.68    0.69
  -8   1  -5   12.34    0.75
  -8  -1   5   13.77    0.70
  -8  -1   5   13.59    0.70
  -9   1   5    3.21    0.44
   9  -1   5    4.08    0.31
  -9  -1  -5    4.53    0.62
  -9   1   5    3.74    0.42
  -9  -1   5    3.85    0.46
  -9   1  -5    3.76    0.54
  -9  -1   5    3.62    0.46
 -10   1   5   29.09    1.02
 -10  -1  -5   28.07    1.19
 -10   1   5   28.40    0.98
 -10  -1   5   29.11    1.08
 -10  -1   5   28.15    1.01
 -10   1  -5   27.97    1.18
 -11  -1  -5    3.87    0.67
 -11   1   5    3.45    0.49
 -11   1   5    2.76    0.46
 -11   1  -5    3.27    0.64
 -11  -1   5    4.53    0.56
 -11  -1   5    3.77    0.49
 -12   1   5   85.07    1.97
 -12   1   5   82.43    1.99
 -12  -1  -5   85.96    2.37
 -12   1  -5   82.32    2.31
 -12  -1   5   87.65    2.14
 -12  -1   5   83.46    1.94
 -13   1   5    0.47    0.39
 -13  -1  -5    0.11    0.57
 -13   1   5    0.13    0.42
 -13   1  -5    0.27    0.51
 -13  -1   5    0.25    0.37
 -13  -1   5    0.34    0.44
 -14   1   5   49.03    1.61
 -14  -1  -5   54.60    1.95
 -14   1   5   50.32    1.48
 -14  -1   5   50.76    1.70
 -14  -1   5   52.35    1.47
 -14   1  -5   46.96    1.83
 -15   1   5    1.09    0.55
 -15   1   5    1.37    0.47
 -15  -1  -5    0.84    0.71
 -15  -1   5    1.55    0.58
 -15   1  -5    0.73    0.63
 -16  -1  -5    9.92    1.17
 -16   1   5    9.68    0.95
 -16   1  -5    8.56    1.13
 -16  -1   5   10.61    1.03
 -17  -1  -5    0.02    0.76
 -17  -1   5    0.38    0.63
 -17   1  -5    1.86    0.84
 -18  -1  -5    0.96    0.90
 -18   1  -5    3.27    0.97
 -18  -1   5    2.48    0.88
   0  -2   5  433.33    6.59
   1  -2   5   38.69    0.87
  -1  -2  -5   38.03    0.84
  -1  -2   5   39.02    0.92
   2  -2   5  232.49    3.61
  -2   2   5  232.45    3.72
  -2  -2  -5  225.02    3.67
  -2  -2   5  228.41    3.73
  -3  -2  -5    1.35    0.27
  -3   2   5    0.90    0.25
   3  -2   5    1.57    0.22
  -3   2   5    1.54    0.14
  -3  -2   5    1.28    0.27
  -3   2  -5    1.45    0.18
  -4  -2  -5   14.39    0.63
  -4   2   5   14.31    0.38
   4  -2   5   14.10    0.46
  -4   2   5   12.84    0.59
  -4  -2   5   14.54    0.61
  -4   2  -5   13.44    0.29
  -5   2   5   16.45    0.67
  -5   2   5   16.14    0.46
   5  -2   5   15.67    0.51
  -5  -2  -5   14.79    0.69
  -5  -2   5   14.75    0.64
  -6  -2  -5   47.68    1.30
   6  -2   5   47.28    1.02
  -6   2   5   47.58    0.99
  -6   2   5   49.26    1.23
  -6  -2   5   47.10    1.21
  -6  -2   5   49.39    1.24
  -6   2  -5   45.33    1.27
  -7   2   5    1.35    0.32
   7  -2   5    1.42    0.25
  -7   2   5    1.54    0.25
  -7  -2  -5    1.02    0.34
  -7  -2   5    1.57    0.34
  -7   2  -5    1.46    0.36
  -7  -2   5    1.36    0.34
   8  -2   5  153.89    2.63
  -8   2   5  153.48    2.88
  -8   2   5  155.30    2.69
  -8  -2  -5  155.82    3.09
  -8   2  -5  155.63    3.07
  -8  -2   5  155.12    2.87
  -8  -2   5  152.39    2.93
   9  -2   5   26.25    0.77
  -9   2   5   26.66    0.99
  -9   2   5   25.95    0.85
  -9  -2  -5   26.54    1.10
  -9  -2   5   27.41    1.03
  -9  -2   5   27.76    0.97
  -9   2  -5   27.74    1.10
 -10   2   5  121.34    2.48
 -10  -2  -5  123.38    2.78
 -10   2   5  119.59    2.36
 -10  -2   5  118.88    2.57
 -10  -2   5  121.00    2.45
 -10   2  -5  124.17    2.75
 -11   2   5    8.69    0.64
 -11  -2  -5    7.62    0.80
 -11   2   5    9.48    0.72
 -11   2  -5    8.33    0.85
 -11  -2   5    8.04    0.66
 -11  -2   5    7.66    0.72
 -12   2   5   15.14    0.86
 -12   2   5   13.48    0.80
 -12  -2  -5   13.35    1.01
 -12  -2   5   13.04    0.80
 -12  -2   5   14.10    0.92
 -12   2  -5   14.11    1.00
 -13  -2  -5   10.96    1.06
 -13   2   5   11.15    0.81
 -13   2   5   12.31    0.83
 -13  -2   5   12.56    1.00
 -13  -2   5   11.52    0.78
 -13   2  -5    9.60    0.94
 -14   2   5    5.64    0.62
 -14  -2  -5    5.55    0.93
 -14   2   5    5.95    0.70
 -14   2  -5    5.29    0.86
 -14  -2   5    5.51    0.76
 -14  -2   5    5.57    0.60
 -15   2   5    0.77    0.45
 -15  -2  -5    0.23    0.69
 -15   2   5    0.41    0.52
 -15  -2   5    1.30    0.60
 -15   2  -5    0.37    0.64
 -16  -2  -5   23.24    1.62
 -16  -2   5   22.61    1.41
 -16   2  -5   22.54    1.55
 -17  -2  -5    3.15    0.96
 -17   2  -5    2.07    0.87
 -17  -2   5    2.70    0.80
 -18  -2  -5   21.16    1.63
 -18  -2   5   21.48    1.57
   0  -3   5    0.01    0.20
   0  -3  -5   -0.25    0.13
  -1  -3  -5    1.92    0.22
   1  -3   5    1.89    0.27
  -1  -3   5    0.97    0.27
   2  -3   5   29.59    0.78
  -2  -3  -5   29.83    0.77
  -2  -3   5   30.53    0.86
  -3   3   5    0.12    0.23
  -3  -3  -5    0.28    0.22
   3  -3   5    0.26    0.19
  -3  -3   5   -0.21    0.23
  -4  -3  -5   44.28    1.12
  -4   3   5   43.51    1.10
  -4   3   5   42.74    0.73
   4  -3   5   43.67    1.00
  -4  -3   5   41.55    1.10
  -5   3   5    8.48    0.29
  -5   3   5    8.32    0.53
  -5  -3  -5    7.23    0.54
   5  -3   5    8.02    0.46
  -5  -3   5    7.61    0.54
  -5   3  -5    7.37    0.26
   6  -3   5    7.79    0.46
  -6   3   5    6.94    0.53
  -6   3   5    8.72    0.35
  -6  -3  -5    7.47    0.56
  -6  -3   5    7.41    0.54
  -6  -3   5    8.44    0.60
  -7   3   5    3.24    0.42
  -7   3   5    3.12    0.28
  -7  -3  -5    2.62    0.47
   7  -3   5    2.93    0.34
  -7  -3   5    2.41    0.38
  -7  -3   5    3.28    0.45
  -8   3   5   10.29    0.49
  -8   3   5   11.38    0.68
  -8  -3  -5   10.98    0.74
   8  -3   5   11.53    0.55
  -8  -3   5   10.21    0.66
  -8  -3   5   10.29    0.70
  -9  -3  -5    0.37    0.39
  -9   3   5    1.49    0.30
   9  -3   5    1.19    0.30
  -9   3   5    0.92    0.35
  -9  -3   5    0.65    0.34
  -9  -3   5    1.24    0.41
  -9   3  -5    1.17    0.41
 -10  -3  -5    6.00    0.71
 -10   3   5    6.83    0.60
  10  -3   5    5.80    0.47
 -10   3   5    6.77    0.52
 -10   3  -5    5.84    0.66
 -10  -3   5    6.16    0.57
 -10  -3   5    5.47    0.64
 -11   3   5   -0.10    0.30
 -11   3   5    0.51    0.37
 -11  -3  -5    0.63    0.51
 -11   3  -5    0.66    0.50
 -11  -3   5    0.53    0.41
 -11  -3   5    0.09    0.33
 -12  -3  -5    2.93    0.71
 -12   3   5    3.07    0.51
 -12   3   5    3.51    0.50
 -12  -3   5    3.85    0.51
 -12  -3   5    2.79    0.57
 -12   3  -5    3.56    0.70
 -13   3   5    0.21    0.39
 -13   3   5   -0.32    0.36
 -13  -3  -5    0.26    0.58
 -13  -3   5    0.22    0.46
 -13   3  -5    0.40    0.50
 -13  -3   5    0.02    0.36
 -14   3   5    3.64    0.58
 -14  -3  -5    4.31    0.87
 -14   3   5    4.11    0.58
 -14  -3   5    4.47    0.56
 -14  -3   5    2.15    0.66
 -15   3   5    1.57    0.50
 -15  -3  -5    1.77    0.79
 -15  -3   5    2.16    0.68
 -16  -3  -5    1.77    0.83
 -16  -3   5    1.04    0.66
 -17  -3  -5   -0.41    0.75
 -17  -3   5    0.10    0.66
   0  -4   5   84.06    1.70
   0  -4  -5   88.41    1.48
  -1  -4  -5   13.98    0.48
   1  -4  -5   14.48    0.34
  -1  -4   5   13.83    0.61
  -2  -4  -5   94.68    1.76
   2  -4   5   95.11    1.83
  -2  -4   5   96.43    1.89
   3  -4   5    4.15    0.37
  -3  -4  -5    3.92    0.36
  -3  -4   5    3.22    0.37
   4  -4   5   22.75    0.75
  -4  -4  -5   22.84    0.79
  -4  -4   5   23.75    0.82
  -5  -4  -5   21.51    0.80
   5  -4   5   20.87    0.75
  -5   4   5   20.87    0.79
  -5  -4   5   21.67    0.80
   6  -4   5   31.07    0.93
  -6   4   5   31.66    1.00
  -6   4   5   31.44    0.68
  -6  -4  -5   33.71    1.10
  -6   4  -5   32.49    0.69
  -6  -4   5   31.92    1.11
  -6  -4   5   32.87    1.01
   7  -4   5   10.60    0.59
  -7   4   5   11.80    0.67
  -7   4   5   11.42    0.44
  -7  -4  -5   10.74    0.74
  -7  -4   5   12.53    0.76
  -7  -4   5   10.36    0.64
  -8  -4  -5  108.62    2.42
  -8   4   5  109.43    1.96
  -8   4   5  109.74    2.27
   8  -4   5  105.87    2.13
  -8  -4   5  109.24    2.41
  -8  -4   5  109.11    2.25
  -9   4   5    1.63    0.41
   9  -4   5    1.66    0.35
  -9  -4  -5    2.67    0.55
  -9   4   5    2.09    0.32
  -9  -4   5    2.04    0.49
  -9  -4   5    1.77    0.39
 -10  -4  -5   74.95    2.06
  10  -4   5   75.18    1.70
 -10   4   5   79.18    1.87
 -10   4   5   78.33    1.65
 -10  -4   5   74.74    1.80
 -10  -4   5   75.87    2.01
 -11   4   5    1.74    0.45
 -11   4   5    1.13    0.35
 -11  -4  -5    1.72    0.55
 -11  -4   5    1.53    0.42
 -11  -4   5    1.36    0.49
 -12   4   5    8.78    0.68
 -12   4   5    8.73    0.73
 -12  -4  -5    8.02    0.88
 -12  -4   5    9.56    0.72
 -12  -4   5    7.99    0.82
 -13   4   5    5.69    0.64
 -13  -4  -5    4.59    0.83
 -13   4   5    5.83    0.63
 -13  -4   5    7.03    0.86
 -13  -4   5    5.09    0.60
 -14   4   5    6.81    0.70
 -14  -4  -5    5.68    0.94
 -14  -4   5    6.21    0.86
 -14  -4   5    6.47    0.65
 -15  -4  -5    0.02    0.62
 -15   4   5   -0.08    0.43
 -15  -4   5    0.06    0.62
 -16  -4  -5   29.12    1.79
 -16  -4   5   28.05    1.63
 -17  -4  -5    0.28    0.74
 -17  -4   5   -0.37    0.70
   0  -5  -5   -0.18    0.15
   0  -5   5    0.03    0.24
   1  -5   5   15.86    0.67
  -1  -5  -5   13.81    0.50
   1  -5  -5   14.24    0.37
   1  -5  -5   13.78    0.56
  -2  -5  -5  227.22    3.70
   2  -5   5  224.19    3.83
  -2  -5   5  231.79    3.87
   2  -5  -5  223.68    3.77
  -3  -5  -5    2.96    0.34
   3  -5   5    3.81    0.41
   3  -5  -5    3.23    0.38
  -3  -5   5    3.52    0.43
  -4  -5  -5  375.80    5.90
   4  -5   5  365.70    5.88
   4  -5  -5  355.08    5.88
  -4  -5   5  369.75    5.93
  -5  -5  -5   15.14    0.74
   5  -5   5   15.04    0.69
  -5  -5   5   14.99    0.72
   5  -5  -5   14.17    0.70
   6  -5   5  188.40    3.43
  -6   5   5  196.12    3.50
  -6  -5  -5  201.13    3.59
   6  -5  -5  194.45    3.53
  -6  -5   5  197.09    3.51
   7  -5   5   26.95    0.93
  -7  -5  -5   28.45    1.09
  -7   5   5   26.84    0.97
   7  -5  -5   26.53    1.01
  -7  -5   5   25.77    1.10
  -7  -5   5   26.39    0.98
   8  -5   5   14.27    0.73
  -8  -5  -5   15.11    0.91
  -8   5   5   14.47    0.80
  -8  -5   5   14.63    0.78
  -8  -5   5   15.35    0.92
  -8   5  -5   15.23    0.41
  -8   5  -5   14.56    0.42
  -9   5   5   21.02    0.70
  -9  -5  -5   20.26    1.08
  -9   5   5   19.34    0.92
   9  -5   5   19.31    0.84
  -9  -5   5   20.18    1.05
  -9  -5   5   20.23    0.90
 -10  -5  -5   38.14    1.48
 -10   5   5   40.26    1.07
  10  -5   5   40.31    1.22
 -10   5   5   41.71    1.31
 -10  -5   5   39.16    1.46
 -10  -5   5   38.85    1.26
 -11  -5  -5    2.25    0.58
 -11   5   5    2.64    0.42
 -11   5   5    2.35    0.49
 -11  -5   5    2.11    0.58
 -11  -5   5    2.22    0.46
 -12  -5  -5  104.53    2.80
 -12   5   5  106.63    2.43
 -12   5   5  111.24    2.28
 -12  -5   5  110.32    2.75
 -12  -5   5  107.32    2.36
 -13  -5  -5    0.11    0.62
 -13   5   5    0.42    0.43
 -13  -5   5    0.37    0.40
 -13  -5   5    0.31    0.54
 -14   5   5   58.96    1.74
 -14  -5  -5   57.63    2.18
 -14  -5   5   60.23    2.08
 -15   5   5    0.59    0.48
 -15  -5  -5    1.25    0.77
 -15  -5   5    1.27    0.69
 -16  -5  -5    4.97    1.05
 -16  -5   5    6.66    1.03
 -17  -5  -5    3.46    0.98
 -17  -5   5    4.63    0.98
   0  -6   5  182.87    3.32
   0  -6  -5  189.46    2.98
   0  -6  -5  183.86    3.12
   1  -6   5    0.86    0.31
  -1  -6  -5    0.88    0.22
  -1  -6  -5    0.82    0.22
   1  -6  -5    0.43    0.24
  -1  -6   5    0.28    0.29
   1  -6  -5    0.69    0.15
  -2  -6  -5   73.08    1.49
   2  -6   5   71.33    1.64
   2  -6  -5   74.27    1.16
  -2  -6   5   70.90    1.65
   2  -6  -5   70.28    1.55
   3  -6   5   15.19    0.74
  -3  -6  -5   13.73    0.62
  -3  -6   5   15.36    0.74
   3  -6  -5   14.61    0.65
   4  -6   5    0.52    0.29
  -4  -6  -5    0.52    0.29
  -4  -6   5    0.21    0.28
   4  -6  -5    0.17    0.27
   5  -6   5    0.02    0.28
  -5  -6  -5   -0.10    0.29
  -5  -6   5    0.33    0.31
   5  -6  -5    0.51    0.31
  -6  -6  -5   50.72    1.45
   6  -6   5   50.81    1.39
   6  -6  -5   55.62    1.47
  -6  -6   5   53.51    1.42
  -7   6   5    8.61    0.67
  -7  -6  -5    9.25    0.74
   7  -6   5    9.53    0.66
  -7  -6   5   10.13    0.70
  -7  -6   5   11.08    0.88
   7  -6  -5   10.07    0.72
   8  -6   5   44.91    1.31
  -8   6   5   43.21    1.32
  -8  -6  -5   43.94    1.43
  -8  -6   5   43.17    1.48
   8  -6  -5   43.12    1.38
  -8  -6   5   45.31    1.34
   9  -6   5    4.24    0.53
  -9   6   5    4.39    0.55
  -9  -6  -5    4.05    0.64
  -9  -6   5    4.67    0.54
   9  -6  -5    3.66    0.54
  -9  -6   5    3.67    0.63
  -9   6  -5    4.00    0.30
 -10   6   5    5.96    0.63
 -10  -6  -5    6.79    0.76
  10  -6   5    7.09    0.63
 -10  -6   5    6.33    0.62
 -10  -6   5    6.07    0.75
 -11   6   5    8.27    0.73
  11  -6   5    7.44    0.70
 -11  -6  -5    8.04    0.91
 -11  -6   5    9.10    0.72
 -11  -6   5    8.22    0.87
 -12   6   5    1.08    0.46
 -12  -6  -5    0.42    0.53
 -12  -6   5    0.89    0.55
 -12  -6   5    0.47    0.41
 -13  -6  -5    1.33    0.68
 -13   6   5    0.16    0.44
 -13  -6   5   -0.22    0.36
 -13  -6   5    0.13    0.58
 -14  -6  -5    0.88    0.70
 -14   6   5    0.12    0.48
 -14  -6   5    0.23    0.60
 -15  -6  -5    2.49    0.79
 -15   6   5    1.95    0.59
 -15  -6   5    1.18    0.72
 -16  -6  -5    1.82    0.89
 -16  -6   5    2.75    0.86
 -17  -6  -5    0.01    0.86
 -17  -6   5    1.38    0.88
   0  -7  -5    0.05    0.22
   0  -7   5   -0.19    0.28
   0  -7  -5   -0.06    0.17
   1  -7   5    0.41    0.31
  -1  -7  -5    0.22    0.21
  -1  -7  -5    0.52    0.23
   1  -7  -5    0.33    0.16
   1  -7  -5    0.34    0.25
  -1  -7   5    0.14    0.33
  -2  -7  -5    1.88    0.26
   2  -7   5    1.91    0.41
  -2  -7  -5    2.16    0.31
   2  -7  -5    2.46    0.38
  -2  -7   5    2.06    0.40
   2  -7  -5    2.18    0.19
  -3  -7  -5   14.47    0.65
   3  -7   5   12.49    0.72
  -3  -7   5   12.25    0.73
   3  -7  -5   12.25    0.67
   3  -7  -5   13.49    0.31
   4  -7   5   32.61    1.09
  -4  -7  -5   32.44    1.03
  -4  -7   5   33.16    1.12
   4  -7  -5   31.55    1.06
  -5  -7  -5    8.33    0.60
   5  -7   5    9.98    0.68
   5  -7  -5    9.08    0.67
  -5  -7   5   10.12    0.72
   6  -7   5   52.58    1.49
  -6  -7  -5   53.69    1.51
   6  -7  -5   55.26    1.51
  -6  -7   5   55.25    1.51
   7  -7   5    0.96    0.37
  -7  -7  -5    1.21    0.43
  -7  -7   5    1.57    0.43
  -7  -7   5    1.55    0.53
   7  -7  -5    1.21    0.40
   8  -7   5   17.39    0.90
  -8  -7  -5   19.96    1.00
  -8   7   5   20.14    0.95
  -8  -7   5   20.46    0.96
   8  -7  -5   18.26    0.97
  -8  -7   5   18.79    1.12
  -9  -7  -5    7.47    0.80
   9  -7   5    7.98    0.72
  -9   7   5    7.65    0.69
  -9  -7   5    8.62    0.72
  -9  -7   5    7.22    0.83
   9  -7  -5    8.87    0.80
 -10  -7  -5    0.30    0.52
  10  -7   5    0.07    0.38
 -10   7   5    0.81    0.44
 -10  -7   5    0.42    0.53
  10  -7  -5   -0.01    0.43
 -10   7  -5    0.41    0.21
 -10  -7   5   -0.21    0.38
  11  -7   5    1.70    0.48
 -11   7   5    2.68    0.55
 -11  -7  -5    1.91    0.61
 -11  -7   5    2.38    0.49
 -11  -7   5    1.70    0.62
 -12   7   5   15.76    1.00
 -12  -7  -5   15.43    1.15
 -12  -7   5   14.93    0.90
 -12  -7   5   15.48    1.24
 -13   7   5   -0.47    0.45
 -13  -7  -5    0.24    0.64
 -13  -7   5    0.57    0.60
 -13  -7   5    0.32    0.40
 -14   7   5   15.62    1.05
 -14  -7  -5   17.17    1.45
 -14  -7   5   16.44    1.37
 -15  -7  -5    2.25    0.90
 -15   7   5    3.58    0.66
 -15  -7   5    2.13    0.81
 -16  -7  -5    3.55    1.02
 -16  -7   5    2.01    0.84
 -17  -7  -5    1.15    0.92
 -17  -7   5    1.50    0.91
   0  -8  -5  301.75    5.01
   0  -8   5  310.54    5.27
   0  -8  -5  311.68    4.85
   1  -8   5   25.99    1.02
  -1  -8  -5   26.08    0.79
  -1  -8  -5   25.82    0.81
   1  -8  -5   26.38    0.90
  -1  -8   5   24.63    1.01
   1  -8  -5   25.94    0.68
   2  -8   5  168.20    3.25
  -2  -8  -5  162.41    2.88
  -2  -8  -5  166.78    2.99
   2  -8  -5  168.58    3.11
  -2  -8   5  174.33    3.27
   2  -8  -5  176.20    2.72
   3  -8   5    5.64    0.59
  -3  -8  -5    5.56    0.48
  -3  -8  -5    5.64    0.38
   3  -8  -5    5.59    0.53
   3  -8  -5    6.60    0.29
  -3  -8   5    5.33    0.54
   4  -8   5    1.31    0.40
  -4  -8  -5    1.34    0.37
   4  -8  -5    1.86    0.41
  -4  -8   5    1.32    0.40
   5  -8   5   13.14    0.81
  -5  -8  -5   14.04    0.77
  -5  -8   5   13.15    0.80
   5  -8  -5   13.21    0.80
   6  -8   5   62.75    1.73
  -6  -8  -5   65.69    1.73
   6  -8  -5   63.62    1.70
  -6  -8   5   64.24    1.70
   7  -8   5   19.33    0.96
  -7  -8  -5   20.24    1.01
  -7  -8   5   18.27    1.09
  -7  -8   5   20.01    0.95
   7  -8  -5   19.90    1.00
  -8  -8  -5  161.36    3.38
  -8   8   5  160.82    3.24
   8  -8   5  162.89    3.27
  -8  -8   5  165.90    3.23
  -8  -8   5  162.12    3.58
   8  -8  -5  156.47    3.29
   9  -8   5    6.86    0.71
  -9   8   5    5.91    0.66
  -9  -8  -5    6.19    0.76
  -9  -8   5    8.20    0.93
   9  -8  -5    6.95    0.76
  -9  -8   5    7.74    0.69
 -10   8   5   99.84    2.37
  10  -8   5   96.58    2.36
 -10  -8  -5   96.87    2.58
 -10  -8   5   97.51    2.65
 -10   8  -5   97.72    1.87
  10  -8  -5   99.10    2.48
 -10  -8   5  100.36    2.29
 -11   8   5   11.11    0.87
  11  -8   5   12.29    0.92
 -11  -8  -5   13.64    1.15
  11  -8  -5    9.83    0.91
 -11  -8   5   10.27    0.81
 -11  -8   5   12.03    1.06
 -12  -8  -5   11.34    1.13
 -12   8   5   11.42    0.90
 -12  -8   5   12.85    0.87
 -12  -8   5   13.63    1.19
 -13  -8  -5    3.88    0.86
 -13   8   5    3.13    0.64
 -13  -8   5    2.39    0.81
 -13  -8   5    3.09    0.54
 -14  -8  -5   11.73    1.25
 -14   8   5    9.23    0.87
 -14  -8   5   11.16    1.23
 -15  -8  -5    3.18    0.97
 -15   8   5    5.96    0.79
 -15  -8   5    3.55    0.93
 -16   8   5   40.20    1.89
 -16  -8  -5   37.32    2.10
 -16  -8   5   37.60    2.02
   0  -9  -5   -0.04    0.27
   0  -9  -5    0.14    0.22
   0  -9   5    0.47    0.37
   1  -9   5    1.56    0.44
  -1  -9  -5    1.74    0.31
  -1  -9  -5    0.98    0.30
   1  -9  -5    1.38    0.35
   1  -9  -5    1.35    0.25
  -1  -9   5    1.39    0.42
  -2  -9  -5   93.26    1.94
   2  -9   5   90.15    2.18
  -2  -9  -5   92.63    1.85
  -2  -9   5   93.94    2.19
   2  -9  -5   98.03    1.70
   2  -9  -5   91.36    2.04
  -3  -9  -5    3.74    0.46
  -3  -9  -5    3.44    0.35
   3  -9   5    3.30    0.52
  -3  -9   5    4.27    0.55
   3  -9  -5    3.92    0.28
   3  -9  -5    3.12    0.47
   4  -9   5  128.31    2.74
  -4  -9  -5  125.50    2.19
  -4  -9  -5  127.97    2.57
  -4  -9   5  124.60    2.68
   4  -9  -5  125.92    2.63
   5  -9   5    1.53    0.45
  -5  -9  -5    3.35    0.50
  -5  -9   5    1.93    0.47
   5  -9  -5    1.74    0.46
  -6  -9  -5   56.80    1.64
   6  -9   5   54.70    1.65
  -6  -9   5   58.00    1.64
   6  -9  -5   58.41    1.67
  -7  -9  -5    0.55    0.41
   7  -9   5    0.73    0.42
  -7  -9   5    0.57    0.51
   7  -9  -5    0.31    0.44
  -7  -9   5    0.20    0.39
  -8  -9  -5    1.24    0.47
   8  -9   5    0.82    0.44
   8  -9  -5    1.27    0.52
  -8  -9   5    1.00    0.45
  -8  -9   5    1.14    0.56
  -9  -9  -5   13.28    1.03
  -9   9   5   14.04    0.95
   9  -9   5   13.83    0.98
  -9  -9   5   14.15    0.91
   9  -9  -5   14.39    1.03
  -9  -9   5   13.00    1.12
 -10   9   5   11.74    0.92
 -10  -9  -5   11.03    1.01
  10  -9   5   12.12    0.92
  10  -9  -5    9.94    0.90
 -10  -9   5   11.68    0.89
 -10  -9   5   11.76    1.09
  11  -9   5    3.10    0.62
 -11   9   5    3.49    0.62
 -11  -9  -5    3.98    0.79
  11  -9  -5    3.61    0.71
 -11  -9   5    3.45    0.57
 -11  -9   5    2.52    0.70
 -11   9  -5    3.44    0.42
 -12   9   5   23.55    1.23
 -12  -9  -5   25.89    1.52
  12  -9  -5   23.73    1.41
 -12  -9   5   24.70    1.13
 -12  -9   5   26.11    1.58
 -13   9   5   -0.70    0.47
 -13  -9  -5   -0.13    0.70
 -13  -9   5    0.26    0.70
 -13  -9   5    0.36    0.68
 -14  -9  -5   18.29    1.55
 -14   9   5   14.66    1.08
 -14  -9   5   16.18    1.45
 -15  -9  -5    2.03    0.91
 -15   9   5    0.77    0.60
 -15  -9   5    1.15    0.84
 -16  -9  -5    2.19    0.98
 -16   9   5    3.07    0.76
 -16  -9   5    2.84    0.98
   0 -10  -5   12.73    0.70
   0 -10  -5   11.86    0.60
   0 -10   5   12.59    0.87
  -1 -10  -5    1.87    0.35
  -1 -10  -5    2.23    0.38
   1 -10   5    2.36    0.52
   1 -10  -5    2.06    0.31
  -1 -10   5    1.85    0.48
   1 -10  -5    2.13    0.40
   2 -10   5    4.42    0.59
  -2 -10  -5    5.53    0.53
  -2 -10  -5    5.75    0.49
   2 -10  -5    5.84    0.41
   2 -10  -5    4.22    0.50
  -2 -10   5    7.76    0.74
   3 -10   5    6.76    0.71
  -3 -10  -5    7.54    0.62
  -3 -10  -5    6.81    0.50
   3 -10  -5    7.15    0.41
   3 -10  -5    5.39    0.56
  -3 -10   5    7.74    0.75
  -4 -10  -5    2.47    0.31
  -4 -10  -5    2.01    0.43
   4 -10   5    2.25    0.51
  -4 -10   5    2.75    0.54
   4 -10  -5    1.40    0.45
  -5 -10  -5    3.83    0.31
  -5 -10  -5    3.68    0.53
   5 -10   5    4.94    0.66
  -5 -10   5    3.52    0.58
   5 -10  -5    2.93    0.56
  -6 -10  -5    0.60    0.44
   6 -10   5    0.40    0.43
   6 -10  -5    0.90    0.45
  -6 -10   5    0.75    0.46
   7 -10   5    2.79    0.58
  -7 -10  -5    2.00    0.54
  -7 -10   5    0.89    0.64
  -7 -10   5    2.45    0.54
   7 -10  -5    2.02    0.51
  -8 -10  -5    9.04    0.83
   8 -10   5   13.07    0.99
  -8 -10   5   10.74    1.09
  -8 -10   5   10.02    0.84
   8 -10  -5    8.81    0.84
  -9 -10  -5    3.50    0.69
   9 -10   5    2.21    0.59
  -9  10   5    3.11    0.62
  -9 -10   5    4.66    0.86
   9 -10  -5    4.76    0.73
  -9 -10   5    3.70    0.61
 -10  10   5   11.04    0.94
 -10 -10  -5   11.30    1.06
  10 -10   5   11.55    0.98
 -10 -10   5   10.25    0.82
  10 -10  -5   12.47    1.07
 -10 -10   5   11.19    1.19
  11 -10   5   -0.15    0.49
 -11  10   5    0.89    0.53
 -11 -10  -5   -0.26    0.60
  11 -10  -5    0.30    0.56
 -11 -10   5    0.42    0.65
 -11 -10   5    0.32    0.45
 -11  10  -5    0.55    0.34
 -12  10   5    1.25    0.58
 -12 -10  -5    0.83    0.68
  12 -10   5    1.27    0.58
 -12 -10   5    0.98    0.47
  12 -10  -5   -0.02    0.60
 -12 -10   5    2.03    0.80
 -13 -10  -5    0.45    0.66
 -13  10   5    0.40    0.56
 -13 -10   5    1.39    0.78
 -14 -10  -5    0.79    0.71
 -14  10   5    2.30    0.66
 -14 -10   5    2.44    0.90
 -15 -10  -5    1.09    0.86
 -15  10   5   -0.41    0.56
 -15 -10   5   -0.44    0.82
   0 -11   5    0.13    0.43
   0 -11  -5    0.01    0.32
   0 -11  -5    0.08    0.28
  -1 -11  -5    2.71    0.43
   1 -11   5    2.10    0.49
  -1 -11  -5    2.89    0.42
  -1 -11   5    2.60    0.55
   1 -11  -5    2.43    0.45
   1 -11  -5    2.32    0.36
   2 -11   5   63.14    1.86
  -2 -11  -5   61.67    1.53
  -2 -11  -5   65.79    1.62
   2 -11  -5   66.38    1.41
   2 -11  -5   62.99    1.71
  -2 -11   5   66.21    1.84
  -3 -11  -5   29.59    1.08
   3 -11   5   26.69    1.19
  -3 -11  -5   29.34    0.94
  -3 -11   5   29.36    1.24
   3 -11  -5   28.80    0.82
   3 -11  -5   28.43    1.15
  -4 -11  -5  163.91    3.22
   4 -11   5  161.20    3.40
  -4 -11  -5  160.39    2.84
  -4 -11   5  156.52    3.31
   4 -11  -5  160.81    3.28
   5 -11   5   -0.22    0.40
  -5 -11  -5    0.15    0.22
  -5 -11  -5    0.35    0.38
   5 -11  -5   -0.08    0.41
  -5 -11   5    0.07    0.43
   6 -11   5  114.64    2.75
  -6 -11  -5  112.19    2.66
  -6 -11   5  117.12    2.69
   6 -11  -5  119.74    2.74
   7 -11   5    1.34    0.50
  -7 -11  -5    1.62    0.52
   7 -11  -5    0.96    0.51
  -7 -11   5    1.84    0.54
  -7 -11   5    1.55    0.71
   8 -11   5   10.98    0.97
  -8 -11  -5   10.57    0.97
  -8 -11   5   11.32    0.89
  -8 -11   5   10.56    1.09
   8 -11  -5   10.72    0.95
   9 -11   5   12.22    1.02
  -9 -11  -5   12.90    1.07
  -9 -11   5   12.71    1.19
  -9 -11   5   14.86    1.02
   9 -11  -5   14.05    1.11
  10 -11   5   16.25    1.19
 -10 -11  -5   13.03    1.11
 -10  11   5   15.33    1.08
 -10 -11   5   15.12    1.00
  10 -11  -5   15.75    1.21
 -10 -11   5   15.56    1.39
  11 -11   5    2.58    0.67
 -11 -11  -5    2.30    0.77
 -11  11   5    2.07    0.63
 -11 -11   5    2.09    0.57
 -11 -11   5    1.72    0.72
  11 -11  -5    2.39    0.68
 -12  11   5   38.96    1.63
  12 -11   5   39.02    1.68
 -12 -11  -5   38.13    1.87
  12 -11  -5   38.93    1.78
 -12 -11   5   43.14    2.07
 -12 -11   5   38.96    1.42
 -13 -11  -5    0.27    0.76
 -13  11   5   -0.16    0.55
  13 -11  -5    0.30    0.65
 -13 -11   5    0.13    0.79
 -14 -11  -5   36.45    1.91
 -14  11   5   35.70    1.62
 -14 -11   5   35.78    2.10
 -15  11   5    0.25    0.63
 -15 -11  -5    0.90    0.91
 -15 -11   5    0.91    0.93
   0 -12  -5  137.16    2.62
   0 -12   5  134.72    3.02
   0 -12  -5  129.39    2.76
  -1 -12  -5    0.30    0.35
   1 -12   5    0.96    0.49
  -1 -12  -5   -0.15    0.31
   1 -12  -5    0.29    0.40
  -1 -12   5    0.17    0.41
   1 -12  -5    0.26    0.30
   2 -12   5   66.32    1.95
  -2 -12  -5   62.69    1.60
  -2 -12  -5   62.01    1.64
  -2 -12   5   64.28    1.90
   2 -12  -5   64.42    1.81
   2 -12  -5   66.13    1.47
   3 -12   5    0.79    0.51
  -3 -12  -5    1.13    0.42
  -3 -12  -5    0.81    0.34
  -3 -12   5    1.04    0.50
   3 -12  -5    0.65    0.42
   3 -12  -5    1.02    0.29
  -4 -12  -5    0.97    0.45
   4 -12   5    1.38    0.53
  -4 -12  -5    1.72    0.35
  -4 -12   5    1.95    0.57
   4 -12  -5    2.46    0.56
   5 -12   5    3.37    0.68
  -5 -12  -5    3.53    0.38
  -5 -12  -5    2.54    0.52
  -5 -12   5    3.10    0.61
   5 -12  -5    4.22    0.67
   6 -12   5   22.61    1.26
  -6 -12  -5   23.43    1.18
   6 -12  -5   22.95    1.17
  -6 -12   5   25.90    1.23
   7 -12   5   12.70    1.04
  -7 -12  -5   14.40    1.04
  -7 -12   5   13.91    0.99
   7 -12  -5   14.07    1.11
  -7 -12   5   11.09    1.13
  -8 -12  -5   77.11    2.26
   8 -12   5   77.15    2.29
  -8 -12   5   77.56    2.11
   8 -12  -5   72.82    2.23
  -8 -12   5   73.39    2.47
  -9 -12  -5    1.65    0.63
   9 -12   5    1.48    0.62
  -9 -12   5    1.86    0.83
  -9 -12   5    2.40    0.57
   9 -12  -5    2.16    0.65
 -10  12   5   55.49    1.91
 -10 -12  -5   58.98    2.10
  10 -12   5   53.09    1.98
  10 -12  -5   53.65    2.02
 -10 -12   5   55.73    2.23
 -10 -12   5   56.29    1.78
 -11  12   5    1.48    0.63
  11 -12   5    1.49    0.63
 -11 -12  -5    0.91    0.72
 -11 -12   5    0.87    0.81
  11 -12  -5    1.54    0.73
 -11 -12   5    1.58    0.53
 -12  12   5    3.67    0.76
  12 -12   5    2.45    0.72
 -12 -12  -5    2.24    0.83
 -12 -12   5    2.72    0.58
  12 -12  -5    3.28    0.89
 -12 -12   5    3.87    1.01
 -13  12   5    2.31    0.73
 -13 -12  -5    3.56    0.89
  13 -12  -5    4.99    0.94
 -13 -12   5    4.36    1.03
 -14 -12  -5    7.45    1.19
 -14  12   5    9.15    1.02
 -14 -12   5    8.56    1.32
   0 -13  -5   -0.63    0.31
   0 -13   5    0.07    0.49
   0 -13  -5    0.14    0.39
  -1 -13  -5    0.63    0.39
   1 -13   5   -0.09    0.48
  -1 -13  -5    0.37    0.42
   1 -13  -5    0.27    0.44
  -1 -13   5    0.32    0.50
   1 -13  -5    0.97    0.36
   2 -13   5    7.92    0.86
  -2 -13  -5    7.50    0.66
  -2 -13  -5    6.63    0.67
  -2 -13   5    7.28    0.83
   2 -13  -5    7.11    0.76
   2 -13  -5    8.77    0.62
  -3 -13  -5    3.73    0.59
   3 -13   5    3.45    0.69
  -3 -13  -5    3.69    0.49
   3 -13  -5    3.66    0.43
   3 -13  -5    3.62    0.64
  -3 -13   5    2.61    0.60
  -4 -13  -5    0.24    0.32
   4 -13   5   -0.51    0.48
  -4 -13  -5    0.12    0.43
  -4 -13   5    0.37    0.48
   4 -13  -5    0.45    0.47
  -5 -13  -5    2.42    0.58
  -5 -13  -5    2.12    0.38
   5 -13   5    2.46    0.66
  -5 -13   5    1.93    0.57
   5 -13  -5    1.90    0.56
  -6 -13  -5    0.95    0.52
  -6 -13  -5    0.24    0.27
   6 -13   5    0.30    0.53
  -6 -13   5    0.33    0.51
   6 -13  -5    0.37    0.52
   7 -13   5    0.37    0.58
  -7 -13  -5    0.38    0.55
  -7 -13   5   -0.53    0.45
  -7 -13   5    1.25    0.74
   7 -13  -5    0.21    0.56
  -8 -13  -5    0.33    0.51
   8 -13   5    1.02    0.64
  -8 -13   5    0.39    0.76
  -8 -13   5    0.91    0.55
   8 -13  -5    1.17    0.62
   9 -13   5    0.22    0.59
  -9 -13  -5    0.54    0.61
   9 -13  -5    0.07    0.58
  -9 -13   5    0.18    0.52
  -9 -13   5    0.37    0.74
 -10 -13  -5    0.50    0.68
  10 -13   5    0.87    0.64
  10 -13  -5    0.49    0.65
 -10 -13   5    0.11    0.50
 -10 -13   5   -0.17    0.67
  11 -13   5    0.82    0.65
 -11 -13  -5    0.66    0.64
 -11  13   5    0.19    0.61
 -11 -13   5   -0.20    0.48
 -11 -13   5   -0.10    0.71
  11 -13  -5    0.54    0.70
 -12 -13  -5    0.11    0.75
  12 -13   5    0.77    0.66
 -12  13   5   -0.13    0.59
 -12 -13   5   -0.28    0.82
  12 -13  -5    0.36    0.68
 -13 -13  -5   -0.07    0.79
 -13  13   5   -0.83    0.59
 -13 -13   5    0.02    0.89
  13 -13  -5   -0.82    0.67
 -14 -13  -5    0.62    0.89
 -14  13   5   -0.53    0.64
  14 -13  -5   -0.26    0.76
 -14 -13   5    0.50    0.84
   0 -14  -5  158.65    3.05
   0 -14   5  150.26    3.43
   0 -14  -5  147.89    3.19
  -1 -14  -5    0.59    0.44
  -1 -14  -5    0.31    0.40
   1 -14   5    0.23    0.53
  -1 -14   5    0.25    0.51
   1 -14  -5    0.15    0.36
   1 -14  -5    0.76    0.49
  -2 -14  -5   81.42    2.02
  -2 -14  -5   81.60    2.08
   2 -14   5   83.00    2.38
   2 -14  -5   81.24    2.22
   2 -14  -5   83.93    1.88
  -2 -14   5   81.60    2.32
  -3 -14  -5    6.39    0.70
   3 -14   5    5.52    0.79
  -3 -14  -5    5.41    0.60
  -3 -14   5    5.52    0.78
   3 -14  -5    6.04    0.76
  -4 -14  -5    0.91    0.38
  -4 -14  -5    0.34    0.45
   4 -14   5    0.83    0.58
   4 -14  -5    1.22    0.57
  -4 -14   5    0.68    0.55
  -5 -14  -5    8.32    0.62
  -5 -14  -5    7.21    0.83
   5 -14   5    6.86    0.89
   5 -14  -5    7.58    0.89
  -5 -14   5    7.10    0.86
   6 -14   5   43.01    1.77
  -6 -14  -5   38.28    1.08
  -6 -14  -5   42.54    1.64
   6 -14  -5   41.37    1.70
  -6 -14   5   40.74    1.63
   7 -14   5    6.86    0.93
  -7 -14  -5    6.28    0.88
  -7 -14   5    6.03    0.80
   7 -14  -5    7.45    0.94
  -7 -14   5    5.57    1.04
  -8 -14  -5   62.88    2.16
   8 -14   5   64.18    2.23
  -8 -14   5   67.21    2.04
  -8 -14   5   62.43    2.43
   8 -14  -5   64.47    2.23
   9 -14   5    0.05    0.62
  -9 -14  -5    0.52    0.63
  -9 -14   5    0.81    0.56
   9 -14  -5    1.30    0.71
  -9 -14   5   -0.20    0.71
 -10 -14  -5   24.41    1.57
  10 -14   5   23.94    1.57
 -10 -14   5   23.77    1.30
 -10 -14   5   21.99    1.66
  10 -14  -5   25.52    1.58
  11 -14   5    2.93    0.80
 -11 -14  -5    0.94    0.79
 -11  14   5    0.87    0.68
 -11 -14   5    2.16    0.61
  11 -14  -5    1.98    0.85
 -11 -14   5    0.34    0.86
 -12 -14  -5    2.08    0.87
 -12  14   5    1.62    0.74
  12 -14   5    2.64    0.82
  12 -14  -5    4.40    0.93
 -12 -14   5    2.25    1.07
 -13  14   5    0.52    0.70
 -13 -14  -5    1.04    0.90
  13 -14  -5    1.42    0.86
 -13 -14   5    0.62    0.86
   0 -15  -5   -0.45    0.45
   0 -15  -5    0.41    0.41
   0 -15   5   -0.27    0.52
  -1 -15  -5    9.21    0.78
  -1 -15  -5    8.44    0.80
   1 -15   5    7.44    0.90
  -1 -15   5    7.24    0.89
   1 -15  -5    5.91    0.75
   1 -15  -5    6.68    0.66
  -2 -15  -5   58.23    1.76
  -2 -15  -5   57.16    1.70
   2 -15   5   59.26    2.04
   2 -15  -5   57.15    1.89
  -2 -15   5   53.97    1.93
  -3 -15  -5    2.81    0.61
   3 -15   5    3.43    0.74
  -3 -15  -5    3.34    0.55
  -3 -15   5    3.86    0.70
   3 -15  -5    3.77    0.73
  -4 -15  -5  102.34    2.28
  -4 -15  -5   97.75    2.55
   4 -15   5  106.09    2.83
  -4 -15   5  105.24    2.72
   4 -15  -5  100.63    2.69
   5 -15   5    8.74    1.03
  -5 -15  -5    7.51    0.64
  -5 -15  -5    8.46    0.91
   5 -15  -5    6.34    0.86
  -5 -15   5    8.91    0.96
  -6 -15  -5   49.44    1.34
  -6 -15  -5   49.63    1.84
   6 -15   5   52.74    2.03
  -6 -15   5   48.70    2.14
  -6 -15   5   53.18    1.88
   6 -15  -5   49.69    1.92
  -7 -15  -5    0.80    0.63
   7 -15   5    0.40    0.66
  -7 -15   5    0.94    0.58
   7 -15  -5    1.08    0.69
  -7 -15   5    0.21    0.70
   8 -15   5    5.50    0.93
  -8 -15  -5    3.93    0.84
   8 -15  -5    3.62    0.83
  -8 -15   5    5.18    0.82
  -8 -15   5    3.90    0.93
   9 -15   5    3.97    0.91
  -9 -15  -5    3.13    0.87
  -9 -15   5    4.17    1.10
   9 -15  -5    4.22    0.88
  -9 -15   5    2.47    0.67
 -10 -15  -5    9.26    1.16
  10 -15   5    6.84    1.04
 -10 -15   5    6.90    1.26
 -10 -15   5    6.84    0.84
  10 -15  -5    8.09    1.12
 -11 -15  -5    0.51    0.69
  11 -15   5    0.54    0.70
 -11  15   5    0.56    0.69
  11 -15  -5    0.48    0.77
 -11 -15   5    1.09    0.87
 -11 -15   5    1.11    0.58
 -12  15   5   27.41    1.68
 -12 -15  -5   32.27    1.98
  12 -15   5   30.10    1.80
 -12 -15   5   29.46    2.17
  12 -15  -5   33.96    1.93
   0 -16  -5    0.91    0.55
   0 -16   5    1.45    0.64
   0 -16  -5    1.56    0.49
  -1 -16  -5    0.64    0.49
  -1 -16  -5   -0.01    0.45
   1 -16   5   -0.41    0.56
   1 -16  -5    0.87    0.56
  -1 -16   5   -0.37    0.53
  -2 -16  -5    3.30    0.63
  -2 -16  -5    4.00    0.64
   2 -16   5    2.26    0.70
   2 -16  -5    4.23    0.77
  -2 -16   5    4.28    0.78
  -3 -16  -5    0.43    0.53
  -3 -16  -5   -0.03    0.46
   3 -16   5    0.52    0.62
   3 -16  -5   -0.36    0.56
  -3 -16   5   -0.23    0.54
   4 -16   5    0.25    0.64
  -4 -16  -5   -0.30    0.41
  -4 -16  -5    0.22    0.55
   4 -16  -5    1.29    0.65
  -4 -16   5    0.98    0.64
  -5 -16  -5    0.79    0.43
  -5 -16  -5    0.84    0.62
   5 -16   5    1.02    0.72
  -5 -16   5    1.16    0.63
   5 -16  -5    0.45    0.62
   6 -16   5   -0.25    0.65
  -6 -16  -5    0.37    0.60
   6 -16  -5    0.46    0.65
  -6 -16   5    0.17    0.58
  -6 -16   5    0.29    0.81
  -7 -16  -5    3.74    0.80
   7 -16   5    3.21    0.87
   7 -16  -5    3.70    0.87
  -7 -16   5    3.48    1.03
  -7 -16   5    3.75    0.76
   8 -16   5    3.39    0.87
  -8 -16  -5    2.81    0.80
   8 -16  -5    2.22    0.82
  -8 -16   5    2.85    0.72
  -8 -16   5    2.93    0.95
   9 -16   5   -0.95    0.64
  -9 -16  -5    1.27    0.75
   9 -16  -5    0.30    0.70
  -9 -16   5    0.88    0.91
  -9 -16   5    0.72    0.60
  10 -16   5    3.52    0.89
 -10 -16  -5    1.01    0.84
 -10 -16   5    2.49    0.96
 -10 -16   5    1.62    0.67
  10 -16  -5    2.17    0.88
 -11 -16  -5   -0.21    0.80
  11 -16   5   -1.56    0.66
 -11  16   5   -0.54    0.68
 -11 -16   5   -0.66    0.89
  11 -16  -5   -1.78    0.69
   0 -17   5   -0.05    0.59
   0 -17  -5    0.05    0.53
   1 -17   5    8.00    0.96
  -1 -17  -5    9.87    0.90
  -1 -17  -5    8.15    0.87
   1 -17  -5    7.27    0.89
  -1 -17   5    8.83    1.03
   2 -17   5   26.05    1.55
  -2 -17  -5   29.54    1.33
  -2 -17  -5   26.36    1.29
   2 -17  -5   26.56    1.45
  -2 -17   5   24.82    1.47
   3 -17   5    1.57    0.75
  -3 -17  -5    0.21    0.53
  -3 -17  -5    0.37    0.50
   3 -17  -5    0.28    0.60
  -3 -17   5    0.87    0.65
   4 -17   5   48.59    2.06
  -4 -17  -5   51.05    1.90
  -4 -17  -5   50.68    1.62
   4 -17  -5   48.09    1.95
  -4 -17   5   52.34    1.99
   5 -17   5    0.79    0.75
  -5 -17  -5    0.19    0.42
  -5 -17  -5    0.60    0.64
   5 -17  -5   -0.87    0.56
  -5 -17   5    0.08    0.60
   6 -17   5   21.14    1.58
  -6 -17  -5   20.79    1.44
   6 -17  -5   22.87    1.60
  -6 -17   5   22.02    1.80
  -6 -17   5   21.79    1.42
   7 -17   5    2.60    0.87
  -7 -17  -5    1.78    0.77
   7 -17  -5    3.52    0.88
  -7 -17   5    2.88    0.75
  -7 -17   5    2.91    0.91
  -8 -17  -5   -0.58    0.64
   8 -17   5   -0.46    0.66
  -8 -17   5    0.15    0.59
   8 -17  -5   -0.59    0.71
  -8 -17   5   -0.13    0.88
  -9 -17  -5    0.26    0.76
   9 -17   5    2.08    0.84
   9 -17  -5   -0.49    0.75
  -9 -17   5   -0.43    0.90
  -9 -17   5    0.27    0.62
  10 -17   5    8.61    1.20
 -10 -17  -5    7.02    1.18
  10 -17  -5    7.39    1.21
 -10 -17   5    6.10    1.19
 -10 -17   5   11.09    1.04
   0 -18  -5   84.01    2.45
   0 -18   5   81.04    2.59
  -1 -18  -5    4.72    0.78
   1 -18   5    5.40    0.94
   1 -18  -5    4.41    0.82
  -1 -18   5    4.95    0.90
   2 -18   5   52.22    2.14
  -2 -18  -5   52.25    1.85
  -2 -18  -5   47.53    1.78
   2 -18  -5   51.10    1.96
  -2 -18   5   48.44    1.98
   3 -18   5    2.95    0.83
  -3 -18  -5    2.96    0.73
  -3 -18  -5    3.49    0.67
   3 -18  -5    3.16    0.80
  -3 -18   5    3.50    0.82
   4 -18   5    2.71    0.83
  -4 -18  -5    2.39    0.60
  -4 -18  -5    2.25    0.74
  -4 -18   5    2.21    0.73
   4 -18  -5    3.90    0.89
  -5 -18  -5    9.23    0.81
   5 -18   5    8.04    1.12
  -5 -18  -5    7.99    1.03
   5 -18  -5    6.81    1.02
  -5 -18   5    7.68    0.99
  -6 -18  -5   18.97    1.41
   6 -18   5   19.52    1.54
  -6 -18   5   23.38    1.49
   6 -18  -5   17.99    1.47
  -6 -18   5   17.88    1.68
  -7 -18  -5    1.18    0.79
   7 -18   5    1.79    0.86
  -7 -18   5    0.87    0.86
  -7 -18   5    2.20    0.74
   7 -18  -5    2.10    0.86
  -8 -18  -5   43.05    2.07
   8 -18   5   45.10    2.19
   8 -18  -5   39.85    2.11
  -8 -18   5   46.37    1.90
  -8 -18   5   47.79    2.40
   9 -18   5   -0.38    0.76
  -9 -18  -5   -0.39    0.78
  -9 -18   5    1.21    1.03
  -9 -18   5   -0.03    0.65
   9 -18  -5    0.57    0.84
   0 -19  -5    0.08    0.59
   0 -19   5   -0.59    0.66
  -1 -19  -5    4.30    0.79
   1 -19   5    3.22    0.90
  -1 -19   5    3.70    0.91
   1 -19  -5    2.53    0.78
   2 -19   5    1.14    0.80
  -2 -19  -5    2.19    0.68
   2 -19  -5    2.19    0.77
  -2 -19   5    2.56    0.84
   3 -19   5    2.24    0.81
  -3 -19  -5    4.15    0.72
  -3 -19  -5    1.91    0.74
  -3 -19   5    3.85    0.89
   3 -19  -5    2.49    0.82
  -4 -19  -5    7.18    0.81
  -4 -19  -5    8.12    1.02
   4 -19   5    5.78    1.04
   4 -19  -5    4.76    0.93
  -4 -19   5    5.17    0.95
  -5 -19  -5   -0.89    0.62
   5 -19   5   -0.50    0.73
  -5 -19   5    0.14    0.85
   5 -19  -5   -0.21    0.71
  -5 -19   5   -0.15    0.66
  -6 -19  -5    6.42    1.03
   6 -19   5    8.28    1.21
  -6 -19   5    6.75    1.28
  -6 -19   5    6.78    1.01
   6 -19  -5    6.00    1.05
   7 -19   5   -0.19    0.78
  -7 -19  -5    0.18    0.75
   7 -19  -5   -0.20    0.79
  -7 -19   5    0.74    0.72
  -7 -19   5    0.08    0.82
   8 -19   5    3.32    1.02
  -8 -19  -5    1.54    0.87
   8 -19  -5    3.19    1.03
  -8 -19   5    3.61    1.08
  -8 -19   5    3.22    0.86
   0 -20  -5   23.33    1.53
   0 -20   5   25.40    1.70
  -1 -20  -5    0.73    0.67
   1 -20   5    1.42    0.82
   1 -20  -5    0.47    0.70
  -1 -20   5    1.65    0.81
   2 -20   5    8.52    1.17
  -2 -20  -5    9.14    1.03
  -2 -20   5    8.34    1.14
   2 -20  -5    9.07    1.11
  -3 -20  -5   -0.32    0.56
   3 -20   5    0.83    0.81
   3 -20  -5   -0.39    0.72
  -3 -20   5    0.51    0.76
  -4 -20  -5    0.21    0.56
   4 -20   5    1.04    0.83
  -4 -20   5    0.30    0.76
   4 -20  -5    1.96    0.86
   5 -20   5    0.53    0.83
  -5 -20  -5   -0.08    0.74
  -5 -20   5    0.78    0.87
   5 -20  -5    1.08    0.84
  -5 -20   5    0.98    0.78
   6 -20   5    6.25    1.15
  -6 -20  -5    5.53    1.05
  -6 -20   5    7.98    1.39
  -6 -20   5    6.65    1.04
   6 -20  -5    6.40    1.19
   0 -21   5   -0.40    0.77
   0 -21  -5    0.64    0.73
   1 -21   5    6.80    1.16
  -1 -21  -5    5.80    0.95
  -1 -21   5    5.59    1.05
   1 -21  -5    4.87    0.98
  -2 -21  -5   24.51    1.50
   2 -21   5   25.67    1.83
  -2 -21   5   24.88    1.74
   2 -21  -5   23.26    1.70
   0   0   6    7.34    0.40
  -1   0   6   40.47    0.96
   1   0   6   40.80    0.89
  -2   0   6   20.84    0.68
   2   0   6   20.92    0.55
   3   0   6  607.42    8.96
  -3   0   6  610.94    9.25
  -4   0   6   14.74    0.61
   4   0   6   14.70    0.39
  -4   0  -6   14.12    0.66
  -5   0   6  458.86    6.98
  -5   0   6  456.89    7.14
   5   0   6  457.93    6.67
  -5   0  -6  442.39    7.20
  -6   0   6    7.98    0.46
  -6   0  -6    6.12    0.54
   6   0   6    8.05    0.26
  -6   0   6    8.01    0.57
  -7   0   6  114.22    2.34
  -7   0  -6  118.62    2.49
   7   0   6  118.43    1.86
  -7   0   6  119.99    2.22
  -8   0   6    2.29    0.42
  -8   0   6    1.59    0.33
   8   0   6    2.02    0.20
  -8   0  -6    1.04    0.39
  -9   0   6    0.38    0.33
  -9   0  -6    0.49    0.43
  -9   0   6    0.04    0.27
 -10   0   6    2.33    0.42
 -10   0   6    1.60    0.41
 -10   0  -6    1.92    0.54
 -11   0   6   68.42    1.73
 -11   0   6   68.69    1.75
 -11   0  -6   67.72    2.02
 -12   0   6    1.68    0.46
 -12   0   6    3.52    0.54
 -12   0  -6    3.25    0.71
 -13   0   6   82.79    2.02
 -13   0   6   78.95    2.07
 -13   0  -6   84.68    2.42
 -14   0  -6    0.12    0.55
 -14   0   6    0.55    0.46
 -14   0   6   -0.29    0.39
 -15   0   6   32.89    1.28
 -15   0   6   33.00    1.43
 -15   0  -6   36.17    1.72
 -16   0  -6   -0.17    0.74
 -16   0   6   -0.31    0.52
 -17   0  -6    0.90    0.81
   0   1   6    0.17    0.17
   0  -1   6    0.11    0.17
   1  -1   6  231.28    3.66
  -1   1   6  231.66    3.73
   1   1   6  234.41    3.63
  -1  -1   6  226.68    3.74
  -2   1   6    3.23    0.33
   2  -1   6    2.87    0.26
  -2  -1  -6    2.91    0.30
   2   1   6    3.45    0.25
  -2  -1   6    3.08    0.32
   3  -1   6   33.56    0.72
  -3  -1  -6   31.92    0.90
  -3   1   6   30.60    0.88
   3   1   6   33.20    0.67
  -3  -1   6   30.79    0.90
  -4   1   6    0.20    0.24
  -4  -1  -6   -0.04    0.25
   4  -1   6    0.03    0.13
  -4  -1   6    0.28    0.24
  -5   1   6   16.52    0.70
  -5  -1  -6   15.94    0.71
  -5   1   6   16.47    0.54
   5  -1   6   18.10    0.48
  -5   1  -6   16.59    0.73
  -5  -1   6   17.04    0.72
   6  -1   6    5.74    0.30
  -6   1   6    5.64    0.38
  -6   1   6    5.69    0.48
  -6  -1  -6    4.22    0.46
  -6  -1   6    6.02    0.51
  -6  -1   6    5.32    0.45
  -6   1  -6    5.71    0.52
  -7   1   6   47.89    1.12
  -7  -1  -6   50.31    1.43
   7  -1   6   47.95    0.98
  -7   1   6   48.39    1.31
  -7   1  -6   48.16    1.39
  -7  -1   6   49.13    1.25
  -7  -1   6   49.11    1.32
  -8   1   6    3.03    0.35
  -8   1   6    2.96    0.45
  -8  -1  -6    2.68    0.48
   8  -1   6    3.31    0.29
  -8   1  -6    3.16    0.50
  -8  -1   6    2.71    0.41
  -8  -1   6    3.09    0.41
  -9   1   6   89.12    2.06
  -9  -1  -6   93.71    2.27
  -9   1   6   94.84    1.93
  -9   1  -6   99.28    2.32
  -9  -1   6   95.88    2.07
  -9  -1   6   95.30    2.09
 -10  -1  -6    1.63    0.55
 -10   1   6    1.02    0.38
 -10   1   6    1.12    0.34
 -10  -1   6    0.75    0.36
 -10   1  -6    1.62    0.52
 -10  -1   6    1.43    0.40
 -11   1   6   26.56    0.98
 -11   1   6   24.78    1.05
 -11  -1  -6   26.37    1.29
 -11  -1   6   23.82    1.02
 -11   1  -6   23.41    1.25
 -11  -1   6   26.73    1.06
 -12   1   6    0.04    0.38
 -12   1   6    0.23    0.38
 -12  -1  -6    0.48    0.55
 -12   1  -6   -0.18    0.47
 -12  -1   6   -0.18    0.38
 -12  -1   6    0.17    0.37
 -13   1   6    0.64    0.43
 -13  -1  -6    0.47    0.56
 -13   1   6    0.45    0.40
 -13  -1   6    0.65    0.42
 -13   1  -6    0.73    0.62
 -13  -1   6    1.20    0.50
 -14   1   6    0.27    0.46
 -14   1   6    0.04    0.43
 -14  -1  -6    0.05    0.63
 -14  -1   6    0.36    0.47
 -14  -1   6    0.77    0.45
 -14   1  -6    0.72    0.65
 -15   1   6   17.40    1.02
 -15  -1  -6   17.12    1.42
 -15   1   6   18.69    1.11
 -15   1  -6   18.09    1.44
 -15  -1   6   16.12    1.16
 -15  -1   6   17.80    1.00
 -16  -1  -6   -0.32    0.67
 -16   1  -6    0.59    0.74
 -16  -1   6    0.66    0.61
 -17  -1  -6   16.33    1.46
 -17   1  -6   14.35    1.38
 -17  -1   6   17.75    1.26
   0  -2   6   12.57    0.53
   0   2   6   12.55    0.49
  -1  -2  -6   23.77    0.66
   1  -2   6   22.85    0.67
  -1   2   6   23.40    0.70
  -1  -2   6   22.62    0.72
  -2   2   6   18.36    0.65
   2  -2   6   19.00    0.59
  -2  -2  -6   18.35    0.62
  -2  -2   6   19.63    0.68
  -3   2   6   68.31    1.46
  -3  -2  -6   65.09    1.43
   3  -2   6   69.35    1.31
  -3  -2   6   68.23    1.48
  -4   2   6    7.92    0.31
   4  -2   6    8.06    0.39
  -4   2   6    7.82    0.52
  -4  -2  -6    8.31    0.54
  -4   2  -6    7.68    0.22
   5  -2   6   31.30    0.76
  -5   2   6   31.32    0.97
  -5   2   6   31.98    0.70
  -5  -2  -6   30.35    0.97
  -5  -2   6   32.91    0.98
  -6   2   6    1.10    0.32
  -6   2   6    1.07    0.20
  -6  -2  -6    1.54    0.38
   6  -2   6    1.35    0.23
  -6  -2   6    1.01    0.30
  -6  -2   6    1.87    0.37
  -7  -2  -6    3.11    0.46
   7  -2   6    3.11    0.31
  -7   2   6    3.18    0.30
  -7   2   6    3.22    0.42
  -7  -2   6    2.93    0.42
  -7  -2   6    3.00    0.42
  -8   2   6    0.92    0.36
  -8   2   6    1.01    0.26
   8  -2   6    1.24    0.25
  -8  -2  -6    1.40    0.41
  -8   2  -6    0.75    0.41
  -8  -2   6    1.93    0.40
  -8  -2   6    1.30    0.36
  -9   2   6    0.15    0.35
   9  -2   6   -0.21    0.21
  -9   2   6    0.10    0.24
  -9  -2  -6    0.94    0.47
  -9  -2   6    0.18    0.32
  -9   2  -6   -0.31    0.33
  -9  -2   6    0.05    0.32
 -10   2   6    1.68    0.35
 -10   2   6    1.67    0.42
 -10  -2  -6    1.15    0.47
 -10  -2   6    1.44    0.44
 -10   2  -6    0.65    0.44
 -10  -2   6    1.80    0.42
 -11  -2  -6   14.16    1.08
 -11   2   6   11.04    0.80
 -11   2   6   11.83    0.68
 -11   2  -6   11.24    0.93
 -11  -2   6   11.64    0.82
 -11  -2   6   12.85    0.81
 -12   2   6    1.37    0.45
 -12   2   6    1.38    0.42
 -12  -2  -6    0.72    0.59
 -12   2  -6    1.16    0.53
 -12  -2   6    1.37    0.44
 -12  -2   6    1.22    0.46
 -13  -2  -6   12.99    1.17
 -13   2   6   12.21    0.81
 -13   2   6   11.94    0.87
 -13  -2   6   10.96    0.91
 -13   2  -6    9.74    0.98
 -13  -2   6   11.89    0.84
 -14  -2  -6    0.18    0.59
 -14   2   6    0.79    0.46
 -14   2   6    1.21    0.48
 -14   2  -6    0.53    0.57
 -14  -2   6    1.14    0.47
 -14  -2   6    1.72    0.57
 -15  -2  -6    2.80    0.88
 -15   2   6    2.38    0.57
 -15  -2   6    3.19    0.71
 -15   2  -6    2.83    0.85
 -15  -2   6    2.58    0.69
 -16  -2  -6    0.24    0.76
 -16  -2   6    0.63    0.63
 -17  -2  -6    0.67    0.85
 -17  -2   6   -0.10    0.67
   0  -3   6    0.09    0.22
  -1  -3  -6  480.62    7.36
   1  -3   6  490.62    7.48
  -1  -3   6  495.63    7.54
   2  -3   6    1.69    0.26
  -2   3   6    1.75    0.30
  -2  -3  -6    1.28    0.24
  -2  -3   6    1.83    0.32
  -3  -3  -6  110.70    2.08
   3  -3   6  111.23    2.00
  -3   3   6  107.25    2.09
  -3  -3   6  110.51    2.13
  -4   3   6   11.76    0.27
  -4  -3  -6   11.20    0.57
   4  -3   6   10.99    0.50
  -4  -3   6   11.71    0.62
   5  -3   6   28.90    0.80
  -5   3   6   28.70    0.58
  -5   3   6   29.96    0.95
  -5  -3  -6   29.07    0.95
  -5  -3   6   29.52    0.95
  -5   3  -6   28.31    0.54
  -6  -3  -6    0.82    0.36
  -6   3   6    0.54    0.16
   6  -3   6    0.95    0.25
  -6   3   6    0.62    0.30
  -6  -3   6    0.49    0.31
  -6  -3   6    0.63    0.32
   7  -3   6  149.33    2.72
  -7   3   6  157.79    2.95
  -7  -3  -6  153.69    3.06
  -7   3   6  154.58    2.55
  -7  -3   6  162.93    3.04
  -7  -3   6  153.22    2.93
  -8   3   6    2.59    0.30
   8  -3   6    2.08    0.32
  -8   3   6    1.86    0.40
  -8  -3  -6    1.61    0.48
  -8  -3   6    2.12    0.41
  -8  -3   6    1.86    0.43
  -9   3   6  187.01    3.13
  -9  -3  -6  183.21    3.64
  -9   3   6  182.96    3.43
   9  -3   6  178.79    3.17
  -9  -3   6  182.42    3.51
  -9  -3   6  182.17    3.41
 -10   3   6   -0.06    0.37
 -10  -3  -6   -0.21    0.46
 -10   3   6    0.09    0.26
 -10  -3   6   -0.09    0.33
 -10  -3   6   -0.15    0.37
 -11   3   6   59.45    1.47
 -11   3   6   60.16    1.67
 -11  -3  -6   59.82    1.93
 -11  -3   6   60.65    1.64
 -11  -3   6   61.71    1.78
 -12   3   6    0.55    0.43
 -12   3   6    0.00    0.34
 -12  -3  -6    0.14    0.56
 -12  -3   6    0.75    0.48
 -12  -3   6    0.42    0.40
 -13   3   6   -0.13    0.36
 -13   3   6   -0.12    0.41
 -13  -3  -6   -0.12    0.60
 -13  -3   6    0.52    0.41
 -13  -3   6    0.45    0.49
 -14   3   6    0.67    0.46
 -14  -3  -6    0.28    0.60
 -14  -3   6    0.13    0.53
 -14  -3   6    0.53    0.44
 -15   3   6   29.98    1.28
 -15  -3  -6   34.41    1.80
 -15  -3   6   32.29    1.58
 -16  -3  -6    1.75    0.83
 -16  -3   6    0.89    0.66
 -17  -3  -6   43.50    2.07
 -17  -3   6   42.13    1.88
   0  -4  -6   71.65    1.29
  -1  -4  -6   21.18    0.60
   1  -4   6   19.79    0.71
   2  -4   6    0.27    0.23
  -2  -4  -6    0.47    0.21
  -2  -4   6    0.66    0.28
   3  -4   6  133.61    2.45
  -3  -4  -6  135.13    2.47
  -3  -4   6  139.53    2.57
   4  -4   6    4.41    0.39
  -4  -4  -6    4.63    0.46
  -4   4   6    3.86    0.40
  -4  -4   6    3.33    0.41
  -5  -4  -6  168.23    3.11
  -5   4   6  170.12    3.10
   5  -4   6  168.16    2.98
  -5  -4   6  172.35    3.12
  -6   4   6    0.62    0.31
  -6  -4  -6    0.27    0.32
   6  -4   6    0.34    0.24
  -6   4   6    0.14    0.12
  -6   4  -6    0.11    0.12
  -6  -4   6    0.30    0.32
   7  -4   6  104.57    2.10
  -7   4   6  109.75    1.82
  -7   4   6  107.65    2.26
  -7  -4  -6  104.97    2.34
  -7  -4   6  109.86    2.39
  -7  -4   6  103.72    2.23
  -8   4   6    0.31    0.34
  -8  -4  -6    0.63    0.45
  -8   4   6    0.60    0.21
   8  -4   6    0.55    0.29
  -8  -4   6    0.09    0.38
  -8  -4   6    0.57    0.34
  -9  -4  -6    3.99    0.64
  -9   4   6    4.06    0.37
  -9   4   6    3.37    0.51
   9  -4   6    4.05    0.45
  -9  -4   6    3.99    0.52
  -9  -4   6    4.23    0.59
 -10   4   6    7.82    0.68
 -10   4   6    8.87    0.55
 -10  -4  -6    9.94    0.93
 -10  -4   6    7.90    0.74
 -10  -4   6    8.81    0.71
 -11   4   6   27.68    0.93
 -11   4   6   24.23    1.10
 -11  -4  -6   26.29    1.28
 -11  -4   6   26.47    1.09
 -11  -4   6   26.58    1.22
 -12  -4  -6   -0.05    0.55
 -12   4   6   -0.03    0.33
 -12   4   6    0.15    0.41
 -12  -4   6   -0.26    0.45
 -12  -4   6    0.23    0.41
 -13  -4  -6   50.11    1.96
 -13   4   6   52.49    1.63
 -13  -4   6   52.30    1.80
 -13  -4   6   49.10    1.52
 -14  -4  -6   -0.25    0.66
 -14   4   6    0.15    0.45
 -14  -4   6    0.11    0.40
 -14  -4   6    0.15    0.54
 -15   4   6   18.57    1.11
 -15  -4  -6   20.30    1.58
 -15  -4   6   22.31    1.38
 -16  -4  -6   -0.06    0.80
 -16   4   6   -0.25    0.62
 -16  -4   6    0.50    0.69
 -17  -4  -6    1.16    0.84
 -17  -4   6    1.09    0.74
   0  -5   6   -0.50    0.23
   0  -5  -6   -0.33    0.14
  -1  -5  -6   43.66    0.96
   1  -5   6   42.98    1.14
  -1  -5   6   41.40    1.15
   1  -5  -6   43.27    0.79
  -2  -5  -6   30.82    0.84
   2  -5   6   32.13    0.96
  -2  -5   6   30.00    0.95
   3  -5   6    0.01    0.24
  -3  -5  -6   -0.16    0.22
  -3  -5   6   -0.14    0.26
   4  -5   6    0.65    0.29
  -4  -5  -6    0.87    0.29
  -4  -5   6    0.39    0.32
  -5  -5  -6   17.85    0.81
   5  -5   6   18.46    0.77
  -5   5   6   18.70    0.82
  -5  -5   6   18.38    0.82
  -6  -5  -6    7.48    0.63
   6  -5   6    6.87    0.54
  -6   5   6    7.78    0.63
  -6  -5   6    7.10    0.59
  -7  -5  -6   16.03    0.88
  -7   5   6   14.41    0.79
   7  -5   6   15.47    0.74
  -7  -5   6   14.12    0.85
  -7   5  -6   15.08    0.45
  -7  -5   6   16.09    0.82
  -8   5   6    5.55    0.57
   8  -5   6    6.37    0.55
  -8  -5  -6    6.40    0.68
  -8  -5   6    5.80    0.57
  -8  -5   6    6.68    0.72
   9  -5   6    0.33    0.30
  -9   5   6    0.42    0.38
  -9   5   6    0.17    0.22
  -9  -5  -6    1.01    0.48
  -9  -5   6    0.07    0.42
  -9  -5   6   -0.43    0.33
 -10  -5  -6    5.25    0.74
 -10   5   6    5.72    0.62
  10  -5   6    7.15    0.60
 -10   5   6    6.87    0.48
 -10  -5   6    5.64    0.71
 -10  -5   6    6.21    0.65
 -11   5   6    0.92    0.45
 -11  -5  -6   -0.15    0.48
 -11   5   6    0.83    0.50
 -11  -5   6    0.29    0.40
 -11  -5   6    0.58    0.50
 -12   5   6    3.18    0.57
 -12  -5  -6    3.26    0.70
 -12  -5   6    2.71    0.64
 -12  -5   6    3.30    0.55
 -13  -5  -6    0.81    0.59
 -13   5   6   -0.32    0.43
 -13  -5   6   -0.17    0.41
 -13  -5   6   -0.20    0.53
 -14   5   6    0.81    0.53
 -14  -5  -6    1.11    0.67
 -14  -5   6    1.15    0.64
 -14  -5   6    1.76    0.51
 -15  -5  -6    1.46    0.83
 -15   5   6    1.49    0.56
 -15  -5   6    2.18    0.76
 -16   5   6    0.93    0.55
 -16  -5  -6    1.75    0.89
 -16  -5   6    0.84    0.74
 -17  -5  -6   -0.91    0.78
 -17  -5   6   -0.32    0.71
   0  -6  -6    5.41    0.33
   0  -6   6    5.58    0.49
  -1  -6  -6   98.19    1.78
   1  -6   6   95.93    2.03
  -1  -6   6   94.20    2.04
   1  -6  -6   98.25    1.60
  -2  -6  -6    0.74    0.25
   2  -6   6    0.35    0.29
  -2  -6   6    0.28    0.31
   2  -6  -6    0.62    0.28
   3  -6   6  319.12    5.30
  -3  -6  -6  318.77    5.18
  -3  -6   6  319.41    5.34
   3  -6  -6  320.45    5.26
  -4  -6  -6    0.85    0.32
   4  -6   6    0.92    0.34
  -4  -6   6    0.73    0.36
   4  -6  -6    1.19    0.35
  -5  -6  -6  204.89    3.68
   5  -6   6  206.82    3.67
  -5  -6   6  205.16    3.71
   5  -6  -6  198.30    3.67
   6  -6   6    1.23    0.35
  -6  -6  -6    1.07    0.35
  -6   6   6    1.13    0.38
  -6  -6   6    1.07    0.39
   7  -6   6   25.82    1.00
  -7   6   6   26.98    1.06
  -7  -6  -6   24.70    1.07
  -7  -6   6   28.95    1.07
  -7  -6   6   26.64    1.21
  -8  -6  -6    1.31    0.44
   8  -6   6    0.92    0.35
  -8   6   6    0.73    0.39
  -8  -6   6    1.28    0.49
  -8  -6   6    1.55    0.43
   9  -6   6   11.68    0.74
  -9   6   6   11.45    0.85
  -9  -6  -6   11.72    0.94
  -9  -6   6   13.11    0.97
  -9  -6   6   10.77    0.81
 -10  -6  -6    0.47    0.53
 -10   6   6    1.21    0.46
  10  -6   6    1.60    0.43
 -10  -6   6    1.92    0.60
 -10  -6   6    0.92    0.43
 -11   6   6   55.42    1.66
 -11  -6  -6   51.51    1.86
 -11  -6   6   52.92    1.84
 -11  -6   6   53.19    1.58
 -12   6   6    0.25    0.46
 -12  -6  -6    0.83    0.64
 -12  -6   6    0.23    0.56
 -12  -6   6    0.09    0.41
 -13   6   6   59.54    1.80
 -13  -6  -6   56.80    2.12
 -13  -6   6   58.27    2.06
 -13  -6   6   56.89    1.69
 -14  -6  -6    0.73    0.64
 -14   6   6   -0.32    0.47
 -14  -6   6   -0.19    0.43
 -14  -6   6    0.15    0.61
 -15   6   6   20.81    1.22
 -15  -6  -6   23.13    1.66
 -15  -6   6   20.86    1.54
 -16   6   6    0.29    0.55
 -16  -6  -6    1.43    0.79
 -16  -6   6    1.54    0.76
 -17  -6  -6    0.52    0.91
 -17  -6   6    2.20    0.91
   0  -7  -6   -0.06    0.17
   0  -7   6    0.01    0.32
   0  -7  -6    0.20    0.23
   1  -7   6  252.72    4.49
  -1  -7  -6  256.23    4.16
   1  -7  -6  259.31    4.32
  -1  -7   6  260.04    4.52
   1  -7  -6  265.50    3.98
   2  -7   6    2.12    0.42
  -2  -7  -6    2.41    0.32
   2  -7  -6    2.22    0.17
   2  -7  -6    2.48    0.38
  -2  -7   6    1.98    0.41
  -3  -7  -6   78.39    1.68
   3  -7   6   75.72    1.81
   3  -7  -6   74.44    1.73
  -3  -7   6   76.60    1.83
   4  -7   6    2.33    0.42
  -4  -7  -6    2.45    0.41
   4  -7  -6    3.19    0.45
  -4  -7   6    1.98    0.41
  -5  -7  -6    4.13    0.50
   5  -7   6    5.03    0.53
   5  -7  -6    4.69    0.54
  -5  -7   6    3.80    0.52
  -6  -7  -6   12.68    0.79
   6  -7   6   11.92    0.77
   6  -7  -6   10.74    0.76
  -6  -7   6   10.68    0.78
  -7  -7  -6  104.90    2.42
  -7   7   6  109.69    2.41
   7  -7   6  105.70    2.37
  -7  -7   6  108.41    2.68
   7  -7  -6  107.59    2.41
  -7  -7   6  112.79    2.42
   8  -7   6    0.56    0.37
  -8   7   6    0.00    0.38
  -8  -7  -6   -0.19    0.37
  -8  -7   6   -0.23    0.36
   8  -7  -6   -0.35    0.38
  -8  -7   6    0.29    0.48
  -9  -7  -6  103.47    2.53
   9  -7   6  103.77    2.35
  -9   7   6  101.14    2.39
  -9  -7   6  100.82    2.36
  -9   7  -6  103.77    1.81
  -9  -7   6  103.31    2.68
  10  -7   6    0.31    0.40
 -10  -7  -6    0.46    0.49
 -10   7   6    0.41    0.42
 -10  -7   6    0.49    0.55
 -10  -7   6    0.74    0.45
 -11   7   6   37.42    1.39
 -11  -7  -6   34.77    1.58
 -11  -7   6   35.33    1.53
 -11  -7   6   34.45    1.31
 -12  -7  -6   -0.38    0.58
 -12   7   6    0.09    0.46
 -12  -7   6    0.14    0.55
 -12  -7   6   -0.31    0.41
 -13   7   6    0.76    0.52
 -13  -7  -6    1.27    0.66
 -13  -7   6    0.41    0.46
 -13  -7   6    1.24    0.67
 -14   7   6    0.76    0.55
 -14  -7  -6   -0.59    0.68
 -14  -7   6   -0.18    0.66
 -15   7   6   19.60    1.23
 -15  -7  -6   19.68    1.49
 -15  -7   6   21.51    1.55
 -16  -7  -6    0.16    0.82
 -16   7   6    1.16    0.61
 -16  -7   6    0.74    0.79
   0  -8  -6   16.37    0.69
   0  -8  -6   14.94    0.55
   0  -8   6   15.68    0.85
  -1  -8  -6    2.28    0.33
   1  -8   6    2.42    0.45
  -1  -8  -6    2.27    0.32
   1  -8  -6    2.40    0.25
   1  -8  -6    2.48    0.37
  -1  -8   6    1.83    0.44
   2  -8   6    1.12    0.40
  -2  -8  -6    0.99    0.28
  -2  -8   6    2.05    0.46
   2  -8  -6    1.57    0.18
   2  -8  -6    1.44    0.35
   3  -8   6    1.51    0.43
  -3  -8  -6    2.18    0.37
   3  -8  -6    1.34    0.35
  -3  -8   6    2.44    0.47
   4  -8   6    7.50    0.67
  -4  -8  -6    6.30    0.56
  -4  -8   6    6.47    0.64
   4  -8  -6    6.96    0.63
  -5  -8  -6    0.32    0.35
   5  -8   6   -0.03    0.34
  -5  -8   6    0.39    0.37
   5  -8  -6    0.32    0.34
   6  -8   6    0.00    0.36
  -6  -8  -6   -0.08    0.35
   6  -8  -6    0.72    0.41
  -6  -8   6    0.32    0.39
  -7  -8  -6   10.67    0.85
   7  -8   6   12.07    0.86
   7  -8  -6   11.76    0.87
  -7  -8   6   12.32    1.04
  -7  -8   6   13.98    0.90
  -8  -8  -6    0.67    0.50
  -8   8   6    0.32    0.42
   8  -8   6   -0.08    0.40
   8  -8  -6    1.05    0.48
  -8  -8   6    0.79    0.50
  -8  -8   6    0.92    0.45
   9  -8   6   11.09    0.85
  -9   8   6   11.55    0.87
  -9  -8  -6    9.94    0.88
   9  -8  -6    9.67    0.85
  -9  -8   6   10.41    1.02
  -9  -8   6    8.79    0.81
  10  -8   6    4.84    0.65
 -10   8   6    2.68    0.57
 -10  -8  -6    4.16    0.74
 -10  -8   6    3.62    0.60
 -10   8  -6    3.92    0.35
 -10  -8   6    4.43    0.75
 -11   8   6   -0.14    0.45
  11  -8   6   -0.15    0.48
 -11  -8  -6   -0.34    0.58
 -11  -8   6    0.10    0.58
 -11  -8   6    0.36    0.45
 -12  -8  -6   -0.08    0.56
 -12   8   6   -0.29    0.47
 -12  -8   6    0.80    0.68
 -12  -8   6   -0.20    0.41
 -13  -8  -6    1.74    0.76
 -13   8   6    1.38    0.58
 -13  -8   6    1.36    0.51
 -13  -8   6    1.26    0.68
 -14   8   6    0.78    0.56
 -14  -8  -6   -0.49    0.73
 -14  -8   6    0.44    0.71
 -15  -8  -6    0.18    0.71
 -15   8   6   -0.21    0.55
 -15  -8   6    0.85    0.78
 -16  -8  -6    0.90    0.88
 -16   8   6    0.99    0.60
 -16  -8   6    1.03    0.86
   0  -9   6    0.12    0.34
   0  -9  -6   -0.15    0.20
   0  -9  -6   -0.14    0.28
  -1  -9  -6  253.88    4.16
  -1  -9  -6  248.06    4.19
   1  -9   6  249.60    4.56
   1  -9  -6  245.27    4.31
  -1  -9   6  251.17    4.56
   1  -9  -6  257.14    3.99
   2  -9   6    0.85    0.42
  -2  -9  -6    0.17    0.26
  -2  -9  -6    0.07    0.24
   2  -9  -6    0.28    0.17
   2  -9  -6    0.00    0.31
  -2  -9   6    0.85    0.41
  -3  -9  -6   13.82    0.72
   3  -9   6   11.56    0.84
   3  -9  -6   12.43    0.76
   3  -9  -6   13.00    0.36
  -3  -9   6   13.79    0.87
  -4  -9  -6    6.77    0.60
   4  -9   6    7.31    0.71
  -4  -9   6    7.84    0.72
   4  -9  -6    6.75    0.66
  -5  -9  -6   29.57    1.11
   5  -9   6   30.30    1.21
  -5  -9   6   28.07    1.20
   5  -9  -6   27.69    1.10
   6  -9   6    0.18    0.40
  -6  -9  -6   -0.28    0.31
   6  -9  -6   -0.24    0.37
  -6  -9   6   -0.23    0.38
   7  -9   6   96.11    2.39
  -7  -9  -6  100.72    2.41
  -7  -9   6   98.77    2.37
   7  -9  -6  101.67    2.42
   8  -9   6    1.75    0.52
  -8  -9  -6    1.88    0.56
  -8   9   6    1.45    0.49
   8  -9  -6    0.98    0.50
  -8  -9   6    1.39    0.58
  -8  -9   6    1.68    0.53
   9  -9   6   52.23    1.68
  -9   9   6   51.37    1.67
  -9  -9  -6   49.17    1.76
  -9  -9   6   51.85    1.65
   9  -9  -6   53.77    1.77
  -9  -9   6   50.00    1.90
  10  -9   6   -0.58    0.43
 -10   9   6    0.17    0.46
 -10  -9  -6   -0.16    0.48
  10  -9  -6    0.15    0.49
 -10  -9   6    0.13    0.43
 -10  -9   6   -0.31    0.59
 -11   9   6   15.25    1.09
 -11  -9  -6   16.18    1.27
  11  -9   6   15.20    1.05
 -11  -9   6   15.50    1.03
 -11  -9   6   14.73    1.30
 -12  -9  -6    0.30    0.59
 -12   9   6   -0.19    0.50
 -12  -9   6    0.18    0.65
 -12  -9   6    0.92    0.51
 -13  -9  -6   -0.26    0.66
 -13   9   6    0.01    0.54
 -13  -9   6    0.30    0.70
 -13  -9   6    0.61    0.48
 -14   9   6    2.35    0.67
 -14  -9  -6    3.88    0.96
 -14  -9   6    3.36    0.92
 -15  -9  -6    8.53    1.21
 -15   9   6    7.52    0.93
 -15  -9   6    7.69    1.15
 -16  -9  -6    0.63    0.89
 -16   9   6   -0.06    0.61
 -16  -9   6   -0.36    0.81
   0 -10  -6    0.72    0.26
   0 -10  -6    0.29    0.32
   0 -10   6    0.53    0.40
  -1 -10  -6   50.16    1.27
  -1 -10  -6   50.49    1.32
   1 -10   6   51.04    1.60
  -1 -10   6   53.82    1.64
   1 -10  -6   51.79    1.15
   1 -10  -6   51.01    1.43
   2 -10   6    2.63    0.56
  -2 -10  -6    2.10    0.34
  -2 -10  -6    2.03    0.37
   2 -10  -6    1.93    0.44
  -2 -10   6    1.67    0.49
   2 -10  -6    3.01    0.29
  -3 -10  -6  217.16    3.72
   3 -10   6  224.85    4.28
  -3 -10  -6  224.53    3.98
  -3 -10   6  221.43    4.24
   3 -10  -6  229.18    3.48
   3 -10  -6  221.57    4.10
   4 -10   6   -0.56    0.39
  -4 -10  -6    0.05    0.34
   4 -10  -6   -0.01    0.38
  -4 -10   6    0.15    0.42
   5 -10   6  203.80    3.97
  -5 -10  -6  197.29    3.79
   5 -10  -6  199.75    3.88
  -5 -10   6  199.22    3.92
  -6 -10  -6    0.38    0.42
   6 -10   6    0.57    0.47
   6 -10  -6    0.20    0.41
  -6 -10   6   -0.13    0.43
   7 -10   6   20.13    1.14
  -7 -10  -6   20.07    1.04
  -7 -10   6   22.32    1.15
   7 -10  -6   19.78    1.13
   8 -10   6    0.00    0.43
  -8 -10  -6   -0.30    0.47
  -8 -10   6   -0.24    0.44
   8 -10  -6    0.02    0.44
  -8 -10   6   -0.13    0.60
  -9  10   6   13.10    1.01
  -9 -10  -6    9.68    0.94
   9 -10   6   12.59    1.02
   9 -10  -6    9.69    0.90
  -9 -10   6   10.95    0.88
  -9 -10   6   10.55    1.10
 -10  10   6    0.22    0.52
 -10 -10  -6   -0.93    0.44
  10 -10   6   -0.60    0.45
  10 -10  -6    0.01    0.52
 -10 -10   6    0.19    0.46
 -10 -10   6    0.36    0.59
 -11 -10  -6   42.24    1.81
  11 -10   6   36.12    1.56
 -11  10   6   38.62    1.58
 -11 -10   6   40.08    1.85
 -11 -10   6   42.94    1.52
  11 -10  -6   37.80    1.67
 -12 -10  -6    2.15    0.78
 -12  10   6    1.40    0.62
 -12 -10   6    0.46    0.48
 -12 -10   6    0.96    0.77
 -13 -10  -6   55.29    2.25
 -13  10   6   52.24    1.90
 -13 -10   6   54.86    1.72
 -13 -10   6   58.19    2.37
 -14 -10  -6    0.69    0.72
 -14  10   6   -0.01    0.60
 -14 -10   6    1.07    0.78
 -15 -10  -6   17.40    1.54
 -15  10   6   20.90    1.39
 -15 -10   6   19.85    1.70
   0 -11   6   -0.13    0.43
   0 -11  -6    0.51    0.35
   0 -11  -6    0.03    0.26
  -1 -11  -6   54.32    1.37
  -1 -11  -6   54.14    1.42
   1 -11   6   51.74    1.69
  -1 -11   6   52.63    1.70
   1 -11  -6   53.12    1.51
   1 -11  -6   54.70    1.25
  -2 -11  -6   -0.05    0.29
  -2 -11  -6   -0.36    0.29
   2 -11   6    0.10    0.41
   2 -11  -6   -0.55    0.35
  -2 -11   6   -0.23    0.42
   2 -11  -6   -0.01    0.22
  -3 -11  -6    5.80    0.58
   3 -11   6    5.93    0.71
  -3 -11  -6    6.22    0.49
  -3 -11   6    4.88    0.68
   3 -11  -6    6.80    0.70
   3 -11  -6    5.98    0.39
  -4 -11  -6    3.19    0.50
   4 -11   6    2.99    0.60
  -4 -11  -6    3.13    0.36
   4 -11  -6    3.35    0.59
  -4 -11   6    2.38    0.56
  -5 -11  -6    1.39    0.45
   5 -11   6    1.19    0.51
   5 -11  -6    1.05    0.48
  -5 -11   6    0.81    0.50
   6 -11   6    0.38    0.46
  -6 -11  -6    0.55    0.46
   6 -11  -6   -0.02    0.46
  -6 -11   6    0.07    0.47
   7 -11   6    8.38    0.82
  -7 -11  -6    7.69    0.80
   7 -11  -6    7.80    0.83
  -7 -11   6    7.35    0.79
  -8 -11  -6    0.05    0.43
   8 -11   6   -0.12    0.46
  -8 -11   6    0.31    0.59
  -8 -11   6    0.90    0.53
   8 -11  -6    0.86    0.52
   9 -11   6    7.89    0.89
  -9  11   6    7.98    0.88
  -9 -11  -6    9.16    0.95
   9 -11  -6    7.70    0.86
  -9 -11   6    7.83    0.82
  -9 -11   6    8.14    1.08
 -10  11   6   -0.65    0.50
  10 -11   6   -0.27    0.52
 -10 -11  -6    0.80    0.64
 -10 -11   6    0.38    0.70
 -10 -11   6   -0.71    0.43
  10 -11  -6   -0.40    0.54
 -11 -11  -6    4.00    0.84
 -11  11   6    2.90    0.71
  11 -11   6    2.46    0.68
 -11 -11   6    4.66    0.69
  11 -11  -6    4.33    0.83
 -11 -11   6    3.56    0.90
 -12  11   6    0.86    0.61
 -12 -11  -6    0.01    0.67
 -12 -11   6    0.60    0.78
 -12 -11   6   -0.27    0.47
 -13 -11  -6    0.61    0.69
 -13  11   6   -0.26    0.58
 -13 -11   6   -0.12    0.79
 -14 -11  -6    0.61    0.75
 -14  11   6    0.11    0.63
 -14 -11   6   -0.91    0.81
 -15  11   6    0.23    0.67
 -15 -11  -6    1.44    0.85
 -15 -11   6    1.21    0.94
   0 -12  -6    0.18    0.29
   0 -12  -6   -0.19    0.36
   0 -12   6    0.33    0.43
  -1 -12  -6    9.06    0.65
   1 -12   6   10.18    0.90
  -1 -12  -6   10.92    0.74
   1 -12  -6   10.34    0.58
  -1 -12   6   10.95    0.94
   1 -12  -6    9.84    0.78
   2 -12   6    7.55    0.81
  -2 -12  -6    8.14    0.65
  -2 -12  -6    8.02    0.63
   2 -12  -6    7.53    0.73
   2 -12  -6    8.97    0.53
  -2 -12   6    7.88    0.81
   3 -12   6   49.38    1.72
  -3 -12  -6   49.42    1.29
  -3 -12  -6   47.01    1.44
   3 -12  -6   44.81    1.54
  -3 -12   6   47.51    1.66
  -4 -12  -6    0.18    0.27
  -4 -12  -6    0.23    0.37
   4 -12   6   -0.40    0.47
   4 -12  -6   -0.49    0.42
  -4 -12   6    0.23    0.48
   5 -12   6   48.35    1.73
  -5 -12  -6   45.59    1.53
   5 -12  -6   48.38    1.66
  -5 -12   6   49.63    1.69
  -6 -12  -6    1.77    0.53
   6 -12   6    1.11    0.58
   6 -12  -6    1.96    0.61
  -6 -12   6    1.52    0.57
   7 -12   6    9.37    0.94
  -7 -12  -6    8.22    0.81
   7 -12  -6   10.43    0.99
  -7 -12   6    9.43    1.14
  -7 -12   6    9.92    0.92
  -8 -12  -6    4.14    0.72
   8 -12   6    3.46    0.72
  -8 -12   6    3.78    0.89
  -8 -12   6    3.94    0.68
   8 -12  -6    4.32    0.75
   9 -12   6    1.87    0.66
  -9 -12  -6    1.88    0.67
  -9 -12   6    2.00    0.62
   9 -12  -6    2.28    0.70
  -9 -12   6    2.07    0.77
  10 -12   6    0.67    0.61
 -10  12   6    0.04    0.55
 -10 -12  -6    0.22    0.62
 -10 -12   6   -0.61    0.72
 -10 -12   6    0.46    0.54
  10 -12  -6    0.22    0.62
 -11 -12  -6   16.42    1.38
 -11  12   6   14.91    1.18
  11 -12   6   18.27    1.28
  11 -12  -6   17.91    1.37
 -11 -12   6   16.04    1.13
 -11 -12   6   14.26    1.42
 -12  12   6    0.63    0.65
 -12 -12  -6    1.12    0.77
 -12 -12   6    1.73    0.91
  12 -12  -6    0.86    0.71
 -12 -12   6    0.90    0.56
 -13 -12  -6   32.15    1.87
 -13  12   6   25.64    1.54
 -13 -12   6   27.38    1.94
 -14  12   6   -1.45    0.59
 -14 -12  -6    0.44    0.85
 -14 -12   6    1.27    0.96
   0 -13   6   -0.36    0.48
   0 -13  -6    0.28    0.34
   0 -13  -6    0.11    0.39
   1 -13   6  153.04    3.42
  -1 -13  -6  149.42    3.04
  -1 -13  -6  157.25    2.99
   1 -13  -6  157.27    2.84
   1 -13  -6  145.12    3.13
  -1 -13   6  148.07    3.37
  -2 -13  -6    0.40    0.38
   2 -13   6   -0.28    0.48
  -2 -13  -6    0.91    0.40
  -2 -13   6    1.19    0.55
   2 -13  -6    0.76    0.44
  -3 -13  -6   24.00    0.95
   3 -13   6   22.87    1.24
  -3 -13  -6   22.44    1.06
   3 -13  -6   24.25    1.20
  -3 -13   6   22.56    1.26
  -4 -13  -6    0.13    0.43
   4 -13   6    1.21    0.57
  -4 -13  -6    0.25    0.30
   4 -13  -6    0.05    0.47
  -4 -13   6    0.97    0.56
   5 -13   6   13.55    1.13
  -5 -13  -6   12.56    0.94
   5 -13  -6   11.85    0.99
  -5 -13   6   12.51    1.04
   6 -13   6    0.85    0.56
  -6 -13  -6    0.79    0.53
  -6 -13   6    0.97    0.56
   6 -13  -6    0.83    0.56
   7 -13   6   79.38    2.35
  -7 -13  -6   78.70    2.26
  -7 -13   6   74.23    2.20
   7 -13  -6   78.74    2.34
  -7 -13   6   69.50    2.51
   8 -13   6    0.07    0.57
  -8 -13  -6    0.66    0.58
  -8 -13   6    0.90    0.56
   8 -13  -6   -0.19    0.54
  -8 -13   6    1.02    0.70
   9 -13   6   73.56    2.37
  -9 -13  -6   70.56    2.26
   9 -13  -6   71.62    2.33
  -9 -13   6   74.21    2.16
  -9 -13   6   64.12    2.58
 -10  13   6    0.22    0.62
  10 -13   6    0.69    0.65
 -10 -13  -6   -0.01    0.61
 -10 -13   6    0.64    0.56
 -10 -13   6   -0.30    0.78
  10 -13  -6    0.98    0.67
 -11 -13  -6   26.22    1.65
 -11  13   6   27.27    1.56
  11 -13   6   26.00    1.53
 -11 -13   6   22.88    1.83
 -11 -13   6   26.10    1.34
  11 -13  -6   30.16    1.68
 -12  13   6    0.44    0.64
  12 -13   6   -0.11    0.63
 -12 -13  -6    1.45    0.81
  12 -13  -6    0.82    0.71
 -12 -13   6    1.77    0.60
 -12 -13   6    0.34    0.82
 -13 -13  -6    0.19    0.81
 -13  13   6   -0.14    0.63
 -13 -13   6    1.16    0.97
 -14 -13  -6    0.16    0.93
 -14  13   6   -0.33    0.66
 -14 -13   6    1.05    1.01
   0 -14  -6    5.34    0.58
   0 -14   6    4.71    0.77
   0 -14  -6    5.03    0.65
  -1 -14  -6   11.73    0.87
  -1 -14  -6   12.97    0.81
   1 -14   6   10.33    0.97
   1 -14  -6   11.09    0.89
  -1 -14   6    9.29    0.92
   1 -14  -6   12.60    0.75
  -2 -14  -6    2.19    0.49
   2 -14   6    2.41    0.68
  -2 -14  -6    1.83    0.49
   2 -14  -6    1.81    0.57
  -2 -14   6    2.05    0.62
  -3 -14  -6   42.86    1.32
   3 -14   6   42.79    1.73
  -3 -14  -6   40.08    1.44
  -3 -14   6   40.30    1.68
   3 -14  -6   40.66    1.57
   4 -14   6   -0.18    0.53
  -4 -14  -6    0.36    0.34
  -4 -14  -6    0.88    0.48
   4 -14  -6    0.58    0.51
  -4 -14   6   -0.31    0.50
   5 -14   6   34.28    1.59
  -5 -14  -6   35.29    1.05
  -5 -14  -6   32.48    1.41
  -5 -14   6   33.28    1.55
   5 -14  -6   33.47    1.54
  -6 -14  -6   -0.19    0.48
   6 -14   6    0.45    0.58
  -6 -14   6   -0.23    0.53
   6 -14  -6    0.03    0.58
  -7 -14  -6    3.52    0.70
   7 -14   6    3.28    0.76
  -7 -14   6    3.44    0.73
  -7 -14   6    2.40    0.91
   7 -14  -6    3.45    0.78
   8 -14   6   -0.21    0.60
  -8 -14  -6   -0.48    0.53
  -8 -14   6    0.26    0.79
   8 -14  -6   -0.01    0.62
  -8 -14   6    0.71    0.58
  -9 -14  -6    2.48    0.76
   9 -14   6    2.36    0.78
   9 -14  -6    2.81    0.78
  -9 -14   6    3.32    0.72
  -9 -14   6    3.30    0.93
 -10 -14  -6    2.14    0.80
  10 -14   6    1.24    0.74
 -10 -14   6    1.22    0.84
  10 -14  -6    1.19    0.76
 -10 -14   6    1.48    0.64
 -11  14   6    7.33    0.98
  11 -14   6   10.05    1.17
 -11 -14  -6   10.77    1.24
  11 -14  -6    9.97    1.19
 -11 -14   6    9.67    1.37
 -11 -14   6   10.62    0.98
 -12  14   6    2.04    0.77
 -12 -14  -6    0.55    0.82
  12 -14   6    1.05    0.75
 -12 -14   6    1.21    0.96
  12 -14  -6    0.35    0.74
 -12 -14   6    0.88    0.60
 -13 -14  -6    6.88    1.21
 -13  14   6    6.57    1.00
 -13 -14   6    6.82    1.32
   0 -15   6   -0.05    0.53
   0 -15  -6    0.07    0.39
   0 -15  -6   -0.08    0.46
  -1 -15  -6    5.28    0.63
  -1 -15  -6    5.72    0.69
   1 -15   6    3.90    0.80
   1 -15  -6    4.91    0.72
  -1 -15   6    4.59    0.78
  -2 -15  -6    0.18    0.44
   2 -15   6    0.38    0.59
  -2 -15  -6    0.55    0.47
  -2 -15   6    0.37    0.56
   2 -15  -6    0.28    0.53
  -3 -15  -6    2.87    0.59
   3 -15   6    2.92    0.71
  -3 -15  -6    3.05    0.54
  -3 -15   6    2.68    0.68
   3 -15  -6    2.52    0.66
   4 -15   6    0.88    0.60
  -4 -15  -6    0.62    0.39
  -4 -15  -6    0.01    0.50
  -4 -15   6    1.40    0.64
   4 -15  -6    0.91    0.58
  -5 -15  -6    0.76    0.55
  -5 -15  -6    0.47    0.35
   5 -15   6    0.59    0.62
   5 -15  -6    0.78    0.63
  -5 -15   6   -0.32    0.54
  -6 -15  -6    0.41    0.57
   6 -15   6    1.03    0.65
   6 -15  -6    0.51    0.62
  -6 -15   6    0.29    0.58
  -7 -15  -6    8.03    0.97
   7 -15   6    7.97    1.03
  -7 -15   6    7.56    0.93
   7 -15  -6    8.82    1.07
  -7 -15   6    8.70    1.25
  -8 -15  -6    1.53    0.68
   8 -15   6    1.59    0.75
  -8 -15   6    0.11    0.86
  -8 -15   6    2.37    0.70
   8 -15  -6    1.49    0.72
  -9 -15  -6   14.16    1.23
   9 -15   6   17.15    1.42
  -9 -15   6   13.20    1.50
   9 -15  -6   13.92    1.31
  -9 -15   6   14.59    1.16
 -10 -15  -6    0.07    0.72
  10 -15   6    0.56    0.69
 -10 -15   6    0.24    0.92
  10 -15  -6   -0.15    0.74
 -10 -15   6    0.43    0.59
 -11 -15  -6    6.26    1.09
  11 -15   6    7.01    1.07
 -11  15   6    4.58    0.93
  11 -15  -6    5.34    1.01
 -11 -15   6    6.78    0.86
 -11 -15   6    5.75    1.17
 -12  15   6    0.12    0.72
 -12 -15  -6    0.41    0.86
  12 -15   6   -0.28    0.70
 -12 -15   6   -0.17    0.94
  12 -15  -6    0.49    0.83
   0 -16   6    2.24    0.71
   0 -16  -6    2.15    0.60
  -1 -16  -6   15.37    1.06
   1 -16   6   18.90    1.33
  -1 -16  -6   13.94    0.97
   1 -16  -6   15.05    1.14
  -1 -16   6   14.30    1.24
  -2 -16  -6    0.56    0.47
   2 -16   6    0.09    0.62
  -2 -16  -6    0.32    0.46
   2 -16  -6    0.08    0.55
  -2 -16   6    0.48    0.60
  -3 -16  -6   78.38    2.17
   3 -16   6   82.28    2.51
  -3 -16  -6   73.70    1.98
   3 -16  -6   75.43    2.32
  -3 -16   6   75.08    2.41
  -4 -16  -6    1.10    0.59
   4 -16   6    0.28    0.66
  -4 -16  -6    0.90    0.45
  -4 -16   6    1.78    0.71
   4 -16  -6    2.25    0.73
  -5 -16  -6   65.94    2.11
   5 -16   6   68.35    2.36
  -5 -16  -6   66.01    1.67
   5 -16  -6   68.50    2.29
  -5 -16   6   65.84    2.21
   6 -16   6    2.17    0.82
  -6 -16  -6    4.18    0.79
   6 -16  -6    2.76    0.80
  -6 -16   6    3.47    0.77
  -7 -16  -6   25.81    1.53
   7 -16   6   28.20    1.68
  -7 -16   6   27.47    1.51
   7 -16  -6   21.90    1.54
  -7 -16   6   21.72    1.80
   8 -16   6    0.81    0.72
  -8 -16  -6    0.51    0.70
  -8 -16   6    1.03    0.65
  -8 -16   6   -0.26    0.74
   8 -16  -6    0.16    0.70
  -9 -16  -6    0.73    0.73
   9 -16   6    0.24    0.73
  -9 -16   6    1.15    0.97
  -9 -16   6   -0.42    0.58
   9 -16  -6    0.69    0.76
 -10 -16  -6    0.12    0.77
  10 -16   6    0.00    0.73
 -10 -16   6    0.22    0.61
 -10 -16   6    0.40    0.92
  10 -16  -6    0.43    0.78
 -11 -16  -6   33.33    1.97
 -11  16   6   30.18    1.76
  11 -16   6   32.20    1.93
  11 -16  -6   30.21    1.92
 -11 -16   6   33.82    2.30
 -11 -16   6   33.13    1.56
   0 -17  -6   -0.55    0.51
   0 -17   6   -0.13    0.63
   1 -17   6   41.83    1.85
  -1 -17  -6   39.51    1.58
   1 -17  -6   39.39    1.65
  -1 -17   6   38.90    1.79
   2 -17   6    1.31    0.74
  -2 -17  -6    0.22    0.50
  -2 -17  -6    0.18    0.48
   2 -17  -6   -0.26    0.56
  -2 -17   6   -0.20    0.63
  -3 -17  -6    8.62    0.81
   3 -17   6   10.42    1.14
  -3 -17  -6    7.68    0.87
   3 -17  -6    7.33    0.96
  -3 -17   6    8.97    1.03
  -4 -17  -6    0.10    0.54
  -4 -17  -6   -0.20    0.43
   4 -17   6   -0.01    0.67
   4 -17  -6    0.45    0.65
  -4 -17   6   -0.45    0.61
   5 -17   6    3.52    0.92
  -5 -17  -6    3.14    0.76
  -5 -17  -6    3.40    0.86
   5 -17  -6    2.61    0.79
  -5 -17   6    4.79    0.89
  -6 -17  -6    3.27    0.79
   6 -17   6    2.14    0.84
   6 -17  -6    2.23    0.77
  -6 -17   6    2.55    0.99
  -6 -17   6    2.29    0.75
  -7 -17  -6   26.46    1.63
   7 -17   6   29.94    1.78
   7 -17  -6   28.41    1.71
  -7 -17   6   26.51    1.84
  -7 -17   6   28.23    1.55
   8 -17   6    0.33    0.75
  -8 -17  -6   -0.54    0.66
   8 -17  -6   -0.31    0.71
  -8 -17   6   -0.71    0.58
  -8 -17   6   -0.95    0.88
   9 -17   6   22.25    1.68
  -9 -17  -6   21.07    1.58
   9 -17  -6   23.40    1.74
  -9 -17   6   16.24    1.77
  -9 -17   6   19.26    1.38
  10 -17   6    0.42    0.81
 -10 -17  -6    0.59    0.81
 -10 -17   6    1.42    1.08
 -10 -17   6    0.59    0.68
  10 -17  -6   -0.10    0.84
   0 -18   6    0.35    0.69
   0 -18  -6    1.03    0.63
  -1 -18  -6    0.39    0.56
   1 -18   6    0.83    0.71
  -1 -18   6    0.57    0.67
   1 -18  -6    0.02    0.60
   2 -18   6   -0.01    0.66
  -2 -18  -6    0.56    0.52
  -2 -18   6    0.17    0.67
   2 -18  -6    1.02    0.68
   3 -18   6   -0.33    0.65
  -3 -18  -6   -0.58    0.58
  -3 -18  -6   -0.37    0.48
   3 -18  -6   -0.07    0.65
  -3 -18   6    0.35    0.66
  -4 -18  -6   -0.57    0.57
  -4 -18  -6   -0.04    0.45
   4 -18   6   -0.31    0.68
  -4 -18   6    0.18    0.67
   4 -18  -6   -0.78    0.61
  -5 -18  -6    0.93    0.66
   5 -18   6    1.66    0.84
  -5 -18   6    0.91    0.73
   5 -18  -6    0.18    0.75
   6 -18   6    0.68    0.80
  -6 -18  -6   -0.42    0.66
   6 -18  -6    0.61    0.77
  -6 -18   6    0.10    0.88
  -6 -18   6   -0.30    0.65
  -7 -18  -6    2.97    0.87
   7 -18   6    3.03    0.98
  -7 -18   6    4.12    1.03
  -7 -18   6    2.43    0.79
   7 -18  -6    1.26    0.84
   8 -18   6    0.88    0.82
  -8 -18  -6    0.42    0.78
  -8 -18   6   -0.77    0.85
  -8 -18   6    0.76    0.72
   8 -18  -6    0.99    0.84
   9 -18   6    0.65    0.85
  -9 -18  -6    0.42    0.81
  -9 -18   6    0.13    1.05
   9 -18  -6    0.29    0.85
  -9 -18   6   -0.17    0.65
   0 -19   6    0.92    0.77
   0 -19  -6    0.06    0.60
  -1 -19  -6   39.11    1.69
   1 -19   6   38.60    1.95
  -1 -19   6   37.82    1.90
   1 -19  -6   38.37    1.80
   2 -19   6    1.49    0.81
  -2 -19  -6    0.11    0.57
   2 -19  -6   -0.75    0.65
  -2 -19   6    0.28    0.73
  -3 -19  -6    9.64    0.93
   3 -19   6    9.71    1.23
   3 -19  -6   10.09    1.13
  -3 -19   6   10.59    1.20
  -4 -19  -6    0.58    0.53
   4 -19   6    1.13    0.83
  -4 -19   6    0.82    0.75
   4 -19  -6    1.71    0.80
  -5 -19  -6    2.56    0.81
   5 -19   6    2.57    0.94
  -5 -19   6    1.62    0.77
   5 -19  -6    3.11    0.89
   6 -19   6    0.33    0.79
  -6 -19  -6   -0.22    0.70
  -6 -19   6    0.17    0.70
   6 -19  -6    0.69    0.82
  -6 -19   6    0.89    0.96
   7 -19   6   19.76    1.63
  -7 -19  -6   24.38    1.71
  -7 -19   6   25.30    1.92
   7 -19  -6   22.70    1.76
  -7 -19   6   22.53    1.57
   0 -20  -6   -0.85    0.61
   0 -20   6   -0.27    0.75
  -1 -20  -6    2.04    0.72
   1 -20   6    3.46    0.95
  -1 -20   6    3.19    0.96
   1 -20  -6    3.29    0.85
  -2 -20  -6   -0.24    0.57
   2 -20   6    0.06    0.80
  -2 -20   6    0.17    0.80
   2 -20  -6    0.59    0.72
  -3 -20  -6   27.83    1.44
   3 -20   6   29.48    1.88
  -3 -20   6   29.23    1.84
   3 -20  -6   26.47    1.69
   4 -20   6    2.05    0.95
   4 -20  -6    1.06    0.81
  -4 -20   6    1.09    0.81
   5 -20   6   42.21    2.19
  -5 -20   6   39.92    2.24
   5 -20  -6   37.29    2.03
  -5 -20   6   40.35    1.96
   0   0   7   -0.13    0.19
  -1   0   7   -0.40    0.19
   1   0   7    0.01    0.17
  -2   0   7    0.09    0.22
   3   0   7    0.24    0.15
  -3   0   7   -0.34    0.22
  -4   0   7   -0.10    0.23
   4   0   7   -0.32    0.12
  -5   0  -7    0.08    0.29
   5   0   7    0.07    0.12
  -5   0   7    0.10    0.27
   6   0   7   -0.23    0.11
  -6   0  -7   -0.16    0.27
  -6   0   7   -0.19    0.21
  -6   0   7   -0.18    0.29
   7   0   7   -0.10    0.12
  -7   0  -7    0.10    0.31
  -7   0   7   -0.28    0.29
  -7   0   7   -0.01    0.24
  -8   0   7   -0.09    0.25
  -8   0  -7   -0.44    0.37
  -8   0   7    0.14    0.34
  -9   0  -7    0.58    0.46
  -9   0   7    0.16    0.28
  -9   0   7    0.33    0.35
 -10   0  -7   -0.41    0.39
 -10   0   7    0.14    0.38
 -10   0   7   -0.25    0.29
 -11   0  -7   -0.15    0.51
 -11   0   7   -0.15    0.38
 -11   0   7    0.12    0.33
 -12   0   7   -0.30    0.37
 -12   0   7    0.12    0.41
 -12   0  -7   -0.59    0.51
 -13   0  -7    0.88    0.64
 -13   0   7    0.20    0.43
 -13   0   7    0.54    0.44
 -14   0   7   -0.09    0.45
 -14   0   7   -0.71    0.43
 -14   0  -7   -0.36    0.53
 -15   0   7    0.25    0.51
 -15   0  -7   -0.22    0.60
 -15   0   7    0.30    0.47
 -16   0  -7   -0.36    0.63
 -17   0  -7    0.35    0.88
   0  -1   7   -0.23    0.18
   0   1   7    0.41    0.19
  -1   1   7   37.73    0.97
   1  -1   7   39.92    0.94
   1   1   7   39.65    0.91
  -1  -1   7   39.42    1.00
   2  -1   7  187.23    3.02
  -2   1   7  183.10    3.16
   2   1   7  184.75    2.97
  -2  -1   7  183.31    3.18
  -3   1   7   51.95    1.27
  -3  -1  -7   52.84    1.27
   3  -1   7   54.07    1.09
  -3  -1   7   53.78    1.29
   3   1   7   55.45    1.04
  -4  -1  -7  296.22    4.96
  -4   1   7  303.14    4.94
   4  -1   7  300.38    4.62
  -4  -1   7  298.07    4.94
   4   1   7  303.33    4.53
   5  -1   7    4.14    0.29
  -5  -1  -7    3.39    0.43
  -5   1   7    3.99    0.32
  -5   1   7    2.54    0.37
   5   1   7    3.87    0.22
  -5  -1   7    3.66    0.43
   6  -1   7  169.76    2.72
  -6   1   7  169.46    2.85
  -6  -1  -7  165.18    3.20
  -6   1   7  166.82    3.12
  -6  -1   7  169.06    3.13
  -6  -1   7  175.33    3.07
   6   1   7  170.76    2.57
  -7  -1  -7    0.03    0.37
  -7   1   7    0.92    0.35
  -7   1   7    0.57    0.24
   7  -1   7    0.41    0.18
  -7   1  -7    0.62    0.35
  -7  -1   7    0.56    0.34
  -7  -1   7    0.37    0.28
  -8   1   7    6.31    0.60
  -8   1   7    5.97    0.45
   8  -1   7    5.09    0.37
  -8  -1  -7    5.63    0.66
  -8  -1   7    5.54    0.52
  -8   1  -7    5.43    0.64
  -8  -1   7    5.15    0.55
  -9   1   7   20.28    0.94
  -9   1   7   20.87    0.78
  -9  -1  -7   18.94    1.00
  -9   1  -7   17.56    0.98
  -9  -1   7   19.72    0.95
  -9  -1   7   20.22    0.88
 -10   1   7   18.40    0.97
 -10  -1  -7   19.59    1.12
 -10   1   7   19.05    0.80
 -10   1  -7   20.37    1.13
 -10  -1   7   19.03    0.89
 -10  -1   7   18.92    0.94
 -11   1   7    1.63    0.40
 -11  -1  -7    2.49    0.59
 -11   1   7    1.38    0.45
 -11   1  -7    2.25    0.58
 -11  -1   7    1.25    0.42
 -11  -1   7    1.40    0.47
 -12   1   7   46.47    1.38
 -12   1   7   45.24    1.48
 -12  -1  -7   46.44    1.78
 -12  -1   7   46.45    1.49
 -12  -1   7   44.69    1.48
 -12   1  -7   47.11    1.78
 -13   1   7    1.42    0.47
 -13   1   7    0.70    0.48
 -13  -1  -7    1.27    0.67
 -13  -1   7    0.81    0.46
 -13  -1   7    1.45    0.50
 -13   1  -7    0.86    0.65
 -14   1   7   20.16    1.10
 -14   1   7   17.78    1.05
 -14  -1  -7   20.34    1.44
 -14  -1   7   17.70    1.05
 -14   1  -7   20.60    1.43
 -14  -1   7   19.57    1.13
 -15   1   7    0.10    0.47
 -15  -1  -7    0.65    0.77
 -15   1  -7   -0.85    0.64
 -15  -1   7   -0.11    0.46
 -15  -1   7    0.40    0.57
 -16  -1  -7    4.67    0.95
 -16   1   7    5.95    1.01
 -16  -1   7    6.77    0.87
 -16   1  -7    5.45    1.02
 -17  -1  -7    3.65    1.03
   0  -2   7  811.08   12.05
   0   2   7  799.07   11.99
  -1   2   7    5.38    0.41
   1  -2   7    5.04    0.39
  -1  -2   7    4.33    0.38
   1   2   7    5.96    0.38
  -2   2   7  328.64    5.20
   2  -2   7  331.99    5.09
  -2  -2  -7  317.51    5.14
  -2  -2   7  321.57    5.23
  -3  -2  -7   12.57    0.59
  -3   2   7   11.99    0.61
   3  -2   7   12.66    0.50
  -3  -2   7   11.55    0.62
  -4  -2  -7   24.45    0.86
   4  -2   7   24.59    0.69
  -4   2   7   25.75    0.88
  -4  -2   7   24.00    0.85
   5  -2   7   15.93    0.54
  -5   2   7   15.81    0.47
  -5   2   7   14.73    0.72
  -5  -2  -7   13.44    0.73
  -5  -2   7   14.85    0.73
  -6   2   7   64.36    1.24
  -6   2   7   63.57    1.57
  -6  -2  -7   63.24    1.61
   6  -2   7   65.42    1.29
  -6  -2   7   63.10    1.57
  -7   2   7    3.71    0.32
   7  -2   7    3.58    0.33
  -7   2   7    3.49    0.47
  -7  -2  -7    3.96    0.56
  -7  -2   7    3.71    0.50
  -7  -2   7    3.76    0.47
   8  -2   7  124.76    2.29
  -8   2   7  127.96    2.29
  -8   2   7  130.76    2.64
  -8  -2  -7  126.12    2.76
  -8  -2   7  130.79    2.64
  -8  -2   7  132.17    2.62
  -9   2   7    0.16    0.24
  -9  -2  -7   -0.17    0.37
  -9   2   7   -0.34    0.34
  -9  -2   7   -0.31    0.33
  -9  -2   7   -0.34    0.30
 -10   2   7   68.30    1.82
 -10   2   7   68.77    1.55
 -10  -2  -7   66.96    1.97
 -10  -2   7   71.97    1.84
 -10   2  -7   68.54    2.01
 -10  -2   7   67.74    1.79
 -11  -2  -7    3.20    0.64
 -11   2   7    4.47    0.48
 -11   2   7    4.44    0.59
 -11  -2   7    4.41    0.59
 -11   2  -7    4.15    0.69
 -11  -2   7    3.30    0.53
 -12  -2  -7    7.70    0.95
 -12   2   7    7.06    0.72
 -12   2   7    7.29    0.64
 -12   2  -7    5.84    0.84
 -12  -2   7    6.41    0.68
 -12  -2   7    6.00    0.70
 -13   2   7    0.28    0.39
 -13   2   7    0.08    0.44
 -13  -2  -7    0.76    0.66
 -13  -2   7    0.63    0.45
 -13   2  -7    0.71    0.64
 -13  -2   7    0.41    0.49
 -14  -2  -7    8.03    1.04
 -14   2   7    7.12    0.77
 -14  -2   7    6.70    0.82
 -14  -2   7    6.17    0.72
 -15  -2  -7    2.11    0.83
 -15   2   7    2.76    0.60
 -15  -2   7    3.29    0.72
 -15  -2   7    2.18    0.57
 -16   2   7   13.61    1.05
 -16  -2  -7   16.01    1.47
 -16  -2   7   15.91    1.25
 -17  -2  -7   -0.50    0.71
 -17  -2   7    0.22    0.90
   0  -3   7   -0.10    0.22
  -1  -3  -7   83.15    1.57
  -1   3   7   83.02    1.67
   1  -3   7   82.83    1.67
  -1  -3   7   81.13    1.70
   2  -3   7    9.40    0.51
  -2   3   7    9.66    0.52
  -2  -3  -7    9.97    0.50
  -2  -3   7   10.08    0.59
   3  -3   7   -0.12    0.20
  -3   3   7    0.27    0.24
  -3  -3  -7    0.30    0.24
  -3  -3   7   -0.33    0.25
  -4   3   7   22.05    0.82
  -4   3   7   20.78    0.43
   4  -3   7   22.98    0.71
  -4  -3  -7   19.97    0.77
  -4  -3   7   20.87    0.83
  -5   3   7    3.19    0.44
   5  -3   7    3.77    0.35
  -5  -3  -7    2.71    0.39
  -5   3   7    2.91    0.21
  -5  -3   7    2.92    0.43
  -6  -3  -7   25.35    1.00
  -6   3   7   24.20    0.95
  -6   3   7   26.14    0.60
   6  -3   7   26.14    0.80
  -6  -3   7   27.72    0.99
  -7   3   7    8.43    0.38
  -7  -3  -7    7.57    0.69
   7  -3   7    7.86    0.51
  -7   3   7    7.00    0.60
  -7  -3   7    8.74    0.67
  -7  -3   7    7.97    0.66
  -8  -3  -7    0.87    0.41
  -8   3   7    0.70    0.38
  -8   3   7    0.92    0.23
   8  -3   7    0.49    0.26
  -8  -3   7    0.77    0.38
  -8  -3   7    0.71    0.40
  -9   3   7    0.08    0.36
  -9  -3  -7    0.17    0.45
  -9   3   7    0.22    0.23
   9  -3   7   -0.38    0.31
  -9  -3   7    0.74    0.40
  -9  -3   7    0.17    0.37
 -10  -3  -7    0.42    0.49
 -10   3   7    0.04    0.26
 -10   3   7   -0.39    0.39
 -10  -3   7   -0.26    0.37
 -10  -3   7    0.40    0.38
 -11  -3  -7   -0.52    0.49
 -11   3   7    0.04    0.29
 -11   3   7    0.20    0.42
 -11  -3   7   -0.19    0.38
 -11  -3   7   -0.28    0.39
 -12   3   7    0.18    0.38
 -12  -3  -7    0.65    0.55
 -12   3   7    0.46    0.43
 -12  -3   7    0.18    0.45
 -12  -3   7    0.37    0.42
 -13  -3  -7   -0.16    0.60
 -13   3   7   -0.04    0.45
 -13  -3   7   -0.02    0.48
 -13  -3   7    0.20    0.44
 -14   3   7    0.44    0.49
 -14  -3  -7    1.23    0.77
 -14  -3   7    1.10    0.56
 -14  -3   7    0.80    0.49
 -15   3   7    0.53    0.51
 -15  -3  -7    0.54    0.67
 -15  -3   7    0.53    0.49
 -15  -3   7    0.98    0.61
 -16  -3  -7    0.63    0.73
 -16   3   7   -0.73    0.48
 -16  -3   7   -0.12    0.58
 -17  -3  -7    0.33    0.85
 -17  -3   7   -0.94    0.60
   0  -4  -7  164.25    2.67
   0  -4   7  165.02    2.95
  -1  -4  -7    1.72    0.25
   1  -4   7    1.18    0.29
  -1  -4   7    1.74    0.34
   2  -4   7  134.10    2.50
  -2  -4  -7  135.44    2.43
  -2  -4   7  140.93    2.61
   3  -4   7    7.91    0.50
  -3   4   7    7.45    0.55
  -3  -4  -7    9.14    0.52
  -3  -4   7    8.76    0.61
  -4   4   7    1.37    0.35
   4  -4   7    1.09    0.28
  -4  -4  -7    0.88    0.30
  -4  -4   7    1.78    0.38
  -5   4   7    2.76    0.39
  -5  -4  -7    4.16    0.48
   5  -4   7    3.88    0.40
  -5  -4   7    4.11    0.50
  -6   4   7   53.45    1.44
   6  -4   7   55.13    1.31
  -6  -4  -7   52.89    1.47
  -6   4   7   52.96    0.89
  -6  -4   7   53.03    1.46
  -6   4  -7   50.55    0.89
   7  -4   7   10.89    0.62
  -7  -4  -7   10.86    0.79
  -7   4   7   10.27    0.73
  -7   4   7   11.15    0.38
  -7  -4   7   10.74    0.79
  -7  -4   7   11.92    0.76
   8  -4   7   98.36    2.10
  -8   4   7  105.72    1.82
  -8  -4  -7  105.44    2.45
  -8   4   7  110.46    2.34
  -8  -4   7  100.16    2.39
  -8  -4   7  104.84    2.31
  -9  -4  -7    6.79    0.78
   9  -4   7    5.83    0.52
  -9   4   7    6.51    0.66
  -9   4   7    6.04    0.42
  -9  -4   7    6.32    0.70
  -9  -4   7    5.90    0.61
 -10  -4  -7   52.58    1.75
 -10   4   7   56.80    1.27
 -10   4   7   54.42    1.63
 -10  -4   7   57.34    1.72
 -10  -4   7   55.11    1.62
 -11   4   7   11.43    0.86
 -11  -4  -7   10.06    0.93
 -11  -4   7   10.19    0.82
 -11  -4   7    9.48    0.85
 -12   4   7    1.47    0.53
 -12  -4  -7    2.70    0.66
 -12  -4   7    2.09    0.53
 -12  -4   7    2.03    0.59
 -13  -4  -7    2.69    0.78
 -13   4   7    3.69    0.62
 -13  -4   7    2.58    0.55
 -13  -4   7    2.71    0.67
 -14   4   7    3.90    0.67
 -14  -4  -7    3.19    0.80
 -14  -4   7    4.00    0.75
 -14  -4   7    2.20    0.57
 -15   4   7    0.48    0.53
 -15  -4  -7    1.99    0.82
 -15  -4   7    2.05    0.70
 -15  -4   7    1.62    0.61
 -16  -4  -7   16.47    1.50
 -16   4   7   14.80    1.12
 -16  -4   7   17.43    1.40
 -17  -4  -7   -0.90    0.78
 -17  -4   7    0.54    0.71
   0  -5   7   -0.22    0.26
   0  -5  -7   -0.25    0.14
  -1  -5  -7   27.18    0.74
   1  -5   7   28.11    0.92
  -1  -5   7   25.89    0.92
  -2  -5  -7  237.33    3.92
   2  -5   7  241.91    4.08
  -2  -5   7  239.04    4.15
  -3  -5  -7   24.45    0.82
   3  -5   7   24.93    0.86
  -3  -5   7   24.88    0.94
  -4   5   7  394.75    6.42
   4  -5   7  400.57    6.36
  -4  -5  -7  388.14    6.36
  -4  -5   7  399.55    6.48
  -5  -5  -7    3.39    0.47
  -5   5   7    4.24    0.51
   5  -5   7    4.50    0.47
  -5  -5   7    4.56    0.53
  -6  -5  -7  196.62    3.63
  -6   5   7  187.69    3.55
   6  -5   7  192.15    3.46
  -6  -5   7  195.79    3.61
   7  -5   7   16.12    0.78
  -7  -5  -7   16.53    0.87
  -7   5   7   16.31    0.86
  -7  -5   7   18.44    0.91
  -7   5  -7   16.10    0.41
  -7  -5   7   15.80    0.95
  -8   5   7    8.03    0.68
   8  -5   7    8.77    0.64
  -8  -5  -7    9.73    0.81
  -8  -5   7   10.36    0.87
  -8  -5   7    7.82    0.67
   9  -5   7   11.83    0.72
  -9  -5  -7   12.69    0.90
  -9   5   7   11.62    0.86
  -9  -5   7   12.64    0.94
  -9  -5   7   12.79    0.87
 -10   5   7   23.91    1.13
 -10  -5  -7   23.02    1.19
 -10  -5   7   22.44    1.08
 -10  -5   7   22.66    1.18
 -11  -5  -7    0.59    0.53
 -11   5   7    1.25    0.51
 -11  -5   7    1.29    0.57
 -11  -5   7    1.39    0.49
 -12  -5  -7   66.70    2.22
 -12   5   7   66.91    1.93
 -12  -5   7   69.68    1.91
 -12  -5   7   67.17    2.10
 -13   5   7    0.11    0.49
 -13  -5  -7   -0.25    0.55
 -13  -5   7   -0.29    0.52
 -13  -5   7    0.33    0.47
 -14   5   7   40.18    1.54
 -14  -5  -7   42.75    1.87
 -14  -5   7   38.56    1.75
 -14  -5   7   37.49    1.44
 -15   5   7    3.94    0.73
 -15  -5  -7    4.04    0.91
 -15  -5   7    4.47    0.87
 -16  -5  -7    4.64    0.98
 -16   5   7    2.76    0.67
 -16  -5   7    3.92    0.89
 -17  -5  -7    2.94    1.03
 -17  -5   7    1.85    0.84
   0  -6   7  241.48    4.25
   0  -6  -7  249.02    3.86
   1  -6   7   20.51    0.85
  -1  -6  -7   18.57    0.63
  -1  -6   7   19.99    0.86
   1  -6  -7   19.82    0.49
   2  -6   7   89.06    1.97
  -2  -6  -7   93.94    1.82
  -2  -6   7   92.35    2.04
   3  -6   7    0.59    0.31
  -3  -6  -7    0.07    0.24
  -3  -6   7    0.68    0.34
   4  -6   7    8.22    0.61
  -4  -6  -7    6.28    0.53
  -4  -6   7    6.69    0.58
   5  -6   7    6.77    0.58
  -5  -6  -7    5.39    0.53
  -5   6   7    6.71    0.60
  -5  -6   7    4.54    0.52
  -6  -6  -7   22.59    0.99
   6  -6   7   24.45    0.97
  -6   6   7   23.46    0.97
  -6  -6   7   22.77    1.00
  -7   6   7    0.88    0.41
  -7  -6  -7    1.17    0.40
   7  -6   7    1.39    0.39
  -7  -6   7    1.57    0.44
  -8  -6  -7   28.05    1.22
  -8   6   7   28.81    1.16
   8  -6   7   27.55    1.07
  -8  -6   7   30.02    1.32
  -8  -6   7   29.83    1.17
  -9   6   7    2.14    0.51
   9  -6   7    2.34    0.46
  -9  -6  -7    3.38    0.64
  -9  -6   7    3.36    0.56
  -9  -6   7    1.72    0.53
 -10   6   7    4.19    0.64
 -10  -6  -7    3.31    0.63
 -10  -6   7    5.70    0.79
 -10  -6   7    2.93    0.56
 -11   6   7    0.31    0.48
 -11  -6  -7    0.20    0.59
 -11  -6   7   -0.01    0.53
 -11  -6   7    0.24    0.45
 -12  -6  -7    2.09    0.71
 -12   6   7    1.26    0.54
 -12  -6   7    0.85    0.49
 -12  -6   7    1.47    0.61
 -13  -6  -7    2.04    0.69
 -13   6   7    1.16    0.56
 -13  -6   7    1.84    0.56
 -13  -6   7    0.80    0.63
 -14   6   7    1.40    0.60
 -14  -6  -7    0.87    0.70
 -14  -6   7    0.16    0.49
 -14  -6   7   -0.37    0.62
 -15  -6  -7    1.26    0.81
 -15   6   7    0.75    0.59
 -15  -6   7    0.85    0.71
 -16   6   7    2.87    0.71
 -16  -6  -7    2.57    0.98
 -16  -6   7    2.81    0.89
   0  -7   7    0.39    0.32
   0  -7  -7    0.18    0.17
  -1  -7  -7    9.03    0.48
   1  -7   7    8.10    0.65
   1  -7  -7    9.10    0.35
  -1  -7   7    9.14    0.70
  -2  -7  -7    1.91    0.32
   2  -7   7    1.32    0.40
  -2  -7   7    1.19    0.39
  -3  -7  -7    2.71    0.37
   3  -7   7    2.80    0.44
  -3  -7   7    1.63    0.41
  -4  -7  -7   40.13    1.18
   4  -7   7   39.38    1.25
  -4  -7   7   37.64    1.27
   5  -7   7    2.10    0.42
  -5  -7  -7    2.27    0.45
  -5  -7   7    1.18    0.44
  -6   7   7   30.77    1.15
  -6  -7  -7   35.58    1.23
   6  -7   7   34.54    1.18
  -6  -7   7   33.60    1.24
  -7   7   7    0.59    0.42
   7  -7   7    0.72    0.38
  -7  -7  -7    0.70    0.46
  -7  -7   7    0.52    0.41
  -8  -7  -7   15.87    1.00
   8  -7   7   14.40    0.88
  -8   7   7   16.56    0.96
  -8  -7   7   13.69    1.10
  -8  -7   7   14.10    0.91
  -9  -7  -7    5.03    0.67
  -9   7   7    6.40    0.69
   9  -7   7    5.83    0.64
  -9   7  -7    6.81    0.35
  -9  -7   7    6.51    0.87
  -9  -7   7    6.68    0.71
 -10  -7  -7    9.81    0.96
  10  -7   7    9.25    0.76
 -10   7   7    9.20    0.82
 -10  -7   7    6.61    0.87
 -10  -7   7    7.93    0.77
 -11  -7  -7    3.79    0.80
 -11   7   7    3.68    0.65
 -11  -7   7    3.58    0.75
 -11  -7   7    2.97    0.60
 -12   7   7   28.34    1.31
 -12  -7  -7   29.06    1.58
 -12  -7   7   27.13    1.50
 -12  -7   7   28.44    1.27
 -13   7   7    0.80    0.55
 -13  -7  -7    0.32    0.68
 -13  -7   7    0.41    0.62
 -13  -7   7    0.03    0.46
 -14  -7  -7   21.46    1.59
 -14   7   7   20.89    1.27
 -14  -7   7   18.95    1.14
 -14  -7   7   21.92    1.51
 -15  -7  -7    0.96    0.76
 -15   7   7    1.09    0.63
 -15  -7   7    0.02    0.73
 -16   7   7    0.83    0.65
 -16  -7  -7    2.42    0.96
 -16  -7   7    0.27    0.75
   0  -8   7  140.48    2.90
   0  -8  -7  141.19    2.42
  -1  -8  -7    8.78    0.50
   1  -8   7    8.29    0.71
  -1  -8   7    7.72    0.69
   1  -8  -7    7.77    0.36
  -2  -8  -7  134.10    2.45
   2  -8   7  127.15    2.71
  -2  -8   7  124.25    2.71
   2  -8  -7  130.94    2.01
   2  -8  -7  129.63    2.58
   3  -8   7    5.43    0.58
  -3  -8  -7    5.92    0.52
  -3  -8   7    5.32    0.58
   3  -8  -7    4.84    0.51
   4  -8   7   17.40    0.90
  -4  -8  -7   17.05    0.81
   4  -8  -7   16.66    0.86
  -4  -8   7   16.95    0.92
  -5  -8  -7   33.89    1.17
   5  -8   7   32.46    1.21
   5  -8  -7   33.13    1.22
  -5  -8   7   34.09    1.26
  -6  -8  -7   35.24    1.26
   6  -8   7   35.61    1.31
   6  -8  -7   35.27    1.31
  -6  -8   7   34.99    1.33
   7  -8   7   18.42    1.00
  -7  -8  -7   19.98    0.99
  -7   8   7   17.75    1.01
  -7  -8   7   16.87    1.01
  -8  -8  -7  163.25    3.44
   8  -8   7  161.33    3.32
  -8   8   7  164.60    3.36
  -8  -8   7  159.81    3.69
  -8  -8   7  160.91    3.35
  -9  -8  -7    1.28    0.52
  -9   8   7    0.61    0.48
   9  -8   7    1.01    0.44
  -9  -8   7    0.46    0.59
  -9  -8   7    1.16    0.51
  10  -8   7  107.00    2.61
 -10   8   7  115.46    2.71
 -10  -8  -7  113.10    2.85
 -10  -8   7  115.90    2.69
 -10  -8   7  121.10    3.08
 -11   8   7    2.91    0.63
 -11  -8  -7    1.69    0.62
 -11  -8   7    2.11    0.57
 -11  -8   7    1.92    0.68
 -12  -8  -7   12.09    1.14
 -12   8   7   13.65    1.07
 -12  -8   7   14.64    1.28
 -12  -8   7   15.31    1.05
 -13   8   7   15.08    1.16
 -13  -8  -7   14.35    1.26
 -13  -8   7   15.38    1.05
 -13  -8   7   11.90    1.21
 -14  -8  -7   10.16    1.25
 -14   8   7    8.81    0.95
 -14  -8   7    7.92    1.13
 -14  -8   7    9.07    0.87
 -15  -8  -7    1.42    0.87
 -15   8   7   -0.46    0.58
 -15  -8   7    1.66    0.84
 -16  -8  -7   38.47    2.16
 -16   8   7   37.64    1.68
 -16  -8   7   34.00    1.98
   0  -9  -7    0.17    0.29
   0  -9  -7    0.32    0.22
   0  -9   7    0.24    0.39
   1  -9   7   11.72    0.85
  -1  -9  -7   13.34    0.61
  -1  -9   7   13.16    0.88
   1  -9  -7   13.13    0.49
   1  -9  -7   12.52    0.71
   2  -9   7   28.88    1.19
  -2  -9  -7   31.92    0.98
   2  -9  -7   30.40    0.66
   2  -9  -7   31.12    1.08
  -2  -9   7   29.57    1.22
   3  -9   7    2.37    0.51
  -3  -9  -7    3.78    0.45
   3  -9  -7    2.49    0.47
  -3  -9   7    3.68    0.59
   4  -9   7   66.17    1.87
  -4  -9  -7   70.58    1.74
  -4  -9   7   71.86    1.94
   4  -9  -7   69.59    1.81
   5  -9   7    1.35    0.46
  -5  -9  -7    0.52    0.40
   5  -9  -7    1.51    0.48
  -5  -9   7    0.91    0.44
   6  -9   7   70.42    1.94
  -6  -9  -7   70.95    1.89
   6  -9  -7   69.15    1.91
  -6  -9   7   69.19    1.95
  -7  -9  -7   11.98    0.90
   7  -9   7   12.08    0.93
   7  -9  -7   12.34    0.94
  -7  -9   7    9.43    0.85
   8  -9   7   17.64    1.05
  -8  -9  -7   18.46    1.11
  -8   9   7   18.58    1.08
   8  -9  -7   18.61    1.11
  -8  -9   7   16.80    1.29
  -8  -9   7   19.65    1.10
  -9   9   7    0.27    0.49
  -9  -9  -7    0.32    0.56
   9  -9   7    0.59    0.46
  -9  -9   7    0.43    0.63
  -9  -9   7    1.43    0.53
  10  -9   7    3.67    0.65
 -10   9   7    4.29    0.70
 -10  -9  -7    5.05    0.83
 -10  -9   7    4.49    0.70
 -10  -9   7    4.29    0.80
 -11  -9  -7    1.92    0.73
 -11   9   7    1.17    0.59
 -11  -9   7    1.64    0.56
 -11  -9   7    2.01    0.76
 -12   9   7   27.66    1.38
 -12  -9  -7   25.16    1.47
 -12  -9   7   25.77    1.29
 -12  -9   7   24.61    1.59
 -13   9   7    0.84    0.60
 -13  -9  -7   -0.59    0.72
 -13  -9   7    1.38    0.75
 -13  -9   7    0.21    0.53
 -14   9   7   21.52    1.36
 -14  -9  -7   20.29    1.65
 -14  -9   7   21.48    1.67
 -15   9   7    1.65    0.69
 -15  -9  -7    1.89    0.90
 -15  -9   7    1.46    0.89
   0 -10  -7    5.80    0.45
   0 -10   7    5.53    0.70
   0 -10  -7    4.40    0.49
  -1 -10  -7    0.19    0.28
   1 -10   7    1.10    0.46
  -1 -10  -7    0.60    0.27
   1 -10  -7    0.66    0.22
  -1 -10   7    0.60    0.47
   1 -10  -7    0.83    0.37
  -2 -10  -7    2.23    0.38
   2 -10   7    2.63    0.57
   2 -10  -7    3.41    0.51
   2 -10  -7    2.27    0.24
  -2 -10   7    1.72    0.50
   3 -10   7    2.58    0.55
  -3 -10  -7    2.29    0.41
  -3 -10   7    0.57    0.44
   3 -10  -7    2.02    0.46
  -4 -10  -7    1.98    0.44
   4 -10   7    0.94    0.50
  -4 -10   7    1.96    0.51
   4 -10  -7    1.40    0.48
  -5 -10  -7    3.18    0.54
   5 -10   7    3.45    0.60
  -5 -10   7    3.64    0.64
   5 -10  -7    3.67    0.60
  -6 -10  -7    8.88    0.80
   6 -10   7    5.61    0.73
   6 -10  -7    9.22    0.85
  -6 -10   7    8.48    0.83
   7 -10   7    1.89    0.55
  -7 -10  -7    2.66    0.60
   7 -10  -7    2.95    0.62
  -7 -10   7    2.12    0.59
  -8  10   7   12.95    1.02
   8 -10   7   11.48    0.94
  -8 -10  -7   14.53    1.05
   8 -10  -7   10.77    0.94
  -8 -10   7   12.63    0.98
  -8 -10   7   11.95    1.16
   9 -10   7    1.08    0.51
  -9 -10  -7    1.79    0.64
  -9  10   7    1.77    0.58
  -9 -10   7    1.74    0.76
   9 -10  -7    2.64    0.65
  -9 -10   7    1.79    0.57
 -10 -10  -7    7.93    0.97
  10 -10   7    7.62    0.86
 -10  10   7    8.26    0.88
 -10 -10   7    7.68    0.84
 -10 -10   7    6.99    1.03
 -11 -10  -7    0.20    0.64
 -11  10   7    0.24    0.54
 -11 -10   7    0.28    0.70
 -11 -10   7    0.32    0.51
 -12 -10  -7    1.01    0.72
 -12  10   7    1.11    0.62
 -12 -10   7    0.99    0.77
 -12 -10   7    0.64    0.57
 -13 -10  -7    5.14    1.00
 -13  10   7    4.48    0.80
 -13 -10   7    4.45    0.97
 -13 -10   7    4.34    0.72
 -14  10   7    0.94    0.65
 -14 -10  -7    0.83    0.83
 -14 -10   7    0.29    0.86
 -15 -10  -7    1.92    0.96
 -15  10   7    0.08    0.67
 -15 -10   7    0.09    0.84
   0 -11   7   -0.04    0.41
   0 -11  -7   -0.32    0.24
   0 -11  -7   -0.32    0.30
   1 -11   7    3.63    0.64
  -1 -11  -7    1.94    0.40
  -1 -11  -7    2.15    0.37
  -1 -11   7    1.70    0.51
   1 -11  -7    2.46    0.47
   1 -11  -7    2.38    0.32
   2 -11   7   44.23    1.58
  -2 -11  -7   45.96    1.24
  -2 -11  -7   47.19    1.31
  -2 -11   7   45.16    1.60
   2 -11  -7   44.15    1.41
   2 -11  -7   45.34    1.07
   3 -11   7    0.17    0.49
  -3 -11  -7    0.01    0.32
  -3 -11   7   -0.03    0.44
   3 -11  -7    0.18    0.40
  -4 -11  -7  126.51    2.67
   4 -11   7  126.80    2.92
   4 -11  -7  124.86    2.78
  -4 -11   7  121.23    2.90
  -5 -11  -7    0.10    0.41
   5 -11   7    0.54    0.51
  -5 -11   7    0.62    0.52
   5 -11  -7    0.16    0.44
   6 -11   7   93.98    2.45
  -6 -11  -7   93.03    2.32
  -6 -11   7   95.50    2.44
   6 -11  -7   87.05    2.35
  -7 -11  -7   12.41    1.01
   7 -11   7   12.25    1.02
   7 -11  -7   10.84    0.96
  -7 -11   7   12.00    1.01
  -8 -11  -7   10.44    1.00
   8 -11   7   11.14    0.98
  -8 -11   7    9.47    1.14
   8 -11  -7   11.17    1.01
  -8 -11   7   10.08    0.92
   9 -11   7    8.49    0.91
  -9 -11  -7    6.86    0.89
  -9  11   7    7.34    0.85
  -9 -11   7    7.68    0.84
   9 -11  -7    7.67    0.88
  -9 -11   7    6.42    0.98
 -10  11   7   21.48    1.29
  10 -11   7   17.80    1.27
 -10 -11  -7   17.40    1.23
  10 -11  -7   21.03    1.35
 -10 -11   7   17.31    1.44
 -10 -11   7   20.67    1.23
 -11  11   7    6.47    0.87
  11 -11   7    6.04    0.88
 -11 -11  -7    6.07    0.97
 -11 -11   7    7.08    1.10
 -11 -11   7    5.38    0.78
 -12 -11  -7   47.89    2.04
 -12  11   7   53.17    1.96
 -12 -11   7   54.48    1.82
 -12 -11   7   53.24    2.35
 -13 -11  -7    0.58    0.78
 -13  11   7   -0.52    0.60
 -13 -11   7    0.09    0.53
 -13 -11   7   -0.87    0.77
 -14  11   7   41.57    1.87
 -14 -11  -7   43.30    2.08
 -14 -11   7   44.74    2.31
   0 -12  -7   64.16    1.71
   0 -12  -7   67.36    1.52
   0 -12   7   64.84    1.96
  -1 -12  -7    0.81    0.38
   1 -12   7   -0.13    0.48
  -1 -12  -7    0.70    0.32
   1 -12  -7    0.77    0.27
   1 -12  -7    0.96    0.41
  -1 -12   7    0.94    0.53
  -2 -12  -7   46.81    1.37
   2 -12   7   48.86    1.73
  -2 -12  -7   49.26    1.35
   2 -12  -7   48.90    1.54
  -2 -12   7   49.86    1.75
  -3 -12  -7    7.58    0.67
   3 -12   7    8.64    0.91
  -3 -12   7    9.49    0.93
   3 -12  -7    7.28    0.74
  -4 -12  -7    0.71    0.43
   4 -12   7    1.43    0.58
   4 -12  -7    1.39    0.52
  -4 -12   7    1.22    0.60
  -5 -12  -7   18.05    1.02
   5 -12   7   19.97    1.21
  -5 -12   7   20.25    1.21
   5 -12  -7   17.67    1.10
   6 -12   7   12.80    1.09
  -6 -12  -7    9.19    0.86
   6 -12  -7    9.79    0.96
  -6 -12   7   13.28    1.09
   7 -12   7    3.37    0.70
  -7 -12  -7    3.47    0.65
   7 -12  -7    3.11    0.70
  -7 -12   7    3.55    0.69
   8 -12   7   58.71    1.99
  -8 -12  -7   56.76    1.95
  -8 -12   7   58.30    2.29
   8 -12  -7   63.17    2.06
  -8 -12   7   54.27    1.92
  -9  12   7   -0.15    0.54
   9 -12   7    0.15    0.57
  -9 -12  -7    0.67    0.63
  -9 -12   7    0.57    0.70
  -9 -12   7    0.32    0.55
   9 -12  -7   -0.27    0.57
  10 -12   7   59.24    2.09
 -10 -12  -7   61.52    2.14
 -10  12   7   62.24    2.11
  10 -12  -7   61.24    2.17
 -10 -12   7   63.61    2.53
 -10 -12   7   61.11    1.99
 -11 -12  -7    5.01    0.93
 -11  12   7    3.15    0.76
  11 -12   7    4.57    0.82
 -11 -12   7    4.24    0.76
 -11 -12   7    2.02    0.91
 -12  12   7    7.27    0.97
 -12 -12  -7    6.48    1.00
 -12 -12   7    6.74    1.18
 -12 -12   7    8.42    0.90
 -13  12   7    1.51    0.74
 -13 -12  -7    2.69    0.95
 -13 -12   7    3.20    1.06
 -13 -12   7    3.37    0.74
 -14  12   7    2.90    0.83
 -14 -12  -7    2.81    0.97
 -14 -12   7    3.97    1.15
   0 -13  -7   -0.09    0.29
   0 -13   7   -0.44    0.50
   0 -13  -7   -0.32    0.38
   1 -13   7   -0.75    0.47
  -1 -13  -7   -0.08    0.38
  -1 -13  -7    0.18    0.34
   1 -13  -7    0.29    0.42
  -1 -13   7    0.16    0.50
   2 -13   7    2.03    0.62
  -2 -13  -7    2.00    0.43
  -2 -13  -7    1.97    0.45
  -2 -13   7    1.01    0.56
   2 -13  -7    1.24    0.49
   3 -13   7    1.16    0.57
  -3 -13  -7    0.45    0.39
  -3 -13  -7   -0.23    0.30
  -3 -13   7    0.04    0.53
   3 -13  -7   -0.51    0.44
  -4 -13  -7    0.20    0.41
   4 -13   7    0.12    0.53
   4 -13  -7   -0.07    0.48
  -4 -13   7   -0.24    0.52
  -5 -13  -7    0.67    0.48
   5 -13   7   -0.03    0.54
  -5 -13   7    0.69    0.59
   5 -13  -7    1.10    0.56
  -6 -13  -7    0.55    0.52
   6 -13   7    0.13    0.54
   6 -13  -7    0.09    0.52
  -6 -13   7   -0.12    0.53
   7 -13   7    5.43    0.83
  -7 -13  -7    5.21    0.78
  -7 -13   7    7.41    0.90
   7 -13  -7    5.40    0.80
   8 -13   7    2.76    0.73
  -8 -13  -7    2.82    0.72
  -8 -13   7    3.09    0.72
   8 -13  -7    1.34    0.65
  -8 -13   7    1.46    0.84
   9 -13   7    0.44    0.65
  -9 -13  -7   -0.23    0.58
  -9 -13   7    1.63    0.87
   9 -13  -7    0.86    0.69
  -9 -13   7    0.04    0.56
  10 -13   7    2.13    0.74
 -10 -13  -7    0.72    0.72
 -10  13   7    0.54    0.66
 -10 -13   7    0.54    0.84
  10 -13  -7    0.94    0.73
 -10 -13   7    1.71    0.64
 -11 -13  -7    0.72    0.72
 -11  13   7   -0.72    0.60
  11 -13   7   -0.03    0.63
 -11 -13   7    0.39    0.59
  11 -13  -7    0.87    0.70
 -11 -13   7    0.89    0.81
 -12 -13  -7   -0.10    0.77
 -12  13   7   -0.40    0.62
 -12 -13   7    0.17    0.59
 -12 -13   7    1.57    0.91
 -13  13   7   -0.38    0.67
 -13 -13  -7   -0.19    0.71
 -13 -13   7    0.65    0.86
   0 -14  -7   77.51    2.28
   0 -14  -7   76.97    2.04
   0 -14   7   79.77    2.37
  -1 -14  -7    1.85    0.51
   1 -14   7    3.11    0.73
  -1 -14  -7    1.95    0.44
  -1 -14   7    2.31    0.70
   1 -14  -7    1.74    0.55
  -2 -14  -7   36.97    1.27
   2 -14   7   37.95    1.65
  -2 -14  -7   39.67    1.33
   2 -14  -7   38.49    1.50
  -2 -14   7   37.78    1.64
  -3 -14  -7    5.48    0.66
   3 -14   7    6.17    0.89
  -3 -14  -7    5.48    0.57
  -3 -14   7    5.17    0.82
   3 -14  -7    3.97    0.68
   4 -14   7    0.07    0.58
  -4 -14  -7    0.54    0.46
   4 -14  -7    0.18    0.54
  -4 -14   7    0.90    0.62
   5 -14   7    4.55    0.82
  -5 -14  -7    6.72    0.79
  -5 -14   7    5.59    0.84
   5 -14  -7    4.96    0.81
  -6 -14  -7   25.16    1.30
   6 -14   7   27.40    1.49
  -6 -14   7   25.38    1.42
   6 -14  -7   27.93    1.47
   7 -14   7    1.69    0.68
  -7 -14  -7    0.69    0.58
   7 -14  -7    1.03    0.62
  -7 -14   7    0.09    0.57
  -8 -14  -7   62.94    2.18
   8 -14   7   67.83    2.31
  -8 -14   7   67.02    2.66
  -8 -14   7   69.51    2.21
   8 -14  -7   68.18    2.31
   9 -14   7    0.47    0.67
  -9 -14  -7    0.23    0.67
   9 -14  -7   -0.24    0.65
  -9 -14   7    0.82    0.63
  -9 -14   7    0.75    0.77
 -10 -14  -7   40.61    1.91
 -10  14   7   39.03    1.86
  10 -14   7   35.53    1.84
 -10 -14   7   36.38    2.09
 -10 -14   7   38.75    1.69
  10 -14  -7   43.19    1.96
 -11  14   7    6.09    0.96
  11 -14   7    5.67    0.99
 -11 -14  -7    4.33    0.99
 -11 -14   7    4.68    0.80
 -11 -14   7    3.96    1.04
  11 -14  -7    4.41    0.96
 -12  14   7    2.12    0.81
 -12 -14  -7    2.46    0.90
 -12 -14   7    1.78    0.94
 -12 -14   7    3.44    0.76
   0 -15   7   -0.06    0.57
   0 -15  -7   -0.49    0.43
  -1 -15  -7    2.55    0.51
  -1 -15  -7    2.66    0.56
   1 -15   7    2.53    0.73
   1 -15  -7    1.79    0.59
  -1 -15   7    2.89    0.74
  -2 -15  -7   28.09    1.18
  -2 -15  -7   24.99    1.13
   2 -15   7   28.10    1.53
   2 -15  -7   28.09    1.35
  -2 -15   7   25.78    1.45
  -3 -15  -7    2.29    0.54
  -3 -15  -7    1.79    0.47
   3 -15   7    0.43    0.63
  -3 -15   7    1.28    0.67
   3 -15  -7    0.63    0.56
   4 -15   7   80.49    2.48
  -4 -15  -7   77.86    2.16
   4 -15  -7   75.29    2.30
  -4 -15   7   75.41    2.40
  -5 -15  -7    1.68    0.60
   5 -15   7    1.62    0.68
   5 -15  -7    2.70    0.69
  -5 -15   7    1.92    0.71
  -6 -15  -7   47.17    1.78
   6 -15   7   49.03    2.01
   6 -15  -7   46.32    1.89
  -6 -15   7   51.89    1.94
  -7 -15  -7    2.73    0.74
   7 -15   7    2.86    0.78
   7 -15  -7    0.92    0.72
  -7 -15   7    2.84    0.73
  -7 -15   7    1.92    0.92
   8 -15   7    7.40    1.04
  -8 -15  -7    6.07    0.91
   8 -15  -7    5.74    0.98
  -8 -15   7    5.79    1.16
  -8 -15   7    5.82    0.89
  -9 -15  -7    5.29    0.96
   9 -15   7    4.46    0.92
   9 -15  -7    4.26    0.89
  -9 -15   7    5.55    0.86
  -9 -15   7    4.84    1.16
  10 -15   7   12.32    1.26
 -10  15   7    9.56    1.12
 -10 -15  -7   10.78    1.22
 -10 -15   7   12.99    1.58
  10 -15  -7   12.88    1.29
 -10 -15   7   13.00    1.14
 -11  15   7   -0.26    0.68
 -11 -15  -7    0.89    0.80
  11 -15   7    0.06    0.74
 -11 -15   7    0.34    0.64
 -11 -15   7    1.21    1.02
  11 -15  -7    0.78    0.83
 -12 -15  -7   37.52    2.08
 -12  15   7   35.51    1.93
 -12 -15   7   36.74    2.36
 -12 -15   7   38.24    1.69
   0 -16   7    0.80    0.67
   0 -16  -7    0.63    0.53
   1 -16   7    0.77    0.64
  -1 -16  -7    0.08    0.46
  -1 -16   7   -0.03    0.61
   1 -16  -7    0.28    0.52
   2 -16   7    0.92    0.69
  -2 -16  -7    0.78    0.48
  -2 -16  -7    0.90    0.48
   2 -16  -7    0.04    0.55
  -2 -16   7    1.75    0.68
  -3 -16  -7    0.71    0.46
   3 -16   7    0.44    0.67
  -3 -16  -7    1.90    0.57
  -3 -16   7    1.19    0.66
   3 -16  -7    1.32    0.64
  -4 -16  -7   -0.08    0.51
   4 -16   7    0.84    0.70
  -4 -16   7   -0.35    0.61
   4 -16  -7   -0.20    0.58
  -5 -16  -7   -0.68    0.52
   5 -16   7   -0.39    0.65
   5 -16  -7   -0.02    0.60
  -5 -16   7   -0.49    0.61
   6 -16   7    0.82    0.70
  -6 -16  -7    0.61    0.59
   6 -16  -7   -0.19    0.65
  -6 -16   7    0.57    0.63
  -7 -16  -7    1.28    0.67
   7 -16   7   -0.15    0.70
   7 -16  -7    1.04    0.74
  -7 -16   7    0.25    0.84
  -7 -16   7   -0.23    0.60
   8 -16   7    3.36    0.92
  -8 -16  -7    1.22    0.74
  -8 -16   7    2.71    1.02
   8 -16  -7    2.46    0.84
  -8 -16   7    1.13    0.70
   9 -16   7    0.74    0.76
  -9 -16  -7    0.74    0.73
  -9 -16   7   -0.87    0.62
  -9 -16   7   -0.83    0.74
   9 -16  -7    1.11    0.78
 -10 -16  -7    8.01    1.16
  10 -16   7    6.97    1.13
 -10 -16   7    5.52    1.32
 -10 -16   7    6.03    0.94
  10 -16  -7    6.39    1.12
  11 -16   7    1.65    0.86
 -11 -16  -7    0.36    0.79
 -11  16   7    0.71    0.77
 -11 -16   7   -0.12    0.64
  11 -16  -7    0.04    0.83
 -11 -16   7   -0.38    0.86
   0 -17  -7   -0.74    0.50
   0 -17   7    0.29    0.67
  -1 -17  -7    4.59    0.72
   1 -17   7    3.77    0.84
  -1 -17   7    4.59    0.89
   1 -17  -7    5.78    0.83
   2 -17   7   29.55    1.69
  -2 -17  -7   27.70    1.26
   2 -17  -7   28.04    1.51
  -2 -17   7   26.10    1.58
  -3 -17  -7    1.10    0.51
  -3 -17  -7    1.36    0.68
   3 -17   7    2.33    0.79
  -3 -17   7    2.78    0.82
   3 -17  -7    1.45    0.69
  -4 -17  -7   38.67    1.61
   4 -17   7   35.46    1.89
  -4 -17   7   38.73    1.81
   4 -17  -7   38.02    1.77
   5 -17   7    2.35    0.82
  -5 -17  -7    2.18    0.71
   5 -17  -7    2.94    0.85
  -5 -17   7    2.78    0.80
   6 -17   7   15.10    1.37
  -6 -17  -7   14.78    1.24
   6 -17  -7   14.14    1.30
  -6 -17   7   15.21    1.28
   7 -17   7    3.15    0.91
  -7 -17  -7    2.46    0.78
   7 -17  -7    3.41    0.92
  -7 -17   7    4.14    0.88
  -7 -17   7    2.35    1.03
   8 -17   7    0.10    0.79
  -8 -17  -7   -0.82    0.63
  -8 -17   7   -0.10    0.89
   8 -17  -7   -0.10    0.77
  -8 -17   7    0.49    0.69
   9 -17   7    5.13    1.02
  -9 -17  -7    4.02    0.98
  -9 -17   7    4.92    1.22
  -9 -17   7    4.63    0.89
   9 -17  -7    2.27    0.91
  10 -17   7    5.61    1.08
 -10 -17  -7    3.82    1.03
 -10 -17   7    4.51    1.27
 -10 -17   7    4.48    0.87
  10 -17  -7    4.34    1.08
   0 -18   7   64.99    2.43
   0 -18  -7   64.30    2.10
  -1 -18  -7    0.40    0.56
   1 -18   7    0.04    0.66
   1 -18  -7    0.33    0.61
  -1 -18   7   -0.47    0.67
  -2 -18  -7   34.87    1.46
   2 -18   7   36.86    1.90
   2 -18  -7   37.78    1.72
  -2 -18   7   33.60    1.86
   3 -18   7    6.63    1.04
  -3 -18  -7    7.92    0.80
   3 -18  -7    6.58    0.98
  -3 -18   7    6.49    1.01
   4 -18   7   -0.47    0.72
  -4 -18   7    0.72    0.73
   4 -18  -7    1.39    0.72
  -5 -18  -7    2.51    0.74
   5 -18   7    2.82    0.88
  -5 -18   7    3.35    0.88
   5 -18  -7    1.77    0.79
   6 -18   7   30.03    1.92
  -6 -18  -7   25.72    1.53
   6 -18  -7   25.69    1.68
  -6 -18   7   25.74    1.88
  -6 -18   7   29.98    1.73
  -7 -18  -7    0.50    0.71
   7 -18   7    1.25    0.85
  -7 -18   7    0.29    0.72
   7 -18  -7    0.57    0.80
  -7 -18   7   -1.05    0.89
  -8 -18  -7   40.93    1.99
   8 -18   7   39.63    2.11
   8 -18  -7   39.58    2.17
  -8 -18   7   42.29    1.94
  -8 -18   7   41.77    2.47
   0 -19   7    0.05    0.72
   0 -19  -7   -0.10    0.57
   1 -19   7   -0.50    0.71
  -1 -19  -7    0.40    0.59
   1 -19  -7   -0.72    0.60
  -1 -19   7   -0.08    0.72
   2 -19   7    6.07    1.06
  -2 -19  -7    4.83    0.77
  -2 -19   7    4.78    0.99
   2 -19  -7    4.17    0.88
   3 -19   7    1.28    0.83
  -3 -19  -7    0.51    0.53
   3 -19  -7   -0.55    0.65
  -3 -19   7    0.47    0.73
   4 -19   7    7.86    1.17
  -4 -19   7    7.28    1.06
   4 -19  -7    5.63    0.99
   5 -19   7   -0.13    0.76
  -5 -19   7   -0.05    0.71
   5 -19  -7    1.05    0.80
   6 -19   7    2.67    0.96
  -6 -19  -7    3.78    0.91
   6 -19  -7    2.84    0.91
  -6 -19   7    2.79    1.14
  -6 -19   7    4.45    0.95
   0 -20  -7   19.34    1.41
   0 -20   7   23.08    1.70
   1 -20   7   -0.44    0.76
  -1 -20  -7    0.34    0.62
   1 -20  -7    0.19    0.66
  -1 -20   7    0.04    0.77
  -2 -20  -7   12.22    1.08
   2 -20   7    9.83    1.26
  -2 -20   7   11.14    1.26
   2 -20  -7   12.21    1.24
   3 -20   7    4.60    1.10
  -3 -20  -7    3.94    0.74
  -3 -20   7    3.42    0.94
   3 -20  -7    3.30    0.91
   4 -20   7    1.72    0.95
  -4 -20   7    0.40    0.77
   4 -20  -7    1.63    0.79
   0   0   8  138.81    2.48
   1   0   8   60.92    1.29
  -1   0   8   60.82    1.37
  -2   0   8   98.19    1.96
   2   0   8   99.31    1.81
   3   0   8  336.35    5.12
  -3   0   8  326.16    5.39
   4   0   8    9.63    0.40
  -4   0   8    8.89    0.61
  -5   0   8  310.08    5.23
   5   0   8  315.84    4.78
  -6   0   8   26.40    1.00
   6   0   8   26.80    0.63
  -6   0   8   27.00    0.84
  -6   0  -8   25.74    1.02
  -7   0   8   87.36    1.80
  -7   0  -8   84.16    2.09
   7   0   8   87.98    1.50
  -7   0   8   86.73    2.01
  -8   0   8   44.23    1.18
  -8   0  -8   45.44    1.50
  -8   0   8   43.76    1.38
  -9   0  -8    0.47    0.42
  -9   0   8   -0.24    0.36
  -9   0   8    0.15    0.30
 -10   0   8   62.54    1.79
 -10   0  -8   67.13    2.02
 -10   0   8   66.41    1.62
 -11   0   8   68.47    1.73
 -11   0   8   67.07    1.87
 -11   0  -8   73.23    2.18
 -12   0   8   -0.32    0.36
 -12   0   8    0.21    0.45
 -12   0  -8    0.95    0.55
 -13   0  -8   63.25    2.14
 -13   0   8   58.86    1.71
 -13   0   8   61.78    1.85
 -14   0   8    3.60    0.64
 -14   0   8    2.82    0.62
 -14   0  -8    3.59    0.86
 -15   0   8   16.26    1.12
 -15   0  -8   17.08    1.45
 -16   0   8   19.29    1.21
 -16   0  -8   19.63    1.62
 -17   0  -8    0.07    0.86
   0   1   8   -0.25    0.19
   0  -1   8    0.53    0.24
   1  -1   8  125.23    2.26
  -1   1   8  125.76    2.33
   1   1   8  123.67    2.23
  -1  -1   8  128.40    2.36
   2  -1   8    8.79    0.46
  -2   1   8    9.66    0.56
  -2  -1   8    9.80    0.58
   2   1   8    9.71    0.45
  -3   1   8   66.73    1.54
   3  -1   8   68.22    1.36
   3   1   8   66.90    1.30
  -3  -1   8   69.84    1.58
   4  -1   8   54.64    1.13
  -4   1   8   54.26    1.39
  -4  -1  -8   54.74    1.40
   4   1   8   54.98    1.07
  -4  -1   8   54.09    1.40
   5  -1   8    3.70    0.31
  -5  -1  -8    3.38    0.45
  -5   1   8    2.29    0.39
   5   1   8    3.53    0.25
  -5  -1   8    3.63    0.48
  -6   1   8   16.64    0.82
  -6  -1  -8   16.30    0.82
  -6   1   8   15.61    0.60
   6  -1   8   16.84    0.54
  -6  -1   8   16.66    0.81
   6   1   8   16.43    0.44
  -7   1   8   21.36    0.71
  -7   1   8   20.72    0.94
   7  -1   8   20.92    0.60
  -7  -1  -8   22.01    1.02
   7   1   8   20.75    0.48
  -7  -1   8   22.98    0.84
  -7  -1   8   21.13    0.94
  -8   1   8   10.27    0.56
  -8  -1  -8    9.09    0.77
  -8   1   8    8.41    0.69
  -8  -1   8    7.62    0.66
  -8  -1   8    9.27    0.64
  -8   1  -8    9.95    0.78
  -9   1   8   42.35    1.39
  -9   1   8   42.58    1.15
  -9  -1  -8   41.87    1.49
  -9  -1   8   44.51    1.40
  -9   1  -8   43.58    1.55
  -9  -1   8   42.75    1.28
 -10  -1  -8    2.74    0.59
 -10   1   8    3.58    0.45
 -10   1   8    3.09    0.57
 -10   1  -8    3.47    0.66
 -10  -1   8    3.52    0.52
 -10  -1   8    4.15    0.60
 -11   1   8    7.41    0.75
 -11  -1  -8    9.38    0.95
 -11   1   8    7.09    0.62
 -11   1  -8    7.33    0.83
 -11  -1   8    7.20    0.73
 -11  -1   8    7.98    0.70
 -12   1   8    4.28    0.65
 -12  -1  -8    4.96    0.79
 -12   1   8    5.16    0.59
 -12  -1   8    4.16    0.59
 -12  -1   8    4.19    0.62
 -12   1  -8    4.33    0.74
 -13  -1  -8   -0.18    0.63
 -13   1   8   -0.34    0.40
 -13   1   8    0.28    0.48
 -13  -1   8    0.20    0.44
 -13  -1   8   -0.21    0.46
 -13   1  -8    0.89    0.70
 -14   1   8    9.53    0.89
 -14  -1  -8    6.26    0.96
 -14   1  -8    6.85    1.05
 -14  -1   8    9.17    0.85
 -14  -1   8    7.24    0.79
 -15  -1  -8    4.83    1.01
 -15   1   8    5.03    0.74
 -15  -1   8    5.98    0.88
 -15   1  -8    5.44    0.95
 -15  -1   8    3.93    0.69
 -16  -1  -8    0.92    0.77
 -16   1   8    0.55    0.57
 -16  -1   8    0.62    0.60
 -17  -1  -8    7.63    1.26
   0   2   8   14.27    0.59
   0  -2   8   13.87    0.63
   1  -2   8    1.49    0.27
  -1   2   8    0.96    0.27
   1   2   8    1.09    0.25
  -1  -2   8    1.26    0.30
   2  -2   8   45.15    1.08
  -2   2   8   44.11    1.16
   2   2   8   44.96    1.01
  -2  -2   8   44.75    1.19
  -3   2   8    9.20    0.59
  -3  -2  -8   10.63    0.58
   3  -2   8    9.95    0.50
   3   2   8    9.35    0.43
  -3  -2   8   10.25    0.63
  -4   2   8    2.82    0.38
   4  -2   8    2.97    0.31
  -4  -2  -8    2.67    0.41
  -4  -2   8    3.25    0.43
   4   2   8    2.89    0.25
  -5   2   8   27.88    0.68
  -5  -2  -8   26.04    0.96
  -5   2   8   26.66    0.99
   5  -2   8   26.84    0.76
  -5  -2   8   27.25    0.99
  -6   2   8    4.85    0.34
   6  -2   8    4.47    0.36
  -6  -2  -8    4.08    0.50
  -6   2   8    4.55    0.51
  -6  -2   8    4.71    0.54
  -7  -2  -8   16.86    0.87
   7  -2   8   17.11    0.61
  -7   2   8   15.42    0.56
  -7   2   8   16.44    0.86
  -7  -2   8   18.13    0.88
  -7  -2   8   15.97    0.81
   8  -2   8    6.28    0.46
  -8  -2  -8    6.05    0.66
  -8   2   8    5.82    0.61
  -8   2   8    6.03    0.43
  -8  -2   8    5.67    0.62
  -8  -2   8    5.28    0.59
  -9   2   8    0.06    0.39
  -9  -2  -8   -0.17    0.45
  -9   2   8   -0.03    0.24
  -9  -2   8    0.34    0.38
  -9  -2   8    0.51    0.37
 -10   2   8    6.99    0.72
 -10  -2  -8    7.36    0.80
 -10   2   8    7.03    0.54
 -10  -2   8    7.84    0.73
 -10  -2   8    7.34    0.70
 -11   2   8   10.45    0.84
 -11  -2  -8    9.95    1.00
 -11   2   8   10.43    0.66
 -11  -2   8   10.92    0.86
 -11  -2   8   10.53    0.85
 -12   2   8    2.16    0.66
 -12  -2  -8    1.33    0.66
 -12   2   8    2.16    0.55
 -12  -2   8    2.76    0.57
 -12  -2   8    1.78    0.52
 -13   2   8    7.73    0.81
 -13  -2  -8    5.47    0.88
 -13  -2   8    7.98    0.82
 -13  -2   8    7.18    0.76
 -14   2   8    0.64    0.54
 -14  -2  -8    1.43    0.70
 -14  -2   8    0.61    0.52
 -14  -2   8   -0.10    0.51
 -15  -2  -8    4.07    0.90
 -15   2   8    4.43    0.73
 -15  -2   8    3.57    0.68
 -15  -2   8    3.70    0.73
 -16  -2  -8    2.02    0.92
 -16   2   8    0.71    0.58
 -17  -2  -8   -0.16    0.82
   0   3   8   -0.19    0.22
   0  -3   8   -0.17    0.24
   1  -3   8  203.88    3.51
  -1   3   8  204.89    3.51
  -1  -3   8  206.89    3.58
  -2  -3  -8   56.62    1.31
   2  -3   8   58.65    1.32
  -2   3   8   58.12    1.38
  -2  -3   8   58.32    1.43
   3  -3   8  104.67    2.01
  -3   3   8  105.90    2.15
  -3  -3  -8  105.23    2.09
  -3  -3   8  106.19    2.18
  -4  -3  -8  132.09    2.59
  -4   3   8  135.18    2.10
   4  -3   8  135.63    2.44
  -4   3   8  136.41    2.64
  -4  -3   8  135.74    2.66
  -5   3   8    0.31    0.33
   5  -3   8    0.61    0.23
  -5  -3  -8   -0.10    0.32
  -5   3   8    0.43    0.13
  -5  -3   8    0.17    0.33
  -6   3   8   34.30    0.72
  -6   3   8   33.58    1.16
   6  -3   8   36.04    0.96
  -6  -3  -8   35.20    1.18
  -6  -3   8   36.19    1.19
  -7   3   8   88.60    2.06
  -7  -3  -8   89.20    2.14
   7  -3   8   86.61    1.78
  -7   3   8   85.30    1.53
  -7  -3   8   89.04    2.09
  -7  -3   8   83.87    2.02
  -8   3   8   13.36    0.83
   8  -3   8   13.33    0.65
  -8   3   8   12.69    0.50
  -8  -3  -8   14.98    0.90
  -8  -3   8   13.90    0.83
  -8  -3   8   14.21    0.86
  -9   3   8  136.09    2.88
  -9  -3  -8  138.48    3.06
  -9   3   8  135.03    2.39
  -9  -3   8  137.46    2.88
  -9  -3   8  134.23    2.87
 -10   3   8   11.58    0.88
 -10  -3  -8   10.40    0.91
 -10   3   8   10.79    0.58
 -10  -3   8   11.23    0.82
 -10  -3   8   10.04    0.81
 -11   3   8   47.66    1.58
 -11  -3  -8   47.86    1.74
 -11  -3   8   47.64    1.60
 -11  -3   8   46.22    1.56
 -12   3   8   27.21    1.27
 -12  -3  -8   29.66    1.54
 -12  -3   8   28.16    1.29
 -12  -3   8   28.09    1.25
 -13  -3  -8    0.83    0.67
 -13   3   8    0.48    0.50
 -13  -3   8   -0.18    0.46
 -13  -3   8    0.17    0.49
 -14   3   8   12.50    0.99
 -14  -3  -8   11.29    1.22
 -14  -3   8   10.19    0.98
 -14  -3   8   11.44    0.95
 -15  -3  -8   15.74    1.45
 -15   3   8   15.43    1.13
 -15  -3   8   13.54    1.02
 -15  -3   8   14.88    1.20
 -16   3   8    2.07    0.64
 -16  -3  -8    2.49    0.87
 -16  -3   8    2.69    0.76
 -17  -3  -8   21.77    1.81
   0  -4   8   14.41    0.70
   1  -4   8    3.42    0.42
  -1  -4  -8    4.32    0.36
  -1  -4   8    5.10    0.50
  -2   4   8   15.90    0.72
  -2  -4  -8   15.96    0.64
   2  -4   8   16.68    0.69
  -2  -4   8   15.96    0.75
   3  -4   8  133.88    2.52
  -3   4   8  135.32    2.61
  -3  -4  -8  135.18    2.53
  -3  -4   8  137.02    2.67
  -4  -4  -8    3.71    0.43
  -4   4   8    3.67    0.46
   4  -4   8    4.11    0.42
  -4  -4   8    4.03    0.50
  -5   4   8  131.31    2.64
  -5  -4  -8  128.85    2.62
   5  -4   8  131.61    2.47
  -5  -4   8  133.63    2.69
   6  -4   8    4.21    0.43
  -6   4   8    3.71    0.50
  -6  -4  -8    3.58    0.53
  -6  -4   8    3.00    0.48
  -7  -4  -8   68.42    1.86
   7  -4   8   70.95    1.62
  -7   4   8   72.37    1.83
  -7   4   8   70.09    1.20
  -7  -4   8   70.13    1.83
  -8  -4  -8   35.90    1.36
  -8   4   8   33.63    1.25
  -8   4   8   33.94    0.76
   8  -4   8   32.46    1.05
  -8  -4   8   34.23    1.24
  -8  -4   8   35.48    1.34
  -9   4   8   -0.19    0.40
  -9  -4  -8   -0.23    0.45
  -9  -4   8    0.12    0.42
  -9  -4   8   -0.43    0.40
 -10  -4  -8   20.00    1.21
 -10   4   8   20.86    1.07
 -10  -4   8   20.60    1.12
 -10  -4   8   17.85    1.03
 -11  -4  -8   29.91    1.42
 -11   4   8   30.81    1.30
 -11  -4   8   29.45    1.32
 -11  -4   8   28.86    1.24
 -12   4   8    8.42    0.85
 -12  -4  -8    6.40    0.95
 -12  -4   8    8.53    0.90
 -12  -4   8    5.88    0.72
 -13  -4  -8   33.55    1.71
 -13   4   8   33.21    1.42
 -13  -4   8   29.99    1.36
 -13  -4   8   31.12    1.45
 -14  -4  -8    5.99    0.96
 -14   4   8    4.90    0.76
 -14  -4   8    5.70    0.75
 -14  -4   8    6.75    0.87
 -15  -4  -8    9.11    1.23
 -15   4   8   10.65    0.99
 -15  -4   8   10.54    0.94
 -15  -4   8    9.56    1.05
 -16   4   8   13.33    1.10
 -16  -4  -8   12.08    1.30
 -16  -4   8   14.02    1.26
   0  -5   8   -0.10    0.26
   0  -5  -8    0.07    0.17
   1  -5   8    3.50    0.44
  -1  -5  -8    3.40    0.32
  -1  -5   8    2.92    0.42
  -2  -5  -8   34.30    0.95
   2  -5   8   31.81    1.04
  -2  -5   8   34.47    1.12
   3  -5   8    2.54    0.38
  -3  -5  -8    2.72    0.37
  -3   5   8    1.94    0.36
  -3  -5   8    3.01    0.47
  -4  -5  -8   35.73    1.10
   4  -5   8   36.65    1.10
  -4   5   8   33.84    1.14
  -4  -5   8   37.25    1.21
  -5  -5  -8   17.65    0.85
  -5   5   8   18.61    0.89
   5  -5   8   16.60    0.79
  -5  -5   8   18.66    0.91
  -6  -5  -8    9.87    0.75
   6  -5   8   11.55    0.70
  -6   5   8   10.05    0.76
  -6  -5   8    9.71    0.75
  -7  -5  -8   14.87    0.91
  -7   5   8   13.83    0.86
   7  -5   8   15.75    0.77
  -7  -5   8   14.17    0.88
  -8   5   8    3.20    0.52
  -8  -5  -8    3.24    0.56
   8  -5   8    3.47    0.48
  -8  -5   8    3.35    0.55
  -8  -5   8    2.50    0.58
   9  -5   8    4.51    0.61
  -9   5   8    3.14    0.56
  -9  -5  -8    3.31    0.60
  -9  -5   8    4.93    0.72
  -9  -5   8    2.80    0.55
 -10   5   8    8.17    0.78
 -10  -5  -8    7.78    0.89
 -10  -5   8    7.44    0.85
 -10  -5   8    7.52    0.76
 -11  -5  -8    0.71    0.55
 -11   5   8    0.91    0.50
 -11  -5   8    1.14    0.52
 -11  -5   8    0.85    0.50
 -12   5   8    0.65    0.53
 -12  -5  -8    0.31    0.56
 -12  -5   8    0.48    0.49
 -12  -5   8   -0.52    0.50
 -13  -5  -8    0.50    0.70
 -13   5   8    0.28    0.54
 -13  -5   8    0.20    0.55
 -13  -5   8   -0.28    0.49
 -14  -5  -8    1.51    0.76
 -14   5   8    1.47    0.61
 -14  -5   8    1.49    0.70
 -14  -5   8    1.96    0.60
 -15  -5  -8   -0.24    0.79
 -15   5   8    0.21    0.57
 -15  -5   8    0.01    0.63
 -15  -5   8   -0.11    0.52
 -16   5   8    0.17    0.60
 -16  -5  -8    1.71    0.93
 -16  -5   8    0.80    0.71
   0  -6   8  194.55    3.56
   0  -6  -8  192.15    3.13
  -1  -6  -8   27.50    0.79
   1  -6   8   28.58    1.02
  -1  -6   8   28.41    1.02
  -2  -6  -8   72.04    1.54
   2  -6   8   73.15    1.74
  -2  -6   8   72.55    1.79
   3  -6   8  113.50    2.35
  -3  -6  -8  112.56    2.23
  -3  -6   8  112.07    2.42
   4  -6   8   -0.13    0.30
  -4  -6  -8    0.03    0.30
  -4  -6   8    0.44    0.36
   5  -6   8  156.38    3.05
  -5   6   8  159.03    3.13
  -5  -6  -8  160.01    3.08
  -5  -6   8  158.92    3.17
  -6   6   8   46.36    1.45
  -6  -6  -8   45.25    1.39
   6  -6   8   47.35    1.38
  -6  -6   8   47.32    1.47
   7  -6   8   28.06    1.06
  -7   6   8   25.46    1.11
  -7  -6  -8   26.67    1.15
  -7  -6   8   26.04    1.13
  -8  -6  -8   30.77    1.31
   8  -6   8   29.99    1.14
  -8   6   8   30.85    1.24
  -8  -6   8   31.40    1.39
  -8  -6   8   30.06    1.26
  -9  -6  -8    3.07    0.60
  -9   6   8    2.18    0.55
   9  -6   8    2.81    0.50
  -9  -6   8    3.61    0.60
  -9  -6   8    3.73    0.70
 -10  -6  -8    5.27    0.80
 -10   6   8    3.79    0.65
 -10  -6   8    6.53    0.82
 -10  -6   8    3.84    0.63
 -11   6   8   31.21    1.38
 -11  -6  -8   29.00    1.51
 -11  -6   8   28.44    1.43
 -11  -6   8   30.71    1.34
 -12   6   8    2.30    0.61
 -12  -6  -8    1.41    0.66
 -12  -6   8    0.87    0.54
 -12  -6   8    1.12    0.60
 -13   6   8   42.17    1.66
 -13  -6  -8   42.26    1.93
 -13  -6   8   39.85    1.54
 -13  -6   8   40.83    1.81
 -14  -6  -8    0.31    0.67
 -14   6   8    0.23    0.60
 -14  -6   8    0.55    0.55
 -14  -6   8    0.56    0.67
 -15  -6  -8   12.19    1.31
 -15   6   8   14.30    1.16
 -15  -6   8   14.60    1.31
 -15  -6   8   15.04    1.31
 -16   6   8    1.77    0.72
 -16  -6  -8    3.07    0.94
 -16  -6   8    3.35    0.91
   0  -7  -8   -0.08    0.18
   0  -7   8   -0.04    0.32
   1  -7   8  191.76    3.60
  -1  -7  -8  193.07    3.23
   1  -7  -8  196.50    3.02
  -1  -7   8  187.29    3.60
   2  -7   8   50.90    1.46
  -2  -7  -8   51.48    1.24
  -2  -7   8   49.22    1.49
  -3  -7  -8   30.48    0.99
   3  -7   8   28.35    1.10
  -3  -7   8   31.95    1.18
   4  -7   8   34.47    1.20
  -4  -7  -8   35.28    1.12
  -4  -7   8   35.30    1.24
   5  -7   8    5.94    0.63
  -5  -7  -8    4.44    0.53
  -5  -7   8    3.33    0.54
  -6   7   8   42.98    1.39
   6  -7   8   42.82    1.36
  -6  -7  -8   43.06    1.39
  -6  -7   8   40.87    1.43
  -7   7   8   56.82    1.71
  -7  -7  -8   56.97    1.72
   7  -7   8   59.24    1.66
  -7  -7   8   61.22    1.76
  -8  -7  -8   -0.13    0.48
  -8   7   8    0.70    0.45
   8  -7   8   -0.23    0.36
  -8  -7   8   -0.33    0.43
  -8  -7   8    0.03    0.44
  -9  -7  -8   73.10    2.14
  -9   7   8   74.51    2.05
   9  -7   8   69.69    1.90
  -9  -7   8   71.04    2.20
  -9  -7   8   73.87    2.04
 -10  -7  -8    2.50    0.68
 -10   7   8    2.28    0.59
 -10  -7   8    1.25    0.63
 -10  -7   8    0.75    0.49
 -11  -7  -8   25.63    1.43
 -11   7   8   21.99    1.27
 -11  -7   8   21.56    1.36
 -11  -7   8   23.11    1.22
 -12  -7  -8   12.89    1.18
 -12   7   8   15.67    1.11
 -12  -7   8   13.32    1.02
 -12  -7   8   13.51    1.15
 -13  -7  -8    0.06    0.61
 -13   7   8    0.69    0.58
 -13  -7   8    1.35    0.58
 -13  -7   8    0.35    0.64
 -14  -7  -8   14.78    1.42
 -14   7   8   14.44    1.14
 -14  -7   8   16.29    1.15
 -14  -7   8   14.13    1.31
 -15  -7  -8   10.20    1.31
 -15   7   8    9.88    1.02
 -15  -7   8   10.36    1.22
 -16  -7  -8   -0.14    0.87
 -16   7   8   -0.78    0.61
 -16  -7   8    0.49    0.79
   0  -8  -8    3.99    0.33
   0  -8   8    3.88    0.57
  -1  -8  -8    0.64    0.25
   1  -8   8    0.17    0.39
   1  -8  -8    0.57    0.18
  -1  -8   8    0.74    0.37
  -2  -8  -8    4.88    0.45
   2  -8   8    5.41    0.64
  -2  -8   8    4.33    0.60
   3  -8   8    0.92    0.41
  -3  -8  -8    1.39    0.35
  -3  -8   8    0.96    0.43
  -4  -8  -8    2.94    0.44
   4  -8   8    3.72    0.54
  -4  -8   8    2.92    0.52
   5  -8   8    4.46    0.59
  -5  -8  -8    4.30    0.55
  -5  -8   8    4.60    0.64
  -6  -8  -8    1.66    0.46
   6  -8   8    1.38    0.44
  -6   8   8    1.60    0.48
  -6  -8   8    0.30    0.44
   7  -8   8    4.64    0.64
  -7   8   8    3.83    0.61
  -7  -8  -8    4.69    0.67
  -7  -8   8    2.54    0.58
  -8  -8  -8   -0.08    0.47
   8  -8   8    0.70    0.44
  -8   8   8    0.53    0.48
  -8  -8   8    0.59    0.47
  -8  -8   8    0.01    0.57
  -9  -8  -8    1.81    0.61
   9  -8   8    1.23    0.49
  -9   8   8    1.05    0.53
  -9  -8   8    0.42    0.51
  -9  -8   8    0.98    0.65
 -10   8   8    0.59    0.51
 -10  -8  -8    0.89    0.63
 -10  -8   8    0.98    0.67
 -10  -8   8    0.99    0.53
 -11  -8  -8   -0.30    0.52
 -11   8   8    0.88    0.56
 -11  -8   8    0.38    0.52
 -11  -8   8    0.93    0.63
 -12   8   8    0.53    0.59
 -12  -8  -8    0.58    0.69
 -12  -8   8    1.62    0.76
 -12  -8   8    0.42    0.54
 -13   8   8   -0.27    0.56
 -13  -8  -8    0.17    0.74
 -13  -8   8    0.08    0.52
 -13  -8   8    0.15    0.67
 -14  -8  -8    0.74    0.83
 -14   8   8   -0.10    0.59
 -14  -8   8    0.67    0.74
 -14  -8   8   -0.70    0.48
 -15  -8  -8    1.37    0.92
 -15   8   8    0.85    0.67
 -15  -8   8   -0.43    0.74
   0  -9   8    0.47    0.42
   0  -9  -8    0.06    0.21
  -1  -9  -8   88.19    1.77
   1  -9   8   86.23    2.18
   1  -9  -8   87.46    1.56
  -1  -9   8   84.31    2.18
  -2  -9  -8   49.50    1.27
   2  -9   8   47.56    1.54
  -2  -9   8   46.60    1.56
   3  -9   8    6.65    0.71
  -3  -9  -8    5.93    0.54
  -3  -9   8    4.32    0.61
  -4  -9  -8   42.08    1.28
   4  -9   8   42.59    1.47
  -4  -9   8   40.99    1.48
  -5  -9  -8   19.07    0.94
   5  -9   8   19.68    1.05
  -5  -9   8   17.58    1.06
   6  -9   8   30.42    1.29
  -6  -9  -8   29.32    1.21
  -6  -9   8   28.71    1.33
   7  -9   8  113.96    2.67
  -7  -9  -8  109.73    2.64
  -7   9   8  113.60    2.67
  -7  -9   8  110.50    2.70
  -8   9   8    7.76    0.81
  -8  -9  -8    8.46    0.88
   8  -9   8    8.42    0.82
  -8  -9   8    8.86    0.87
  -8  -9   8    7.59    0.94
  -9  -9  -8   58.39    1.94
  -9   9   8   58.27    1.88
   9  -9   8   56.32    1.80
  -9  -9   8   59.29    2.18
  -9  -9   8   60.46    1.89
 -10  -9  -8    2.31    0.70
 -10   9   8    4.91    0.73
  10  -9   8    3.06    0.62
 -10  -9   8    2.90    0.66
 -10  -9   8    2.11    0.71
 -11   9   8   11.93    1.03
 -11  -9  -8   13.95    1.18
 -11  -9   8   14.67    1.13
 -11  -9   8   15.47    1.37
 -12   9   8    5.01    0.81
 -12  -9  -8    4.97    0.94
 -12  -9   8    3.70    0.71
 -12  -9   8    6.19    1.02
 -13  -9  -8    0.49    0.76
 -13   9   8   -0.27    0.58
 -13  -9   8    0.80    0.78
 -13  -9   8    0.83    0.57
 -14  -9  -8    4.45    1.01
 -14   9   8    3.51    0.80
 -14  -9   8    4.72    0.76
 -14  -9   8    3.90    0.96
 -15   9   8    6.41    0.96
 -15  -9  -8    6.47    1.12
 -15  -9   8    7.69    1.22
   0 -10  -8  133.88    2.39
   0 -10   8  133.88    2.99
  -1 -10  -8   30.81    0.94
   1 -10   8   32.19    1.34
   1 -10  -8   30.59    0.78
  -1 -10   8   31.58    1.33
   2 -10   8   22.28    1.14
  -2 -10  -8   24.08    0.90
  -2 -10   8   24.48    1.21
   3 -10   8  101.31    2.51
  -3 -10  -8  103.78    2.23
  -3 -10   8  106.77    2.57
   4 -10   8    1.28    0.51
  -4 -10  -8    2.29    0.46
  -4 -10   8    1.86    0.55
   4 -10  -8    1.93    0.49
   5 -10   8  117.71    2.74
  -5 -10  -8  111.78    2.52
  -5 -10   8  111.37    2.72
   6 -10   8   12.88    0.97
  -6 -10  -8   11.52    0.87
  -6 -10   8   12.44    1.02
  -7 -10  -8   30.24    1.32
   7 -10   8   31.34    1.39
  -7 -10   8   31.46    1.40
   8 -10   8   25.51    1.29
  -8 -10  -8   25.88    1.30
  -8  10   8   24.82    1.28
  -8 -10   8   21.47    1.22
  -8 -10   8   22.47    1.51
   9 -10   8    4.35    0.70
  -9 -10  -8    5.43    0.83
  -9  10   8    5.72    0.79
  -9 -10   8    3.80    0.90
  -9 -10   8    4.11    0.73
 -10 -10  -8    7.29    0.93
  10 -10   8    8.63    0.90
 -10  10   8    6.75    0.84
 -10 -10   8    7.31    0.85
 -10 -10   8    7.29    1.04
 -11 -10  -8   25.86    1.53
 -11  10   8   27.97    1.45
 -11 -10   8   26.32    1.38
 -11 -10   8   29.15    1.66
 -12  10   8    3.39    0.77
 -12 -10  -8    4.46    0.87
 -12 -10   8    4.52    0.76
 -12 -10   8    3.70    0.88
 -13  10   8   33.75    1.69
 -13 -10  -8   32.58    1.86
 -13 -10   8   34.29    1.55
 -13 -10   8   33.98    1.95
 -14 -10  -8    1.10    0.88
 -14  10   8    1.78    0.74
 -14 -10   8    1.17    0.66
 -14 -10   8    0.87    0.82
 -15  10   8   15.62    1.30
 -15 -10  -8   13.28    1.48
 -15 -10   8   13.86    1.55
   0 -11  -8   -0.01    0.26
   0 -11   8    0.02    0.49
  -1 -11  -8   22.74    0.85
   1 -11   8   22.24    1.20
  -1 -11   8   22.67    1.23
   1 -11  -8   21.46    0.73
   1 -11  -8   22.00    0.98
   2 -11   8    2.21    0.57
  -2 -11  -8    3.28    0.47
   2 -11  -8    2.33    0.48
  -2 -11   8    1.78    0.59
   3 -11   8    5.52    0.75
  -3 -11  -8    5.79    0.59
  -3 -11   8    5.61    0.75
   3 -11  -8    4.93    0.62
  -4 -11  -8    6.17    0.64
   4 -11   8    4.74    0.70
  -4 -11   8    6.05    0.77
   4 -11  -8    4.37    0.63
  -5 -11  -8    0.22    0.41
   5 -11   8    0.15    0.48
  -5 -11   8    0.31    0.53
   5 -11  -8    0.07    0.46
   6 -11   8    0.24    0.50
  -6 -11  -8    0.25    0.46
   6 -11  -8    0.99    0.53
  -6 -11   8    0.62    0.56
  -7 -11  -8    8.89    0.86
   7 -11   8    9.49    0.94
  -7 -11   8    8.72    0.91
   8 -11   8    0.97    0.54
  -8 -11  -8   -0.35    0.52
  -8  11   8   -0.13    0.49
  -8 -11   8    0.07    0.58
  -8 -11   8    0.38    0.54
  -9  11   8    6.11    0.82
  -9 -11  -8    5.95    0.81
   9 -11   8    8.55    0.93
  -9 -11   8    7.24    1.08
  -9 -11   8    7.31    0.89
  10 -11   8    0.68    0.57
 -10 -11  -8    1.00    0.67
 -10  11   8    0.96    0.60
 -10 -11   8    1.48    0.84
 -10 -11   8    0.81    0.61
 -11 -11  -8    2.01    0.80
 -11  11   8    3.41    0.77
 -11 -11   8    3.73    0.76
 -11 -11   8    3.95    0.97
 -12  11   8    3.15    0.78
 -12 -11  -8    2.11    0.87
 -12 -11   8    3.78    0.76
 -12 -11   8    1.09    0.85
 -13  11   8    0.14    0.64
 -13 -11  -8   -1.03    0.62
 -13 -11   8    0.10    0.77
 -13 -11   8   -0.19    0.56
 -14 -11  -8    0.36    0.84
 -14  11   8    0.74    0.74
 -14 -11   8    0.60    0.88
   0 -12  -8   51.37    1.29
   0 -12  -8   53.49    1.54
   0 -12   8   52.90    1.85
   1 -12   8   10.21    0.95
  -1 -12  -8    9.69    0.65
  -1 -12   8    9.33    0.91
   1 -12  -8    9.87    0.80
   2 -12   8    5.65    0.80
  -2 -12  -8    6.15    0.58
   2 -12  -8    4.10    0.60
  -2 -12   8    5.46    0.76
   3 -12   8   29.29    1.40
  -3 -12  -8   28.61    1.10
  -3 -12   8   25.83    1.37
   3 -12  -8   27.79    1.23
   4 -12   8    1.03    0.56
  -4 -12  -8    1.20    0.45
   4 -12  -8    0.95    0.50
  -4 -12   8    1.50    0.61
  -5 -12  -8   19.67    1.08
   5 -12   8   20.35    1.24
   5 -12  -8   21.15    1.19
  -5 -12   8   20.94    1.31
  -6 -12  -8    4.26    0.68
   6 -12   8    6.42    0.83
  -6 -12   8    4.70    0.77
   6 -12  -8    6.08    0.84
  -7 -12  -8    4.63    0.76
   7 -12   8    5.05    0.80
   7 -12  -8    4.48    0.73
  -7 -12   8    4.17    0.76
  -8 -12  -8   10.75    1.00
   8 -12   8   10.97    1.04
   8 -12  -8   11.10    1.03
  -8 -12   8   10.32    1.25
  -8 -12   8   12.79    1.09
   9 -12   8    3.51    0.74
  -9 -12  -8    4.13    0.81
  -9  12   8    3.00    0.74
  -9 -12   8    4.43    0.80
  -9 -12   8    2.36    0.90
  10 -12   8    1.69    0.70
 -10  12   8    2.90    0.76
 -10 -12  -8    2.25    0.79
 -10 -12   8    1.80    0.68
 -10 -12   8    0.99    0.75
 -11 -12  -8   12.03    1.24
 -11  12   8    9.10    1.06
 -11 -12   8   12.23    1.10
 -11 -12   8   11.53    1.38
 -12 -12  -8    2.76    0.88
 -12  12   8    1.90    0.77
 -12 -12   8    1.93    0.92
 -12 -12   8    2.91    0.74
 -13 -12  -8   14.91    1.40
 -13  12   8   16.54    1.37
 -13 -12   8   13.94    1.14
 -13 -12   8   14.35    1.55
 -14 -12   8    1.76    1.00
   0 -13   8    0.08    0.57
   0 -13  -8    0.23    0.40
   1 -13   8   71.21    2.20
  -1 -13  -8   68.53    1.67
   1 -13  -8   64.33    1.85
  -1 -13   8   70.72    2.18
   2 -13   8   25.87    1.39
  -2 -13  -8   25.35    1.02
   2 -13  -8   22.73    1.14
  -2 -13   8   23.45    1.36
   3 -13   8    9.25    0.94
  -3 -13  -8   11.25    0.82
  -3 -13   8   10.29    1.03
   3 -13  -8    8.11    0.81
  -4 -13  -8   32.48    1.29
   4 -13   8   34.11    1.57
  -4 -13   8   32.73    1.55
   4 -13  -8   33.23    1.45
  -5 -13  -8   12.83    0.94
   5 -13   8   13.20    1.16
  -5 -13   8   13.05    1.11
   5 -13  -8   13.54    1.06
   6 -13   8   20.64    1.31
  -6 -13  -8   18.34    1.17
   6 -13  -8   18.60    1.23
  -6 -13   8   17.24    1.26
   7 -13   8   79.27    2.43
  -7 -13  -8   76.40    2.28
   7 -13  -8   79.15    2.39
  -7 -13   8   80.62    2.40
   8 -13   8    0.65    0.62
  -8 -13  -8   -0.01    0.54
  -8 -13   8   -0.46    0.56
  -8 -13   8    0.44    0.71
   8 -13  -8    0.36    0.61
  -9  13   8   62.21    2.16
   9 -13   8   65.31    2.22
  -9 -13  -8   62.22    2.17
  -9 -13   8   61.86    2.12
  -9 -13   8   55.85    2.50
 -10  13   8    2.62    0.76
 -10 -13  -8    1.62    0.75
  10 -13   8    3.44    0.84
 -10 -13   8    2.77    0.75
 -10 -13   8    4.37    1.07
 -11  13   8   20.76    1.50
 -11 -13  -8   20.76    1.46
 -11 -13   8   20.77    1.81
 -11 -13   8   20.20    1.40
 -12 -13  -8   10.34    1.23
 -12  13   8   10.66    1.16
 -12 -13   8    8.23    0.98
 -12 -13   8   10.87    1.46
 -13 -13  -8   -0.16    0.82
 -13  13   8    0.39    0.75
 -13 -13   8   -0.37    0.59
 -13 -13   8    0.11    0.92
   0 -14   8   11.50    1.09
   0 -14  -8   12.91    0.92
  -1 -14  -8    3.15    0.55
   1 -14   8    3.04    0.76
   1 -14  -8    3.21    0.59
  -1 -14   8    3.12    0.77
  -2 -14  -8   14.00    0.84
   2 -14   8   12.98    1.15
   2 -14  -8   13.68    1.05
  -2 -14   8   16.60    1.29
  -3 -14  -8   18.47    1.00
   3 -14   8   17.96    1.30
  -3 -14   8   15.44    1.22
   3 -14  -8   15.80    1.10
   4 -14   8    1.08    0.64
  -4 -14  -8    0.41    0.47
  -4 -14   8    1.11    0.64
   4 -14  -8    0.27    0.54
  -5 -14  -8   17.79    1.14
   5 -14   8   19.19    1.35
   5 -14  -8   20.92    1.30
  -5 -14   8   19.20    1.33
   6 -14   8    3.11    0.81
  -6 -14  -8    2.97    0.67
  -6 -14   8    2.91    0.78
   6 -14  -8    2.23    0.69
   7 -14   8    3.31    0.79
  -7 -14  -8    3.59    0.74
   7 -14  -8    2.49    0.73
  -7 -14   8    2.28    0.74
   8 -14   8    1.83    0.70
  -8 -14  -8    2.40    0.74
   8 -14  -8    1.57    0.70
  -8 -14   8    0.92    0.80
  -8 -14   8    1.41    0.71
  -9 -14  -8   -0.36    0.65
   9 -14   8    0.18    0.66
  -9 -14   8   -0.15    0.85
  -9 -14   8   -0.72    0.61
   9 -14  -8    0.07    0.68
 -10  14   8    4.62    0.94
  10 -14   8    4.75    0.91
 -10 -14  -8    3.96    0.90
 -10 -14   8    5.05    0.86
 -10 -14   8    4.53    1.19
  11 -14   8    4.42    0.92
 -11 -14  -8    5.09    1.03
 -11  14   8    3.41    0.90
 -11 -14   8    4.05    1.16
 -11 -14   8    4.70    0.87
 -12  14   8    0.24    0.75
 -12 -14  -8   -0.81    0.75
 -12 -14   8    0.24    0.62
 -12 -14   8   -0.11    0.90
   0 -15   8   -0.37    0.56
   0 -15  -8   -0.16    0.44
  -1 -15  -8    6.24    0.70
   1 -15   8    6.10    0.94
   1 -15  -8    5.54    0.73
  -1 -15   8    6.42    0.94
  -2 -15  -8    0.95    0.73
   2 -15   8    1.69    0.71
   2 -15  -8    1.12    0.57
  -2 -15   8    1.13    0.64
  -3 -15  -8    1.79    0.53
   3 -15   8    0.89    0.67
   3 -15  -8    1.81    0.62
  -3 -15   8    1.05    0.66
   4 -15   8    2.03    0.71
  -4 -15  -8    0.57    0.52
   4 -15  -8    1.54    0.63
  -4 -15   8    0.91    0.64
   5 -15   8    1.53    0.72
  -5 -15  -8    1.05    0.57
   5 -15  -8    0.32    0.60
  -5 -15   8    0.67    0.65
   6 -15   8    4.73    0.88
  -6 -15  -8    6.00    0.83
   6 -15  -8    4.04    0.80
  -6 -15   8    4.48    0.85
   7 -15   8    4.64    0.90
  -7 -15  -8    4.63    0.83
   7 -15  -8    5.11    0.94
  -7 -15   8    4.31    0.83
  -8 -15  -8    4.31    0.90
   8 -15   8    2.84    0.84
   8 -15  -8    1.90    0.81
  -8 -15   8    4.24    0.85
  -8 -15   8    2.06    0.99
   9 -15   8    8.19    1.11
  -9 -15  -8    8.23    1.06
   9 -15  -8    7.36    1.11
  -9 -15   8    8.15    1.03
  -9 -15   8    6.57    1.26
  10 -15   8    0.33    0.74
 -10 -15  -8   -0.04    0.74
 -10  15   8   -0.07    0.69
 -10 -15   8   -0.25    0.95
 -10 -15   8   -0.16    0.65
 -11 -15  -8    2.43    0.91
  11 -15   8    2.85    0.89
 -11  15   8    1.16    0.83
 -11 -15   8    0.62    0.98
 -11 -15   8    2.37    0.78
   0 -16   8   22.10    1.48
   0 -16  -8   19.18    1.16
  -1 -16  -8    3.07    0.61
   1 -16   8    2.79    0.75
  -1 -16   8    4.42    0.89
   1 -16  -8    3.54    0.70
   2 -16   8   24.81    1.53
   2 -16  -8   18.03    1.26
  -2 -16   8   22.83    1.48
   3 -16   8   34.89    1.78
  -3 -16   8   36.53    1.81
   3 -16  -8   35.21    1.60
  -4 -16  -8    0.66    0.53
   4 -16   8    1.15    0.72
  -4 -16   8    0.90    0.71
   4 -16  -8    0.51    0.63
  -5 -16  -8   50.62    1.84
   5 -16   8   52.13    2.16
  -5 -16   8   51.27    2.05
   5 -16  -8   49.00    1.97
  -6 -16  -8    5.12    0.83
   6 -16   8    7.50    1.07
   6 -16  -8    4.87    0.91
  -6 -16   8    6.48    0.96
   7 -16   8   11.27    1.20
  -7 -16  -8   11.33    1.13
   7 -16  -8    8.89    1.11
  -7 -16   8   12.00    1.20
  -7 -16   8   11.54    1.42
   8 -16   8   13.02    1.32
  -8 -16  -8   12.67    1.24
  -8 -16   8   13.94    1.60
  -8 -16   8   13.05    1.21
   8 -16  -8   10.10    1.14
  -9 -16  -8    1.50    0.81
   9 -16   8    0.57    0.77
  -9 -16   8    2.16    1.10
  -9 -16   8    1.13    0.73
   9 -16  -8    0.84    0.77
 -10  16   8   15.38    1.41
 -10 -16  -8   14.81    1.43
  10 -16   8   16.06    1.48
 -10 -16   8   17.82    1.37
 -10 -16   8   14.42    1.69
   0 -17  -8   -0.15    0.51
   0 -17   8    0.22    0.66
   1 -17   8   12.82    1.27
  -1 -17  -8   11.31    0.94
   1 -17  -8   10.23    1.00
  -1 -17   8   15.24    1.39
   2 -17   8    3.00    0.85
  -2 -17   8    4.01    0.88
   2 -17  -8    4.81    0.83
   3 -17   8    3.85    0.91
   3 -17  -8    1.93    0.71
  -3 -17   8    3.78    0.87
   4 -17   8   18.67    1.47
   4 -17  -8   15.75    1.27
  -4 -17   8   19.02    1.47
  -5 -17  -8    2.68    0.75
   5 -17   8    2.75    0.89
   5 -17  -8    2.73    0.80
  -5 -17   8    4.62    0.94
   6 -17   8    3.31    0.90
  -6 -17  -8    2.10    0.68
   6 -17  -8    1.39    0.77
  -6 -17   8    1.60    0.78
   7 -17   8   22.73    1.67
  -7 -17  -8   20.35    1.46
  -7 -17   8   17.27    1.39
   7 -17  -8   16.43    1.41
  -7 -17   8   18.40    1.76
  -8 -17  -8    0.44    0.75
   8 -17   8   -0.37    0.75
  -8 -17   8    0.24    0.72
   8 -17  -8    0.09    0.76
  -8 -17   8    1.96    1.05
  -9 -17  -8   24.49    1.69
   9 -17   8   26.84    1.89
  -9 -17   8   25.83    1.65
   9 -17  -8   27.49    1.85
  -9 -17   8   31.69    2.23
   0 -18  -8    0.86    0.63
   0 -18   8    1.29    0.78
  -1 -18  -8   -0.24    0.54
   1 -18   8   -0.08    0.70
  -1 -18   8    0.80    0.73
   1 -18  -8   -0.81    0.55
   2 -18   8    1.29    0.78
   2 -18  -8    0.10    0.62
  -2 -18   8   -0.65    0.70
   3 -18   8    1.55    0.79
   3 -18  -8    1.75    0.72
  -3 -18   8    1.50    0.81
   4 -18   8   -0.71    0.71
  -4 -18   8    0.00    0.73
   4 -18  -8   -0.08    0.68
   5 -18   8    1.64    0.86
   5 -18  -8    1.79    0.81
  -5 -18   8    1.27    0.81
   6 -18   8   -0.35    0.74
  -6 -18  -8    1.04    0.68
  -6 -18   8    0.88    0.75
   6 -18  -8   -0.02    0.72
   7 -18   8   -0.05    0.79
  -7 -18  -8   -0.78    0.69
  -7 -18   8   -0.36    0.83
   7 -18  -8    0.94    0.86
  -7 -18   8    1.42    0.80
  -8 -18  -8   -0.07    0.78
   8 -18   8    0.00    0.78
   8 -18  -8    0.84    0.85
  -8 -18   8    1.77    1.09
  -8 -18   8    1.72    0.79
   0 -19   8    0.08    0.72
   0 -19  -8   -0.58    0.58
  -1 -19  -8   22.72    1.35
   1 -19   8   21.98    1.65
   1 -19  -8   23.59    1.49
  -1 -19   8   19.67    1.60
   2 -19   8    0.56    0.79
  -2 -19   8    0.48    0.75
   2 -19  -8    0.93    0.72
   3 -19   8    8.48    1.16
   3 -19  -8    8.01    1.05
  -3 -19   8    7.63    1.15
   4 -19   8   10.46    1.28
  -4 -19   8   12.78    1.32
   4 -19  -8    9.46    1.15
   5 -19   8    1.16    0.89
  -5 -19   8    1.95    0.85
   5 -19  -8    2.20    0.88
   6 -19   8    6.52    1.17
   6 -19  -8    5.84    1.11
  -6 -19   8    6.51    1.30
  -6 -19   8    6.77    1.12
   0 -20  -8    6.33    0.94
   0 -20   8    5.80    1.07
   1 -20   8    1.82    0.91
  -1 -20  -8    1.55    0.70
  -1 -20   8    2.68    0.92
   1 -20  -8    2.15    0.79
   2 -20   8    7.38    1.16
  -2 -20   8   10.51    1.28
   2 -20  -8    7.83    1.07
   3 -20   8   17.72    1.62
   3 -20  -8   19.10    1.50
  -3 -20   8   15.85    1.47
   0   0   9    0.16    0.23
  -1   0   9    0.02    0.23
   1   0   9    0.09    0.21
  -2   0   9    0.33    0.27
   2   0   9   -0.08    0.19
  -3   0   9   -0.24    0.23
   3   0   9    0.23    0.19
  -4   0   9    0.31    0.29
   4   0   9   -0.11    0.17
  -5   0   9   -0.44    0.31
   5   0   9   -0.22    0.16
  -6   0   9   -0.10    0.25
   6   0   9    0.03    0.16
  -6   0   9    0.02    0.33
  -7   0   9   -0.20    0.25
   7   0   9    0.06    0.24
  -7   0   9    0.31    0.37
  -8   0  -9    0.58    0.46
  -8   0   9    0.01    0.27
  -8   0   9   -0.38    0.38
  -9   0   9    0.01    0.31
  -9   0   9   -0.28    0.39
  -9   0  -9    1.14    0.53
 -10   0  -9   -0.19    0.44
 -10   0   9    0.06    0.32
 -10   0   9    0.25    0.45
 -11   0   9   -0.11    0.34
 -11   0  -9   -0.37    0.55
 -11   0   9   -0.44    0.44
 -12   0   9   -0.11    0.39
 -12   0   9    0.05    0.49
 -12   0  -9    0.08    0.60
 -13   0   9   -0.54    0.48
 -13   0   9   -0.05    0.65
 -13   0  -9   -0.20    0.65
 -14   0  -9    0.18    0.72
 -14   0   9   -0.05    0.54
 -15   0   9   -0.08    0.55
 -15   0  -9    0.35    0.71
 -16   0   9    0.58    0.61
   0  -1   9   -0.02    0.22
   0   1   9   -0.11    0.21
   1  -1   9   86.63    1.76
  -1   1   9   86.86    1.82
   1   1   9   87.79    1.73
  -1  -1   9   87.56    1.84
   2  -1   9   61.17    1.34
  -2   1   9   57.77    1.44
  -2  -1   9   62.50    1.49
   2   1   9   62.73    1.31
  -3   1   9   20.43    0.84
   3  -1   9   19.73    0.67
  -3  -1   9   21.33    0.85
   3   1   9   21.56    0.65
   4  -1   9  168.75    2.83
  -4   1   9  164.09    3.11
  -4  -1   9  161.36    3.11
   4   1   9  170.47    2.76
  -5   1   9   42.49    1.31
   5  -1   9   46.90    1.04
  -5  -1   9   45.00    1.35
   5   1   9   46.81    0.97
  -6  -1  -9   59.28    1.65
  -6   1   9   62.02    1.63
  -6   1   9   58.33    1.30
   6  -1   9   62.14    1.25
   6   1   9   59.76    1.13
  -6  -1   9   57.23    1.59
  -7  -1  -9   64.37    1.79
   7  -1   9   63.46    1.28
  -7   1   9   61.69    1.70
  -7   1   9   61.12    1.37
  -7  -1   9   63.57    1.72
  -7  -1   9   65.12    1.57
  -8   1   9    2.97    0.37
  -8  -1  -9    2.61    0.56
  -8   1   9    3.06    0.53
  -8  -1   9    3.28    0.45
  -8  -1   9    2.89    0.55
  -9   1   9   78.18    1.71
  -9  -1  -9   77.33    2.15
  -9   1   9   84.59    2.10
  -9  -1   9   80.80    2.06
  -9  -1   9   79.46    1.87
 -10   1   9    2.90    0.60
 -10  -1  -9    3.33    0.69
 -10   1   9    2.64    0.42
 -10  -1   9    2.50    0.48
 -10  -1   9    1.89    0.53
 -11   1   9   11.89    0.94
 -11  -1  -9   11.93    1.10
 -11   1   9   12.41    0.74
 -11  -1   9   13.98    0.98
 -11  -1   9   11.17    0.81
 -12  -1  -9   26.89    1.44
 -12   1   9   25.61    1.29
 -12  -1   9   25.78    1.27
 -12  -1   9   23.24    1.10
 -13  -1  -9   -0.05    0.56
 -13   1   9    0.53    0.54
 -13  -1   9    0.25    0.51
 -13  -1   9    0.04    0.46
 -14   1   9   17.03    1.20
 -14  -1  -9   15.42    1.40
 -14  -1   9   15.87    1.57
 -14  -1   9   14.41    1.08
 -15   1   9    3.70    0.74
 -15  -1  -9    3.13    0.87
 -15  -1   9    3.69    0.72
 -16   1   9    2.11    0.67
 -16  -1  -9    2.05    0.86
 -16  -1   9    2.12    0.68
   0   2   9  155.01    2.73
   0  -2   9  146.73    2.76
   1  -2   9   37.29    1.03
  -1   2   9   36.69    1.05
  -1  -2   9   36.82    1.08
   1   2   9   37.58    0.98
  -2   2   9   91.87    1.93
   2  -2   9   90.22    1.82
   2   2   9   90.42    1.75
  -3   2   9  171.08    3.16
   3  -2   9  172.15    2.97
   3   2   9  174.29    2.87
  -3  -2   9  165.12    3.16
  -4   2   9    4.64    0.50
  -4  -2  -9    4.88    0.54
   4  -2   9    5.26    0.41
   4   2   9    4.74    0.35
  -4  -2   9    4.34    0.51
  -5   2   9   94.05    2.12
  -5  -2  -9   93.40    2.12
   5  -2   9   95.79    1.83
  -5   2   9   94.98    1.70
   5   2   9   94.40    1.67
  -5  -2   9   94.29    2.13
  -6   2   9   19.88    0.61
   6  -2   9   20.48    0.69
  -6  -2  -9   21.23    0.99
  -6   2   9   19.12    0.93
   6   2   9   20.19    0.54
  -6  -2   9   21.66    0.97
   7  -2   9    3.93    0.37
  -7   2   9    4.28    0.36
  -7   2   9    5.35    0.62
  -7  -2  -9    4.16    0.56
  -7  -2   9    4.59    0.54
  -7  -2   9    4.00    0.54
  -8   2   9   52.37    1.58
  -8  -2  -9   51.48    1.67
  -8   2   9   51.73    1.17
  -8  -2   9   51.84    1.49
  -8  -2   9   52.78    1.59
  -9  -2  -9   11.43    0.93
  -9   2   9   11.51    0.88
  -9   2   9   11.56    0.58
  -9  -2   9   12.57    0.81
  -9  -2   9   12.28    0.91
 -10   2   9   43.52    1.54
 -10   2   9   42.95    1.14
 -10  -2  -9   42.75    1.66
 -10  -2   9   44.13    1.51
 -10  -2   9   42.93    1.41
 -11  -2  -9   50.94    1.83
 -11   2   9   49.22    1.67
 -11  -2   9   46.70    1.52
 -11  -2   9   48.86    1.64
 -12  -2  -9    8.83    0.98
 -12   2   9    8.57    0.86
 -12  -2   9    9.91    0.90
 -12  -2   9    8.50    0.80
 -13  -2  -9   33.28    1.65
 -13   2   9   33.64    1.47
 -13  -2   9   34.95    1.47
 -13  -2   9   31.11    1.36
 -14   2   9    1.19    0.61
 -14  -2  -9    3.26    0.94
 -14  -2   9    3.77    0.69
 -14  -2   9    3.05    0.67
 -15   2   9   15.75    1.17
 -15  -2  -9   14.08    1.45
 -15  -2   9   13.10    1.05
 -16   2   9   16.72    1.22
 -16  -2  -9   14.33    1.51
 -16  -2   9   15.33    1.14
   0  -3   9    0.25    0.28
   0   3   9    0.17    0.24
  -1   3   9   13.73    0.66
   1  -3   9   14.29    0.66
  -1  -3   9   14.34    0.72
   1   3   9   13.68    0.61
   2  -3   9    9.15    0.56
  -2   3   9    8.92    0.59
  -2  -3   9    9.23    0.65
   2   3   9    8.82    0.49
   3  -3   9    2.57    0.36
  -3  -3  -9    3.02    0.40
  -3   3   9    1.77    0.36
  -3  -3   9    2.45    0.44
   4  -3   9    1.41    0.30
  -4   3   9    1.64    0.38
  -4  -3  -9    1.47    0.37
  -4  -3   9    2.17    0.44
  -5   3   9    4.23    0.53
   5  -3   9    3.14    0.36
  -5   3   9    3.00    0.21
  -5  -3  -9    3.04    0.47
  -5  -3   9    3.25    0.48
  -6   3   9   23.60    1.02
   6  -3   9   23.28    0.79
  -6   3   9   23.67    0.57
  -6  -3  -9   22.31    0.98
  -6  -3   9   24.45    1.04
  -7   3   9   37.13    1.30
  -7  -3  -9   36.70    1.30
  -7   3   9   37.88    0.81
   7  -3   9   36.98    1.03
  -7  -3   9   37.86    1.32
  -8  -3  -9    7.23    0.72
  -8   3   9    7.20    0.40
  -8   3   9    7.50    0.70
  -8  -3   9    7.29    0.73
  -8  -3   9    8.04    0.74
  -9   3   9    0.40    0.44
  -9  -3  -9    0.33    0.46
  -9  -3   9    0.32    0.41
  -9  -3   9    0.05    0.43
 -10   3   9   -0.06    0.45
 -10  -3  -9    0.06    0.48
 -10  -3   9   -0.51    0.38
 -10  -3   9    0.65    0.49
 -11   3   9    1.09    0.53
 -11  -3  -9    0.17    0.57
 -11  -3   9    0.68    0.48
 -11  -3   9    0.42    0.49
 -12   3   9    0.23    0.51
 -12  -3  -9    1.08    0.62
 -12  -3   9    1.20    0.51
 -12  -3   9    1.28    0.54
 -13  -3  -9   -0.56    0.64
 -13   3   9   -0.68    0.46
 -13  -3   9    0.00    0.51
 -13  -3   9    0.14    0.51
 -14  -3  -9    0.57    0.66
 -14   3   9    0.02    0.55
 -14  -3   9    0.31    0.53
 -14  -3   9    0.46    0.55
 -15  -3  -9    1.01    0.73
 -15   3   9    0.23    0.58
 -15  -3   9   -0.03    0.57
 -15  -3   9   -0.14    0.55
 -16  -3  -9    0.51    0.87
 -16   3   9   -0.68    0.58
 -16  -3   9    1.07    0.75
   0  -4   9  141.10    2.72
  -1   4   9    0.54    0.29
   1  -4   9    0.48    0.29
  -1  -4   9   -0.05    0.29
  -2  -4  -9   66.87    1.49
  -2   4   9   65.13    1.58
   2  -4   9   66.44    1.56
  -2  -4   9   67.28    1.66
   3  -4   9   75.94    1.67
  -3  -4  -9   72.66    1.67
  -3   4   9   77.15    1.78
  -3  -4   9   73.22    1.80
   4  -4   9    0.50    0.28
  -4  -4  -9    0.98    0.34
  -4   4   9    0.96    0.39
  -4  -4   9    1.09    0.37
   5  -4   9   53.45    1.34
  -5   4   9   51.88    1.50
  -5  -4  -9   52.72    1.48
  -5  -4   9   54.92    1.55
  -6   4   9   55.67    1.58
   6  -4   9   55.60    1.38
  -6  -4  -9   51.30    1.52
  -6  -4   9   59.05    1.63
  -7   4   9   20.22    1.00
   7  -4   9   17.93    0.80
  -7  -4  -9   19.08    1.02
  -7  -4   9   18.65    1.00
  -8   4   9   34.79    1.33
  -8  -4  -9   37.97    1.39
   8  -4   9   34.87    1.11
  -8  -4   9   37.52    1.39
  -8  -4   9   38.64    1.39
  -9  -4  -9    0.03    0.44
  -9   4   9   -0.55    0.38
  -9  -4   9    0.56    0.47
  -9  -4   9   -0.18    0.41
 -10  -4  -9   19.19    1.23
 -10   4   9   17.90    1.08
 -10  -4   9   18.61    1.07
 -10  -4   9   20.80    1.13
 -11   4   9   27.40    1.31
 -11  -4  -9   28.94    1.50
 -11  -4   9   28.70    1.31
 -11  -4   9   28.44    1.29
 -12   4   9    1.05    0.57
 -12  -4  -9    1.74    0.68
 -12  -4   9    1.58    0.58
 -12  -4   9    1.60    0.60
 -13  -4  -9   13.54    1.25
 -13   4   9   14.34    1.10
 -13  -4   9   15.42    1.14
 -13  -4   9   14.98    1.10
 -14   4   9    1.41    0.63
 -14  -4  -9    1.64    0.81
 -14  -4   9    1.37    0.64
 -14  -4   9    1.20    0.61
 -15  -4  -9    9.39    1.20
 -15   4   9   12.39    1.10
 -15  -4   9   12.45    1.15
 -15  -4   9   12.14    1.05
 -16  -4  -9    5.59    1.15
 -16   4   9    4.07    0.82
 -16  -4   9    4.74    0.92
   0  -5   9    0.21    0.30
   1  -5   9  149.66    2.91
  -1  -5  -9  152.09    2.66
  -1  -5   9  154.34    2.97
  -2   5   9  111.83    2.30
  -2  -5  -9  110.21    2.14
   2  -5   9  110.14    2.28
  -2  -5   9  111.67    2.38
  -3  -5  -9    8.29    0.58
  -3   5   9    8.50    0.66
   3  -5   9    7.61    0.59
  -3  -5   9    8.95    0.71
  -4  -5  -9  136.73    2.69
  -4   5   9  136.97    2.79
   4  -5   9  137.83    2.68
  -4  -5   9  138.32    2.85
  -5   5   9   27.00    1.09
   5  -5   9   28.11    1.00
  -5  -5  -9   28.17    1.06
  -5  -5   9   30.13    1.16
  -6   5   9   71.76    1.85
  -6  -5  -9   70.17    1.84
   6  -5   9   71.66    1.71
  -6  -5   9   67.31    1.84
   7  -5   9  113.03    2.36
  -7   5   9  112.78    2.53
  -7  -5  -9  109.72    2.56
  -7  -5   9  111.80    2.55
  -8  -5  -9   10.75    0.93
  -8   5   9   10.48    0.84
   8  -5   9   10.36    0.71
  -8  -5   9    8.18    0.83
  -8  -5   9    8.83    0.78
  -9  -5  -9   69.36    2.05
  -9   5   9   72.69    2.01
  -9  -5   9   73.05    2.02
  -9  -5   9   67.02    2.06
 -10  -5  -9   14.13    1.06
 -10   5   9   14.52    1.07
 -10  -5   9   16.15    1.04
 -10  -5   9   16.66    1.09
 -11   5   9   26.70    1.29
 -11  -5  -9   26.04    1.40
 -11  -5   9   24.67    1.30
 -11  -5   9   26.13    1.29
 -12  -5  -9   28.88    1.60
 -12   5   9   25.88    1.35
 -12  -5   9   27.46    1.35
 -12  -5   9   28.64    1.42
 -13   5   9    0.11    0.57
 -13  -5  -9   -0.33    0.68
 -13  -5   9    0.33    0.58
 -13  -5   9    0.01    0.52
 -14  -5  -9   18.12    1.49
 -14   5   9   22.20    1.36
 -14  -5   9   23.59    1.41
 -14  -5   9   23.71    1.32
 -15  -5  -9   12.39    1.34
 -15   5   9   12.42    1.11
 -15  -5   9   14.88    1.14
 -15  -5   9   11.92    1.19
 -16   5   9    3.25    0.80
 -16  -5  -9    2.29    0.96
 -16  -5   9    3.95    0.90
   0  -6   9   63.03    1.64
  -1  -6  -9   43.34    1.06
   1  -6   9   42.21    1.29
  -1  -6   9   42.41    1.32
   2  -6   9   12.43    0.77
  -2  -6  -9   13.11    0.63
  -2  -6   9   11.55    0.78
  -3  -6  -9   25.96    0.91
   3  -6   9   27.13    1.03
  -3  -6   9   27.19    1.11
   4  -6   9    8.08    0.66
  -4   6   9    8.08    0.67
  -4  -6  -9    7.91    0.63
  -4  -6   9    5.58    0.60
   5  -6   9   21.73    0.97
  -5   6   9   23.45    1.05
  -5  -6  -9   23.02    0.98
  -5  -6   9   24.12    1.09
  -6  -6  -9    0.41    0.39
  -6   6   9    0.86    0.43
   6  -6   9    0.59    0.37
  -6  -6   9    0.61    0.40
   7  -6   9    0.51    0.36
  -7   6   9    0.46    0.42
  -7  -6  -9    0.31    0.41
  -7  -6   9    0.06    0.43
   8  -6   9   15.58    0.88
  -8   6   9   15.42    1.00
  -8  -6  -9   14.44    1.01
  -8  -6   9   14.92    1.09
  -8  -6   9   16.07    1.02
  -9   6   9   18.32    1.09
  -9  -6  -9   16.62    1.07
  -9  -6   9   17.39    1.10
  -9  -6   9   17.58    1.16
 -10   6   9    9.00    0.88
 -10  -6  -9    8.66    0.96
 -10  -6   9    9.90    0.97
 -10  -6   9    9.72    0.90
 -11   6   9    2.17    0.61
[truncated: 186,505 more chars]
