# Supplementary material for: Synthesis and crystal structure of di­chlorido­(1,10-phenanthroline-κ2 N,N′)gold(III) hexa­fluorido­phosphate
Source: Acta Crystallogr E Crystallogr Commun. 2017 Jun 16;73(Pt 7):1048–51. doi: 10.1107/S2056989017008763 (PMC5499288; doi:10.1107/S2056989017008763)
Supplement: Supplementary file 2 [file e-73-01048-Isup2.hkl]

data_I                                                                          
_shelx_title ' mo_16AGO11_ENOQUE_AuPHEN_Cr1_0 in Pbca'                          
_shelx_refln_list_code          4                                               
_shelx_F_calc_maximum      675.87                                               
_exptl_crystal_F_000      2208.00                                               
_reflns_d_resolution_high  0.7500                                               
                                                                                
loop_                                                                           
 _space_group_symop_operation_xyz                                               
 'x, y, z'                                                                      
 'x+1/2, -y+1/2, -z'                                                            
 '-x, y+1/2, -z+1/2'                                                            
 '-x+1/2, -y, z+1/2'                                                            
 '-x, -y, -z'                                                                   
 '-x-1/2, y-1/2, z'                                                             
 'x, -y-1/2, z-1/2'                                                             
 'x-1/2, y, -z-1/2'                                                             
                                                                                
_cell_length_a    12.9983                                                       
_cell_length_b    15.2709                                                       
_cell_length_c    15.5153                                                       
_cell_angle_alpha  90.000                                                       
_cell_angle_beta   90.000                                                       
_cell_angle_gamma  90.000                                                       
                                                                                
_shelx_F_squared_multiplier     1.000                                           
                                                                                
loop_                                                                           
 _refln_index_h                                                                 
 _refln_index_k                                                                 
 _refln_index_l                                                                 
 _refln_F_squared_calc                                                          
 _refln_F_squared_meas                                                          
 _refln_F_squared_sigma                                                         
 _refln_observed_status                                                         
   2   0   0     387697.56     366423.81      3215.14 o                         
   4   0   0        180.88        141.67        33.71 o                         
   6   0   0     155816.12     152906.58      1890.78 o                         
   8   0   0     129094.66     126948.70      1149.52 o                         
  10   0   0      19957.44      19975.46       611.73 o                         
  12   0   0       2740.84       3021.85       326.56 o                         
  14   0   0      14709.76      15647.37       671.52 o                         
  16   0   0       5091.61       4590.26       478.34 o                         
   2   1   0     109641.80     113904.55       874.32 o                         
   4   1   0     169409.97     171848.41      1050.20 o                         
   6   1   0      34672.07      35241.42       263.02 o                         
   8   1   0       7503.62       7636.48        97.78 o                         
  10   1   0       5285.59       5416.86       119.25 o                         
  12   1   0        761.43        369.49       140.11 o                         
  14   1   0       5010.05       5371.05       425.45 o                         
  16   1   0       1921.73       1717.55       262.17 o                         
   0   2   0      39438.95      39674.96       657.72 o                         
   2   2   0      16784.76      17037.86       243.58 o                         
   4   2   0       1578.77       1477.22        55.42 o                         
   6   2   0       1447.38       1417.70        48.78 o                         
   8   2   0      37667.21      38393.21       291.29 o                         
  10   2   0       2616.24       2725.98       110.53 o                         
  12   2   0       1036.42       1040.89       172.88 o                         
  14   2   0        146.50        330.99       181.68 o                         
  16   2   0       3149.10       3023.46       298.74 o                         
   2   3   0     351652.25     346555.91      3609.96 o                         
   4   3   0     184301.16     179967.22      1586.56 o                         
   6   3   0     171546.89     173252.78      1477.91 o                         
   8   3   0        595.16        623.93        66.33 o                         
  10   3   0       5295.05       5412.32       158.00 o                         
  12   3   0      39209.43      39468.62       441.82 o                         
  14   3   0      14675.68      15570.43       484.84 o                         
  16   3   0       2154.32       1749.43       259.21 o                         
   0   4   0     371807.91     366048.16      5408.97 o                         
   2   4   0     456796.25     458036.31      4759.72 o                         
   4   4   0      19398.61      20427.05       419.75 o                         
   6   4   0      30289.18      29401.07       357.53 o                         
   8   4   0      48215.20      47802.39       357.88 o                         
  10   4   0      28061.39      28276.25       350.69 o                         
  12   4   0       1211.43       1244.77       102.71 o                         
  14   4   0       3837.36       3977.20       297.31 o                         
  16   4   0       9557.22       8499.30       584.13 o                         
   2   5   0      80998.06      86331.82      1016.16 o                         
   4   5   0      20764.03      21746.30       298.58 o                         
   6   5   0       2029.59       2027.53       116.20 o                         
   8   5   0         97.66        105.63        37.92 o                         
  10   5   0       5390.48       5371.32       187.66 o                         
  12   5   0       2567.03       2658.63       157.23 o                         
  14   5   0       3648.27       3785.36       464.55 o                         
  16   5   0        370.39        519.74       317.36 o                         
   0   6   0     130124.73     130997.27      2111.15 o                         
   2   6   0     117537.98     116739.16      1379.84 o                         
   4   6   0       5352.99       5491.72       157.36 o                         
   6   6   0      64511.89      62522.95       673.15 o                         
   8   6   0      57418.79      56340.54       550.16 o                         
  10   6   0      36129.35      36808.85       505.80 o                         
  12   6   0       7654.48       7678.92       239.53 o                         
  14   6   0       1842.85       2318.04       501.34 o                         
  16   6   0      15450.52      16926.02       878.50 o                         
   2   7   0      70356.23      68401.03      1018.78 o                         
   4   7   0     186985.95     178611.33      2185.65 o                         
   6   7   0      35834.46      34127.34       446.18 o                         
   8   7   0      34320.05      33410.43       447.72 o                         
  10   7   0       4204.86       4083.07       272.90 o                         
  12   7   0      27747.61      28116.49       463.36 o                         
  14   7   0      18034.00      18564.60       548.53 o                         
  16   7   0       1108.89       1421.23       427.75 o                         
   0   8   0      14070.60      13453.43       441.55 o                         
   2   8   0       8829.89       8716.81       561.13 o                         
   4   8   0      18797.03      19325.31       321.76 o                         
   6   8   0        605.99        583.63        94.80 o                         
   8   8   0         94.07        130.57        77.80 o                         
  10   8   0         59.23        117.38       105.16 o                         
  12   8   0          2.72       -105.87       105.87 o                         
  14   8   0        416.69        490.61       257.57 o                         
   2   9   0      17280.50      15688.11       355.58 o                         
   4   9   0     179142.53     175948.73      1677.27 o                         
   6   9   0      54844.87      52043.35       637.21 o                         
   8   9   0       5705.97       5633.30       196.94 o                         
  10   9   0      14194.87      13937.28       359.05 o                         
  12   9   0      32697.24      33509.79       789.67 o                         
  14   9   0      18703.66      18945.77      1874.28 o                         
   0  10   0      44377.27      46606.34      1025.68 o                         
   2  10   0      71152.22      70281.91       975.29 o                         
   4  10   0        820.63        946.63       117.62 o                         
   6  10   0       2941.19       2859.30       210.68 o                         
   8  10   0      51376.74      50448.36       683.33 o                         
  10  10   0      76532.74      74527.24      1170.67 o                         
  12  10   0       3936.82       3965.98       227.67 o                         
  14  10   0       1980.57       2162.86       249.08 o                         
   2  11   0       5440.80       5447.19       363.36 o                         
   4  11   0       7855.44       7462.13       244.57 o                         
   6  11   0      21530.83      21257.74       393.81 o                         
   8  11   0       6513.13       6563.91       234.92 o                         
  10  11   0        630.33        780.45       199.52 o                         
  12  11   0       2717.15       2683.35       214.44 o                         
  14  11   0       2487.75       2490.17       224.91 o                         
   0  12   0      14203.56      14157.14       556.53 o                         
   2  12   0      16890.45      16509.48       428.71 o                         
   4  12   0        859.05        656.12       133.87 o                         
   6  12   0       8629.66       8332.50       270.74 o                         
   8  12   0      15749.82      15947.62       353.13 o                         
  10  12   0      21309.71      21702.41       616.68 o                         
  12  12   0        747.08        610.61       169.97 o                         
  14  12   0        391.85        486.58       173.86 o                         
   2  13   0      26952.72      26487.78       942.89 o                         
   4  13   0      65404.93      65319.95       832.18 o                         
   6  13   0      54988.72      53645.11       732.20 o                         
   8  13   0      12994.95      12464.14       337.86 o                         
  10  13   0      10613.07       9603.08       467.11 o                         
  12  13   0      26570.96      26703.16       568.03 o                         
   0  14   0      10687.68      10629.36       551.94 o                         
   2  14   0       2399.56       2524.40       238.23 o                         
   4  14   0        955.26        971.02       162.08 o                         
   6  14   0        230.40         73.19       127.24 o                         
   8  14   0       7785.57       8314.84       302.47 o                         
  10  14   0      11829.24      12275.55       531.92 o                         
  12  14   0       5210.48       4946.63       336.59 o                         
   2  15   0       9351.45       9735.35       399.04 o                         
   4  15   0       4231.72       3685.34       228.97 o                         
   6  15   0        627.38        622.41       154.04 o                         
   8  15   0        719.44        444.42       153.70 o                         
  10  15   0       1838.26       2038.07       299.21 o                         
   0  16   0      62432.80      60993.46      1458.03 o                         
   2  16   0      22780.25      23737.25       604.27 o                         
   4  16   0       1681.63       1945.12       206.29 o                         
   6  16   0      17889.85      17832.94       440.43 o                         
   8  16   0      36938.44      37341.95       642.64 o                         
  10  16   0      13145.34      13625.58      1011.88 o                         
   2  17   0      11321.57      11994.42       385.67 o                         
   4  17   0      17846.43      17822.43       457.41 o                         
   6  17   0      13626.59      13477.63       413.50 o                         
   8  17   0        982.74       1223.27       192.16 o                         
   0  18   0       9438.54      10270.60       653.12 o                         
   2  18   0       1773.01       2045.67       221.64 o                         
   4  18   0        108.32        178.68       173.34 o                         
   6  18   0        353.45        369.37       178.71 o                         
   8  18   0       1457.06       1747.26       660.02 o                         
   2  19   0      16999.65      18547.77       501.17 o                         
   4  19   0      21229.02      22091.45       539.19 o                         
   6  19   0      15747.56      16468.78       610.99 o                         
   0  20   0      30981.42      31768.48      1117.67 o                         
   2  20   0      16071.80      17200.85       593.82 o                         
   1   1   1     163294.38     167412.61      1002.05 o                         
   2   1   1        296.10        277.72        22.29 o                         
   3   1   1      36959.48      38391.02       192.83 o                         
   4   1   1       1641.92       1749.06        34.43 o                         
   5   1   1       7454.62       7908.31        68.55 o                         
   6   1   1      11769.94      12034.57       107.17 o                         
   7   1   1      69704.54      70905.89       379.24 o                         
   8   1   1       8054.10       8590.13       118.82 o                         
   9   1   1      75269.42      76230.45       515.14 o                         
  10   1   1       1679.60       1915.88        92.69 o                         
  11   1   1      30622.84      30983.06       271.75 o                         
  12   1   1        882.77        918.81        85.54 o                         
  13   1   1         11.12         11.34       103.71 o                         
  14   1   1        662.33        859.60       138.55 o                         
  15   1   1      17597.29      18047.36       397.00 o                         
  16   1   1        588.90        301.01       158.07 o                         
  17   1   1      11417.46      11485.51       350.71 o                         
   0   2   1      24498.52      24041.24       303.77 o                         
   1   2   1       6676.39       6664.84        79.65 o                         
   2   2   1       9910.61      10307.39       104.83 o                         
   3   2   1     100268.35     101501.86       599.28 o                         
   4   2   1        209.86        213.90        30.53 o                         
   5   2   1     195256.95     194766.41       987.87 o                         
   6   2   1       1297.66       1272.73        43.28 o                         
   7   2   1     123183.73     124122.34       666.34 o                         
   8   2   1      18306.74      18250.25       142.99 o                         
   9   2   1       3355.68       3359.93        69.30 o                         
  10   2   1      19226.90      19622.02       188.64 o                         
  11   2   1      20859.17      20774.17       208.20 o                         
  12   2   1         24.35         82.37        62.24 o                         
  13   2   1      43494.26      43139.57       549.89 o                         
  14   2   1       3921.11       4117.10       207.27 o                         
  15   2   1      15166.23      15457.37       356.29 o                         
  16   2   1       4147.94       4738.07       244.30 o                         
  17   2   1         65.03        120.12       149.29 o                         
   1   3   1       7340.17       7407.30       111.08 o                         
   2   3   1      83988.23      87337.42       618.35 o                         
   3   3   1      23078.47      23776.13       195.12 o                         
   4   3   1        907.04        896.39        38.73 o                         
   5   3   1       1560.44       1726.66        53.61 o                         
   6   3   1       1462.18       1450.51        48.73 o                         
   7   3   1       1318.78       1250.06        60.23 o                         
   8   3   1       3156.95       3117.31        97.25 o                         
   9   3   1      15238.46      15506.94       147.70 o                         
  10   3   1        366.34        423.92        43.78 o                         
  11   3   1       2289.46       2370.00        84.85 o                         
  12   3   1         76.42        138.07        68.37 o                         
  13   3   1        485.50        357.39        83.45 o                         
  14   3   1       2073.87       2033.33       171.29 o                         
  15   3   1       1392.06       1407.26       162.26 o                         
  16   3   1         48.39         80.95       141.08 o                         
  17   3   1       3177.81       3200.37       227.85 o                         
   0   4   1      16180.23      16131.38       269.00 o                         
   1   4   1      84843.78      86770.58       703.48 o                         
   2   4   1      24178.79      25107.10       230.11 o                         
   3   4   1      65532.70      64136.65       487.15 o                         
   4   4   1       4631.32       4878.10        86.09 o                         
   5   4   1     100710.48      99881.97       667.54 o                         
   6   4   1       2031.91       1974.72        67.48 o                         
   7   4   1      17422.29      17389.77       162.69 o                         
   8   4   1       3963.38       3826.19        97.01 o                         
   9   4   1       6951.05       6830.37       123.22 o                         
  10   4   1        196.99        182.40        43.00 o                         
  11   4   1      16495.11      16448.62       189.05 o                         
  12   4   1        108.49         -7.94        63.52 o                         
  13   4   1      29750.16      29485.74       378.48 o                         
  14   4   1        365.85        418.17       128.34 o                         
  15   4   1       3157.37       3441.70       213.22 o                         
  16   4   1         58.30        -22.51       156.91 o                         
   1   5   1     254996.25     252324.78      2275.10 o                         
   2   5   1       7048.72       7324.19       120.47 o                         
   3   5   1      94956.77      94757.98       700.84 o                         
   4   5   1      16153.68      15980.22       172.78 o                         
   5   5   1      17698.96      17798.07       184.80 o                         
   6   5   1       7996.40       7926.71       116.87 o                         
   7   5   1      79660.55      78427.03       577.21 o                         
   8   5   1        706.93        652.42        55.52 o                         
   9   5   1      96692.95      96060.98       638.58 o                         
  10   5   1        120.31        101.19        46.77 o                         
  11   5   1      20415.20      20668.97       231.02 o                         
  12   5   1       5808.20       5896.01       134.66 o                         
  13   5   1          3.01          6.58        79.43 o                         
  14   5   1       1170.81        740.68       216.74 o                         
  15   5   1      11403.07      12633.89       986.58 o                         
  16   5   1         75.44        -20.28       225.88 o                         
   0   6   1       7722.53       7437.99       209.30 o                         
   1   6   1        931.32        946.71        75.68 o                         
   2   6   1       6427.53       7383.78       238.33 o                         
   3   6   1     101831.00      99906.58       749.12 o                         
   4   6   1         39.40         34.03        41.86 o                         
   5   6   1      42780.74      41155.55       343.08 o                         
   6   6   1       4557.85       4645.84       101.61 o                         
   7   6   1      12691.17      11809.62       150.92 o                         
   8   6   1       6682.47       6544.12       137.70 o                         
   9   6   1       3991.31       3924.42       126.01 o                         
  10   6   1       2156.78       2179.09        84.97 o                         
  11   6   1       9774.65       9632.87       178.79 o                         
  12   6   1        199.67        219.65        91.37 o                         
  13   6   1       2664.00       2626.97       144.45 o                         
  14   6   1        451.87        447.89       160.05 o                         
  15   6   1       3114.07       3385.38       325.88 o                         
  16   6   1       3388.03       4183.79       380.35 o                         
   1   7   1      26060.85      25280.26       381.06 o                         
   2   7   1       2746.62       2805.79       111.37 o                         
   3   7   1        693.05        777.80        88.36 o                         
   4   7   1      21286.23      22008.58       252.23 o                         
   5   7   1        269.84        180.48        58.79 o                         
   6   7   1       4509.11       4358.67       137.37 o                         
   7   7   1      29228.69      28018.05       412.35 o                         
   8   7   1       1102.14       1203.02        92.14 o                         
   9   7   1      11776.66      11099.71       185.30 o                         
  10   7   1       1461.97       1304.49        76.76 o                         
  11   7   1      10380.21      10386.43       258.62 o                         
  12   7   1        308.73        419.53        82.16 o                         
  13   7   1          9.23        -24.71        93.01 o                         
  14   7   1         91.28         77.25       112.84 o                         
  15   7   1        598.49        542.74       253.68 o                         
  16   7   1        396.74        445.77       365.66 o                         
   0   8   1      16669.23      15842.53       338.19 o                         
   1   8   1      11289.81      10558.42       196.37 o                         
   2   8   1       9769.82       9781.72       191.47 o                         
   3   8   1     176304.28     170959.50      1240.82 o                         
   4   8   1      19243.96      20040.71       249.97 o                         
   5   8   1     125805.85     120778.36       847.88 o                         
   6   8   1       1124.75        987.88        72.77 o                         
   7   8   1      17714.96      17147.47       213.13 o                         
   8   8   1       2303.54       2184.07        86.94 o                         
   9   8   1       3855.20       3586.82       163.82 o                         
  10   8   1        797.49        703.04        71.72 o                         
  11   8   1      43539.78      43378.19       486.81 o                         
  12   8   1        484.25        534.66        90.76 o                         
  13   8   1      27144.33      27564.84       340.33 o                         
  14   8   1        387.75        340.09       128.92 o                         
  15   8   1      13768.75      13052.01       451.92 o                         
   1   9   1      73743.34      71564.66       679.45 o                         
   2   9   1       2122.33       2056.82       167.83 o                         
   3   9   1      22334.61      22132.89       288.36 o                         
   4   9   1       1332.29       1207.76        88.51 o                         
   5   9   1       2855.60       2722.17       112.45 o                         
   6   9   1       1767.08       1829.87       124.44 o                         
   7   9   1      18689.71      18002.30       230.27 o                         
   8   9   1       1982.47       1894.31        97.26 o                         
   9   9   1      22697.55      22385.36       314.02 o                         
  10   9   1       1985.80       1981.39       138.84 o                         
  11   9   1       7701.41       7704.37       240.36 o                         
  12   9   1       1824.41       1783.25       122.36 o                         
  13   9   1          9.47         38.22        89.78 o                         
  14   9   1        781.12        675.78       128.40 o                         
  15   9   1       1647.24       1926.41       246.37 o                         
   0  10   1       5927.45       5877.31       247.11 o                         
   1  10   1        516.30        496.37        83.54 o                         
   2  10   1       5821.55       5944.52       175.79 o                         
   3  10   1       7283.41       6767.89       181.43 o                         
   4  10   1         21.71          0.54        63.81 o                         
   5  10   1       4847.52       4562.66       171.76 o                         
   6  10   1         31.12         -7.94        64.31 o                         
   7  10   1        554.01        638.76       100.36 o                         
   8  10   1        142.68        173.86        69.39 o                         
   9  10   1        832.44        765.67       102.53 o                         
  10  10   1         48.64         97.77        87.46 o                         
  11  10   1       4597.86       4792.26       172.86 o                         
  12  10   1         12.93         41.81        93.91 o                         
  13  10   1       1942.87       2004.05       144.82 o                         
  14  10   1         86.24        293.35       127.30 o                         
  15  10   1       1128.50       1272.92       230.10 o                         
   1  11   1     100075.18      96704.98      1091.04 o                         
   2  11   1       9565.42       9543.68       224.61 o                         
   3  11   1      17332.50      16236.84       272.97 o                         
   4  11   1      14111.29      14131.13       242.26 o                         
   5  11   1      28689.66      27468.38       318.79 o                         
   6  11   1      14676.28      14152.36       233.44 o                         
   7  11   1      45662.23      44862.40       434.73 o                         
   8  11   1        857.35        849.03        86.58 o                         
   9  11   1      54897.47      52888.64       639.38 o                         
  10  11   1        852.15        898.84       110.30 o                         
  11  11   1      10229.47      10405.19       238.27 o                         
  12  11   1        791.68        707.35       116.19 o                         
  13  11   1         20.34         10.28       102.31 o                         
  14  11   1         67.73        246.52       133.19 o                         
   0  12   1      24968.73      24401.89       520.34 o                         
   1  12   1      22351.52      23130.16       357.91 o                         
   2  12   1       5683.11       5317.02       191.18 o                         
   3  12   1      55002.44      53058.40       612.75 o                         
   4  12   1         86.33         58.95        82.72 o                         
   5  12   1      58421.47      57262.21       524.55 o                         
   6  12   1        490.17        347.81        88.47 o                         
   7  12   1       5524.21       5414.27       165.49 o                         
   8  12   1        265.18        237.13        85.16 o                         
   9  12   1       5625.73       4570.18       220.61 o                         
  10  12   1        295.37        287.04       104.96 o                         
  11  12   1      11198.32      11432.66       342.75 o                         
  12  12   1         12.61        108.40       107.33 o                         
  13  12   1      14967.31      14332.69       298.07 o                         
   1  13   1        534.07        497.45       108.91 o                         
   2  13   1        815.01        667.97       111.45 o                         
   3  13   1        922.78        913.61       110.02 o                         
   4  13   1        293.44        309.49        89.82 o                         
   5  13   1       2676.77       2793.32       139.08 o                         
   6  13   1        100.05        201.50        87.65 o                         
   7  13   1        243.13        189.84        88.66 o                         
   8  13   1       4859.62       4432.71       228.49 o                         
   9  13   1       1764.80       1770.09       153.23 o                         
  10  13   1          0.05         37.49       137.17 o                         
  11  13   1         30.08        106.64       156.26 o                         
  12  13   1         13.40         38.91       113.60 o                         
  13  13   1        415.65        457.52       129.04 o                         
   0  14   1       7741.00       7740.78       455.35 o                         
   1  14   1       4913.13       4656.43       223.88 o                         
   2  14   1       3040.26       2690.10       150.22 o                         
   3  14   1      47202.29      47301.65       527.58 o                         
   4  14   1       3657.08       3824.49       218.03 o                         
   5  14   1      29493.84      29822.80       373.80 o                         
   6  14   1         43.15         32.72       100.79 o                         
   7  14   1       9419.63       9683.24       228.96 o                         
   8  14   1       2616.27       2933.70       146.65 o                         
   9  14   1       1286.09       1251.24       143.81 o                         
  10  14   1       1641.40       1581.97       199.79 o                         
  11  14   1      16675.14      17331.31       478.65 o                         
  12  14   1         12.16        155.18       124.88 o                         
   1  15   1      50398.62      50453.28       627.57 o                         
   2  15   1       2222.04       2115.53       148.11 o                         
   3  15   1       4445.06       4835.72       299.13 o                         
   4  15   1       6567.74       6744.18       209.39 o                         
   5  15   1       2185.74       2266.54       166.76 o                         
   6  15   1       3719.95       3813.98       169.21 o                         
   7  15   1      48465.73      48339.06       593.24 o                         
   8  15   1       1062.47       1164.50       125.25 o                         
   9  15   1      25110.21      26758.81       431.53 o                         
  10  15   1        409.66        505.68       173.51 o                         
  11  15   1       9291.56      10161.44       388.04 o                         
   0  16   1       1699.32       1485.04       227.59 o                         
   1  16   1       2119.76       1992.23       172.30 o                         
   2  16   1        247.64        387.51       118.41 o                         
   3  16   1       1634.60       1751.24       149.56 o                         
   4  16   1        358.78        199.82       110.04 o                         
   5  16   1       1885.42       1960.64       146.82 o                         
   6  16   1        141.76        222.87       112.49 o                         
   7  16   1        120.99         22.04       104.42 o                         
   8  16   1        699.64        549.26       118.62 o                         
   9  16   1        771.17        829.75       149.74 o                         
  10  16   1        359.97        425.06       182.02 o                         
   1  17   1      15598.81      15759.45       327.40 o                         
   2  17   1        232.43        252.11       124.14 o                         
   3  17   1       2760.70       2757.75       165.85 o                         
   4  17   1        268.34        381.68       117.70 o                         
   5  17   1        946.61        872.86       129.11 o                         
   6  17   1       1382.65       1570.02       145.39 o                         
   7  17   1      11143.22      11751.77       279.46 o                         
   8  17   1       2252.88       2462.20       191.02 o                         
   9  17   1      17755.96      18057.32       527.83 o                         
   0  18   1       1686.02       2117.30       274.81 o                         
   1  18   1       5606.62       6134.81       242.85 o                         
   2  18   1       5643.61       5640.73       281.21 o                         
   3  18   1      14657.26      15249.06       313.44 o                         
   4  18   1       1150.28       1252.37       145.20 o                         
   5  18   1      25863.34      26636.12       402.69 o                         
   6  18   1        364.55        259.89       128.71 o                         
   7  18   1       9573.40       9877.29       277.31 o                         
   8  18   1       1032.32       1344.92       176.78 o                         
   1  19   1       2996.84       3239.59       203.02 o                         
   2  19   1        961.86        966.35       171.07 o                         
   3  19   1       1030.71       1053.96       159.07 o                         
   4  19   1        531.86        446.73       136.97 o                         
   5  19   1        978.55        725.53       143.76 o                         
   6  19   1        268.68        346.89       136.07 o                         
   0  20   1         91.82         87.98       182.88 o                         
   1  20   1        828.43        963.98       147.55 o                         
   2  20   1        122.77        -96.62       130.40 o                         
   3  20   1       3123.05       3559.50       200.88 o                         
   0   0   2     228862.67     232185.42      3472.59 o                         
   1   0   2      42054.33      44392.15       403.80 o                         
   2   0   2      94610.70      94859.30      1476.43 o                         
   3   0   2     162606.14     165798.05      1445.36 o                         
   4   0   2      24312.71      25778.61       270.27 o                         
   5   0   2      26918.21      26911.18       263.07 o                         
   6   0   2      79492.72      80141.56       668.52 o                         
   7   0   2       4291.15       4440.21       106.14 o                         
   8   0   2     151697.14     153089.92      1220.01 o                         
   9   0   2      26358.88      27111.63       349.89 o                         
  10   0   2      39522.61      40339.58       426.87 o                         
  11   0   2      15942.71      15553.46       749.75 o                         
  12   0   2      13884.24      13599.39       281.56 o                         
  13   0   2      12997.59      13260.31       326.69 o                         
  14   0   2       8651.23       8826.83       382.29 o                         
  15   0   2       6111.93       5107.56       330.10 o                         
  16   0   2      13396.50      12730.74       938.29 o                         
  17   0   2       1831.32       1320.47       259.94 o                         
   1   1   2     109620.34     115335.54       861.74 o                         
   2   1   2      51827.93      54289.65       325.08 o                         
   3   1   2       2465.11       2748.75        62.45 o                         
   4   1   2      60386.63      59628.24       353.86 o                         
   5   1   2      23979.80      24273.58       192.32 o                         
   6   1   2      56939.00      57039.67       352.02 o                         
   7   1   2      52805.24      54927.73       350.65 o                         
   8   1   2        721.78        781.84        46.78 o                         
   9   1   2       1396.96       1509.75        74.90 o                         
  10   1   2       5494.02       5416.49       123.95 o                         
  11   1   2       1559.42       1554.71        77.15 o                         
  12   1   2      19710.19      19521.75       240.27 o                         
  13   1   2        661.37        682.52       107.91 o                         
  14   1   2       8047.10       7561.91       261.46 o                         
  15   1   2         55.83          3.75       123.45 o                         
  16   1   2        566.98        300.67       148.37 o                         
  17   1   2        590.89        575.42       165.04 o                         
   0   2   2      35320.70      37578.79       356.13 o                         
   1   2   2       4453.46       4531.55        97.82 o                         
   2   2   2       1362.33       1356.16        35.65 o                         
   3   2   2        981.34        977.12        52.23 o                         
   4   2   2       4761.73       4938.04        75.50 o                         
   5   2   2      17953.81      19089.60       169.37 o                         
   6   2   2      10935.10      11196.93        96.55 o                         
   7   2   2       4569.27       4633.83        61.13 o                         
   8   2   2      14603.67      14584.96       151.82 o                         
   9   2   2        100.95         70.87        46.37 o                         
  10   2   2       3123.68       3107.78        95.85 o                         
  11   2   2       4502.91       4622.42       114.07 o                         
  12   2   2       5880.02       5678.56       190.19 o                         
  13   2   2       2974.21       2934.81       137.21 o                         
  14   2   2       2291.37       2789.38       183.96 o                         
  15   2   2         35.25         39.42       129.77 o                         
  16   2   2       1554.58       1545.88       176.72 o                         
  17   2   2          1.02       -144.82       144.82 o                         
   1   3   2      60452.69      61049.57       447.19 o                         
   2   3   2      82538.30      82910.62       590.40 o                         
   3   3   2       5839.77       6184.27       117.65 o                         
   4   3   2     130232.76     130447.58       839.03 o                         
   5   3   2      19311.16      19405.41       174.25 o                         
   6   3   2     126136.85     125017.81       670.51 o                         
   7   3   2      45011.14      45402.89       291.94 o                         
   8   3   2       1397.23       1511.11        56.57 o                         
   9   3   2      34291.92      34167.43       225.88 o                         
  10   3   2      12354.76      12423.19       157.47 o                         
  11   3   2       3862.72       3956.43       112.66 o                         
  12   3   2      40637.25      40673.26       351.22 o                         
  13   3   2         27.19         -4.69        83.72 o                         
  14   3   2      30872.86      31469.60       478.30 o                         
  15   3   2       3602.09       3793.86       213.84 o                         
  16   3   2       2874.35       2977.14       211.24 o                         
  17   3   2       2599.60       2747.40       284.80 o                         
   0   4   2     110521.66     110405.34       998.82 o                         
   1   4   2      33493.32      33442.54       283.19 o                         
   2   4   2      53584.45      52175.45       406.75 o                         
   3   4   2       6276.49       5791.74        96.67 o                         
   4   4   2        536.60        514.17        53.47 o                         
   5   4   2      19414.04      19558.73       223.01 o                         
   6   4   2      18783.49      18303.67       180.41 o                         
   7   4   2        972.89        940.12        56.89 o                         
   8   4   2      46840.51      46628.73       328.17 o                         
   9   4   2       8968.69       8735.35       116.23 o                         
  10   4   2      35805.30      36080.21       267.80 o                         
  11   4   2       8533.78       8819.37       143.25 o                         
  12   4   2       1070.12       1173.17        99.54 o                         
  13   4   2      10718.98      11055.64       233.35 o                         
  14   4   2        452.88        356.21       105.21 o                         
  15   4   2       2652.14       2895.57       228.20 o                         
  16   4   2       5801.62       5963.17       317.24 o                         
   1   5   2        742.90        710.13        89.05 o                         
   2   5   2         43.28        120.00        45.49 o                         
   3   5   2       1360.30       1167.50        59.04 o                         
   4   5   2        213.48        236.58        41.19 o                         
   5   5   2        168.18        118.26        52.45 o                         
   6   5   2      11017.49      11101.90       176.37 o                         
   7   5   2       1273.03       1129.95        78.16 o                         
   8   5   2       1626.89       1640.83        79.06 o                         
   9   5   2        684.22        725.15        70.10 o                         
  10   5   2         66.57        115.55        54.60 o                         
  11   5   2       1012.25       1120.44        65.04 o                         
  12   5   2       1792.05       2084.58       111.72 o                         
  13   5   2        137.78        150.41       101.36 o                         
  14   5   2       1992.12       1913.08       218.92 o                         
  15   5   2        523.74        547.34       230.91 o                         
  16   5   2          8.75        -75.39       224.34 o                         
   0   6   2      92080.34      90918.07      1088.81 o                         
   1   6   2       2969.78       3009.24       102.26 o                         
   2   6   2      48691.66      46095.46       444.80 o                         
   3   6   2      89523.63      91463.98       693.82 o                         
   4   6   2        748.04        590.34        84.65 o                         
   5   6   2      33697.28      33235.43       291.23 o                         
   6   6   2      18368.98      18254.30       240.79 o                         
   7   6   2      12901.27      12438.44       201.60 o                         
   8   6   2      78759.95      75934.79       588.37 o                         
   9   6   2        171.67         55.81        52.47 o                         
  10   6   2      58188.22      57601.76       641.80 o                         
  11   6   2       9198.34       8898.67       150.13 o                         
  12   6   2       3077.12       3046.47       146.10 o                         
  13   6   2       7488.55       7652.34       245.53 o                         
  14   6   2       2924.29       3286.85       400.70 o                         
  15   6   2       4192.65       3606.04       584.13 o                         
  16   6   2      10045.71      11206.12       637.03 o                         
   1   7   2      20150.68      19901.48       231.34 o                         
   2   7   2      17468.95      16440.15       207.56 o                         
   3   7   2        281.70        248.22        53.75 o                         
   4   7   2     103872.69      99333.13       762.08 o                         
   5   7   2       6229.33       6183.64       120.38 o                         
   6   7   2      41702.09      40231.17       347.59 o                         
   7   7   2      18696.79      18069.91       256.03 o                         
   8   7   2      13414.63      12915.66       237.22 o                         
   9   7   2       9505.29       9465.18       158.85 o                         
  10   7   2      15464.83      15218.06       199.99 o                         
  11   7   2       7121.10       6929.72       143.96 o                         
  12   7   2      27580.33      27350.62       413.80 o                         
  13   7   2        262.32        292.34       104.68 o                         
  14   7   2      13878.36      14289.23       327.62 o                         
  15   7   2       1734.22       1598.73       294.32 o                         
  16   7   2       6438.34       6253.25       447.94 o                         
   0   8   2        681.03        912.10       147.18 o                         
   1   8   2         96.96        129.97        63.64 o                         
   2   8   2       2805.29       2641.80       100.60 o                         
   3   8   2         24.69         31.37        53.50 o                         
   4   8   2        240.75        197.18        58.96 o                         
   5   8   2       1331.53       1358.99        77.66 o                         
   6   8   2        162.64        148.90        53.54 o                         
   7   8   2       1913.27       1761.32        75.58 o                         
   8   8   2         30.00         -6.34        77.90 o                         
   9   8   2       1417.94       1568.36       139.52 o                         
  10   8   2        797.66        819.68        83.21 o                         
  11   8   2        222.22        140.95        67.07 o                         
  12   8   2        130.99        198.25        80.47 o                         
  13   8   2        457.13        432.27       114.18 o                         
  14   8   2          2.06       -118.99       118.99 o                         
  15   8   2        534.24        671.46       198.13 o                         
   1   9   2      14701.43      14349.90       241.73 o                         
   2   9   2      25548.44      25287.52       409.32 o                         
   3   9   2      12256.17      12026.06       198.31 o                         
   4   9   2      68573.94      65166.22       568.38 o                         
   5   9   2         57.66         99.67        58.78 o                         
   6   9   2      15875.27      15482.40       210.38 o                         
   7   9   2       1852.49       1749.51        86.03 o                         
   8   9   2       5487.98       5634.17       175.75 o                         
   9   9   2      17227.82      16998.62       299.06 o                         
  10   9   2      14314.48      14186.80       236.82 o                         
  11   9   2       3529.68       3394.83       122.74 o                         
  12   9   2      22064.19      22548.24       312.59 o                         
  13   9   2         21.62        216.34       114.35 o                         
  14   9   2       9752.46      10221.15       311.02 o                         
  15   9   2       4119.03       4241.01       302.38 o                         
   0  10   2      56337.86      54852.60       812.38 o                         
   1  10   2        856.73        889.84        96.74 o                         
   2  10   2      67834.17      65471.99       583.68 o                         
   3  10   2      19387.96      18742.25       260.87 o                         
   4  10   2         37.03          6.35        64.57 o                         
   5  10   2      32401.69      30763.83       352.73 o                         
   6  10   2      33206.28      32012.62       335.98 o                         
   7  10   2      17148.55      16610.72       240.97 o                         
   8  10   2      53726.72      52286.20       620.17 o                         
   9  10   2        439.04        437.64       115.24 o                         
  10  10   2      42119.14      40695.87       677.42 o                         
  11  10   2       6909.29       7252.93       173.96 o                         
  12  10   2       2217.66       2040.35       131.42 o                         
  13  10   2      10516.74      11129.40       363.20 o                         
  14  10   2       1143.31       1421.99       174.92 o                         
  15  10   2       3432.18       3635.13       294.25 o                         
   1  11   2       1981.12       1922.34       121.72 o                         
   2  11   2       5206.39       4697.96       154.75 o                         
   3  11   2         18.72         -8.10        92.80 o                         
   4  11   2      11108.33      10953.35       232.07 o                         
   5  11   2        101.41         82.62        71.03 o                         
   6  11   2       7581.18       7511.32       171.23 o                         
   7  11   2         70.73        -28.39        88.11 o                         
   8  11   2        115.87        148.65        66.52 o                         
   9  11   2       4811.93       4629.71       184.18 o                         
  10  11   2        634.49        488.60       108.64 o                         
  11  11   2       2147.04       2018.04       168.91 o                         
  12  11   2       1605.26       1670.38       134.70 o                         
  13  11   2         32.15        -57.16       100.48 o                         
  14  11   2       2908.17       2732.35       201.43 o                         
   0  12   2       3669.63       3749.31       240.41 o                         
   1  12   2       1587.16       1507.02       124.53 o                         
   2  12   2      17744.45      16909.49       271.61 o                         
   3  12   2       9343.37       9101.55       206.43 o                         
   4  12   2         39.35        106.35        81.87 o                         
   5  12   2       5853.01       5817.79       166.72 o                         
   6  12   2       7767.81       7571.45       250.03 o                         
   7  12   2       2190.36       2275.63       164.05 o                         
   8  12   2      14674.01      13875.97       226.26 o                         
   9  12   2        462.13        510.30       117.67 o                         
  10  12   2      15826.36      15862.22       320.91 o                         
  11  12   2        234.73        140.68       130.43 o                         
  12  12   2        373.79        332.30       110.54 o                         
  13  12   2       1285.07       1088.92       135.39 o                         
   1  13   2      15691.94      15369.69       270.22 o                         
   2  13   2      18674.97      18177.43       316.87 o                         
   3  13   2       9309.92       9059.42       219.96 o                         
   4  13   2      51630.46      51225.78       537.85 o                         
   5  13   2        186.23        279.83        88.43 o                         
   6  13   2      27864.72      27467.94       345.01 o                         
   7  13   2       3184.42       2957.82       136.79 o                         
   8  13   2       2013.28       2001.28       118.43 o                         
   9  13   2      12767.29      12453.91       289.55 o                         
  10  13   2       7821.65       7616.60       293.46 o                         
  11  13   2       5568.31       5853.47       286.73 o                         
  12  13   2      22163.87      22271.11       367.37 o                         
  13  13   2         48.57         92.03       118.45 o                         
   0  14   2      19190.17      19249.23       912.99 o                         
   1  14   2         74.38         54.91        92.44 o                         
   2  14   2       3795.03       3660.36       164.36 o                         
   3  14   2       1582.94       1462.38       124.17 o                         
   4  14   2        667.86        486.70       129.16 o                         
   5  14   2       3722.43       3804.76       160.19 o                         
   6  14   2       6172.62       5843.93       185.90 o                         
   7  14   2       7534.36       7170.17       202.75 o                         
   8  14   2      17454.94      17375.21       386.02 o                         
   9  14   2       1757.56       1845.48       156.78 o                         
  10  14   2       4142.70       4090.20       206.07 o                         
  11  14   2       1867.51       2260.47       226.06 o                         
  12  14   2       1913.04       1639.01       231.51 o                         
   1  15   2      13137.57      13354.69       380.10 o                         
   2  15   2        762.06        571.40       115.07 o                         
   3  15   2        689.04        782.84       119.11 o                         
   4  15   2       9297.64       9306.08       248.01 o                         
   5  15   2       1109.95       1248.88       123.09 o                         
   6  15   2       2947.54       2805.43       214.91 o                         
   7  15   2       4113.91       3878.50       192.50 o                         
   8  15   2         80.74        -23.77       122.84 o                         
   9  15   2        272.19        162.55       128.81 o                         
  10  15   2       1119.97       1191.63       242.98 o                         
  11  15   2         56.32         91.12       175.21 o                         
   0  16   2      38080.00      38544.16       622.80 o                         
   1  16   2       1890.50       1765.21       169.36 o                         
   2  16   2      12289.28      12967.95       289.96 o                         
   3  16   2       8745.27       8899.61       257.08 o                         
   4  16   2        236.82        305.99       109.49 o                         
   5  16   2       7934.10       8038.58       233.81 o                         
   6  16   2      11014.83      10750.62       258.23 o                         
   7  16   2       3955.35       4134.02       181.53 o                         
   8  16   2      30904.94      32152.46       490.22 o                         
   9  16   2         68.37        108.64       134.49 o                         
  10  16   2      14650.67      15480.69       448.46 o                         
   1  17   2       6623.69       7003.03       245.35 o                         
   2  17   2       9516.75       9727.25       275.27 o                         
   3  17   2       4390.01       4209.83       203.09 o                         
   4  17   2       9190.61       9394.00       258.63 o                         
   5  17   2        227.69        222.43       118.18 o                         
   6  17   2      12087.45      12085.25       281.96 o                         
   7  17   2       2005.55       2398.49       162.93 o                         
   8  17   2        105.43        253.83       140.66 o                         
   9  17   2       3476.53       3711.72       224.32 o                         
   0  18   2       1700.98       1617.37       206.06 o                         
   1  18   2        708.78        702.83       129.70 o                         
   2  18   2        359.31        397.42       133.82 o                         
   3  18   2        413.73        515.53       139.94 o                         
   4  18   2         96.26        153.72       122.24 o                         
   5  18   2        273.92        520.61       130.00 o                         
   6  18   2        119.27        -99.23       117.28 o                         
   7  18   2        314.38        344.34       151.30 o                         
   1  19   2      12987.75      14352.11       310.56 o                         
   2  19   2      12652.71      13341.38       336.34 o                         
   3  19   2       1365.96       1532.77       155.26 o                         
   4  19   2      15236.27      16301.87       337.01 o                         
   5  19   2       1092.63        886.51       147.74 o                         
   6  19   2      14736.34      16247.86       338.45 o                         
   0  20   2      18505.42      18904.02       562.77 o                         
   1  20   2        944.38       1097.27       165.27 o                         
   2  20   2       5825.14       6481.70       267.99 o                         
   1   1   3     161300.64     169556.19      1265.95 o                         
   2   1   3       4811.62       4909.27        75.52 o                         
   3   1   3       1898.05       1845.34        75.62 o                         
   4   1   3      62633.64      64530.07       409.31 o                         
   5   1   3         67.74         78.51        32.32 o                         
   6   1   3      18670.06      18471.44       169.20 o                         
   7   1   3      51660.36      50968.14       331.57 o                         
   8   1   3       5394.80       5294.30        87.83 o                         
   9   1   3      15799.79      15729.81       183.59 o                         
  10   1   3       5224.15       5421.68       118.77 o                         
  11   1   3      14088.29      14246.23       206.73 o                         
  12   1   3      26701.59      26983.76       436.57 o                         
  13   1   3       1406.70       1386.75        96.02 o                         
  14   1   3      22986.80      22438.54       401.92 o                         
  15   1   3       4164.93       3876.87       217.86 o                         
  16   1   3       3346.94       3524.46       221.69 o                         
  17   1   3       3891.62       3978.80       248.39 o                         
   0   2   3       7965.56       7823.27       174.78 o                         
   1   2   3      45769.23      47586.64       394.34 o                         
   2   2   3      20109.45      20567.61       244.77 o                         
   3   2   3      69730.45      70151.73       429.14 o                         
   4   2   3       6544.60       6908.82        75.81 o                         
   5   2   3      86735.31      89813.60       562.45 o                         
   6   2   3      46935.64      49345.13       349.36 o                         
   7   2   3       5672.34       5935.45       102.71 o                         
   8   2   3      83535.71      85009.65       566.43 o                         
   9   2   3       7931.50       8075.49       130.93 o                         
  10   2   3      64681.71      65323.05       477.44 o                         
  11   2   3      11023.64      11162.31       166.90 o                         
  12   2   3       6914.47       7055.56       161.74 o                         
  13   2   3      22202.77      22395.54       348.99 o                         
  14   2   3       2562.54       2985.48       151.91 o                         
  15   2   3       7390.73       7387.52       275.38 o                         
  16   2   3      17384.51      17734.27       396.25 o                         
  17   2   3       1113.35       1253.97       184.76 o                         
   1   3   3      16815.30      17478.88       159.89 o                         
   2   3   3        240.93        215.93        45.56 o                         
   3   3   3       2593.34       2709.59        90.20 o                         
   4   3   3        292.09        360.37        36.83 o                         
   5   3   3       7089.35       6823.30       105.78 o                         
   6   3   3        220.81        169.00        28.02 o                         
   7   3   3        254.71        338.51        29.49 o                         
   8   3   3       7488.24       7557.32       116.45 o                         
   9   3   3       3121.36       3103.59        93.87 o                         
  10   3   3       1955.08       2098.51        86.73 o                         
  11   3   3        864.22        931.45        72.88 o                         
  12   3   3       2872.44       2913.46       119.35 o                         
  13   3   3          1.98         37.14        76.87 o                         
  14   3   3       3261.73       3536.31       161.94 o                         
  15   3   3        120.91        203.09       142.73 o                         
  16   3   3        680.65        996.79       163.95 o                         
   0   4   3      77004.51      77967.70       729.20 o                         
   1   4   3      28326.84      28914.10       244.03 o                         
   2   4   3      31577.38      31603.24       274.57 o                         
   3   4   3      35159.36      35814.71       358.18 o                         
   4   4   3         50.86         29.75        50.18 o                         
   5   4   3      34044.77      33239.40       322.28 o                         
   6   4   3      16890.53      16951.10       185.75 o                         
   7   4   3      19348.93      19670.67       223.61 o                         
   8   4   3      19041.33      18672.46       160.36 o                         
   9   4   3         15.11          1.97        31.37 o                         
  10   4   3      12112.54      12150.62       196.69 o                         
  11   4   3       2315.53       2426.43        99.63 o                         
  12   4   3       2557.97       2678.17       117.63 o                         
  13   4   3      16911.23      17270.90       373.10 o                         
  14   4   3        687.41        793.76       167.96 o                         
  15   4   3       3333.31       3707.36       254.20 o                         
  16   4   3       2604.15       2972.62       276.77 o                         
   1   5   3     117749.40     116353.57       953.88 o                         
   2   5   3      66512.98      66691.02       516.80 o                         
   3   5   3      36267.04      37110.25       324.38 o                         
   4   5   3      75922.88      73770.54       656.52 o                         
   5   5   3      10524.38       9436.74       184.11 o                         
   6   5   3      38656.55      37876.39       371.13 o                         
   7   5   3      52796.54      52307.65       432.89 o                         
   8   5   3        973.93       1002.06        71.12 o                         
   9   5   3      47053.19      46634.96       342.85 o                         
  10   5   3      17198.42      17220.84       229.47 o                         
  11   5   3      16216.17      15692.37       221.51 o                         
  12   5   3      31410.81      31233.28       340.56 o                         
  13   5   3         62.96         30.41       102.39 o                         
  14   5   3      20390.85      20356.74       365.19 o                         
  15   5   3       3777.23       3523.03       363.36 o                         
  16   5   3       5076.35       5359.56       396.73 o                         
   0   6   3       3948.44       4039.48       140.12 o                         
   1   6   3        317.08        317.15        49.15 o                         
   2   6   3       2922.36       2789.58       128.55 o                         
   3   6   3      51048.33      50807.16       428.56 o                         
   4   6   3       9167.49       9726.35       190.73 o                         
   5   6   3       9045.92       8848.30       181.07 o                         
   6   6   3      14436.74      14297.94       213.89 o                         
   7   6   3        466.25        465.55        74.04 o                         
   8   6   3      30258.66      30401.66       400.42 o                         
   9   6   3        715.83        778.11        68.45 o                         
  10   6   3      16935.39      16935.94       205.12 o                         
  11   6   3      14840.69      14641.04       190.03 o                         
  12   6   3        649.95        622.36        85.26 o                         
  13   6   3       1919.74       2100.50       220.42 o                         
  14   6   3        773.49        874.01       176.68 o                         
  15   6   3       1472.54       1585.66       261.43 o                         
  16   6   3       4339.42       5028.31       453.05 o                         
   1   7   3       9339.69       9179.31       151.84 o                         
   2   7   3      33971.30      33306.32       323.72 o                         
   3   7   3       3532.17       3653.86       146.53 o                         
   4   7   3      22740.69      22477.98       251.54 o                         
   5   7   3        353.86        330.05        68.64 o                         
   6   7   3      13051.48      13030.12       216.10 o                         
   7   7   3       2276.86       2195.73       118.95 o                         
   8   7   3         90.21        148.97        66.67 o                         
   9   7   3      10476.80      10938.00       209.12 o                         
  10   7   3       1945.13       1941.49        92.63 o                         
  11   7   3       5000.81       4774.80       132.26 o                         
  12   7   3       2510.99       2356.14       120.91 o                         
  13   7   3        108.79        -49.01       113.60 o                         
  14   7   3       1176.07       1034.76       168.10 o                         
  15   7   3       3137.45       3563.51       246.29 o                         
  16   7   3        489.68        151.07       296.67 o                         
   0   8   3     169026.14     164548.03      2490.73 o                         
   1   8   3       3571.52       3621.27       143.97 o                         
   2   8   3      36071.99      34227.71       343.32 o                         
   3   8   3      73584.13      70918.63       590.66 o                         
   4   8   3         52.42         93.56        56.88 o                         
   5   8   3      53077.40      52257.06       467.92 o                         
   6   8   3      24888.55      24090.68       250.24 o                         
   7   8   3      19433.54      18893.44       398.66 o                         
   8   8   3      39596.43      38700.76       430.49 o                         
   9   8   3       3614.41       3441.55       134.21 o                         
  10   8   3      16851.90      16416.94       268.97 o                         
  11   8   3      16918.46      16891.37       265.42 o                         
  12   8   3       2621.88       2576.97       167.15 o                         
  13   8   3      13907.20      13530.16       395.25 o                         
  14   8   3        931.57        769.48       145.01 o                         
  15   8   3       8436.74       8742.44       395.43 o                         
   1   9   3      30331.88      29500.98       321.91 o                         
   2   9   3      18668.24      17911.86       241.16 o                         
   3   9   3      10030.17      10067.08       181.69 o                         
   4   9   3      35164.48      34048.79       358.39 o                         
   5   9   3      10518.67      10476.32       183.44 o                         
   6   9   3       9254.36       9660.84       163.87 o                         
   7   9   3      11488.94      11018.20       225.07 o                         
   8   9   3        990.76        958.77       104.94 o                         
   9   9   3      24934.14      24068.13       343.65 o                         
  10   9   3       6670.66       6878.14       188.79 o                         
  11   9   3       1683.45       1793.66       103.35 o                         
  12   9   3       9632.43       9693.75       258.89 o                         
  13   9   3         25.24         -2.98       114.34 o                         
  14   9   3       7197.59       7303.93       287.58 o                         
  15   9   3       2147.37       2710.90       249.96 o                         
   0  10   3      21579.24      20707.96       343.85 o                         
   1  10   3       2778.88       2713.70       170.64 o                         
   2  10   3       9044.18       8408.10       204.19 o                         
   3  10   3       3288.93       2980.41       143.97 o                         
   4  10   3       1404.70       1271.85        93.86 o                         
   5  10   3       3415.41       3303.98       127.58 o                         
   6  10   3         36.03        101.03        62.26 o                         
   7  10   3       4862.59       4773.80       157.36 o                         
   8  10   3       1309.06       1385.66       140.65 o                         
   9  10   3       1450.87       1240.02       122.98 o                         
  10  10   3        136.44        100.98        86.65 o                         
  11  10   3       2161.72       2059.89       113.90 o                         
  12  10   3          9.36        -51.44        87.76 o                         
  13  10   3        458.47        480.54       131.73 o                         
  14  10   3         14.94        111.20       160.66 o                         
   1  11   3      34042.35      32817.74       372.72 o                         
   2  11   3      52454.46      51010.64       499.66 o                         
   3  11   3      15410.26      15467.13       247.54 o                         
   4  11   3      63426.88      61458.00       575.16 o                         
   5  11   3       1675.69       1428.46       104.77 o                         
   6  11   3      29057.57      28689.65       327.05 o                         
   7  11   3       8923.09       8804.34       175.98 o                         
   8  11   3        113.70        119.11        98.74 o                         
   9  11   3      37277.01      37226.73       531.37 o                         
  10  11   3       4241.17       4302.18       188.87 o                         
  11  11   3      12077.02      11145.79       317.45 o                         
  12  11   3      12708.90      12931.38       279.74 o                         
  13  11   3        276.30        141.95       128.75 o                         
  14  11   3       6159.83       6262.63       292.73 o                         
   0  12   3      51802.76      51312.22       657.93 o                         
   1  12   3        535.24        424.15        87.59 o                         
   2  12   3      22904.67      22497.60       313.33 o                         
   3  12   3      17501.79      17191.79       274.44 o                         
   4  12   3         94.75         32.26        77.23 o                         
   5  12   3      25670.69      25303.61       336.83 o                         
   6  12   3      16661.86      16436.87       253.41 o                         
   7  12   3      17982.49      17771.45       257.49 o                         
   8  12   3      14756.85      15085.20       302.72 o                         
   9  12   3          8.02         89.40       105.77 o                         
  10  12   3       4807.25       4796.75       315.47 o                         
  11  12   3       4637.81       4597.47       241.39 o                         
  12  12   3       1596.03       1294.99       134.52 o                         
  13  12   3       8346.70       8472.09       290.66 o                         
   1  13   3        804.33        987.19       106.84 o                         
   2  13   3        138.20        100.11        88.75 o                         
   3  13   3       1202.09       1202.18       112.54 o                         
   4  13   3        318.60        216.81        94.64 o                         
   5  13   3       1858.54       1653.75       123.95 o                         
   6  13   3        323.17        309.77        89.66 o                         
   7  13   3       1246.30       1382.90       106.99 o                         
   8  13   3       1457.67       1504.30       173.48 o                         
   9  13   3         80.02        144.83       117.54 o                         
  10  13   3         83.54         99.59       118.26 o                         
  11  13   3        553.29        528.69       125.82 o                         
  12  13   3         57.17        116.62       116.46 o                         
  13  13   3         72.37        -80.22       144.33 o                         
   0  14   3      44956.52      44500.21       635.89 o                         
   1  14   3       7381.38       7191.18       209.81 o                         
   2  14   3      25677.83      25446.77       361.43 o                         
   3  14   3      34177.21      34288.74       429.43 o                         
   4  14   3        924.65        891.78       114.99 o                         
   5  14   3      26547.66      26828.11       376.22 o                         
   6  14   3       9916.82       9328.63       218.94 o                         
   7  14   3       4154.85       4211.30       164.64 o                         
   8  14   3      13862.05      14369.73       320.99 o                         
   9  14   3        475.54        487.08       129.46 o                         
  10  14   3       7091.38       6905.03       250.31 o                         
  11  14   3       5437.67       5161.63       286.06 o                         
  12  14   3        875.97        637.41       157.20 o                         
   1  15   3      33950.13      33781.61       461.78 o                         
   2  15   3      21989.66      21621.26       347.98 o                         
   3  15   3       4156.96       4143.79       181.72 o                         
   4  15   3      34101.97      33494.34       441.43 o                         
   5  15   3       1515.91       1354.15       126.40 o                         
   6  15   3      13928.89      13912.64       270.33 o                         
   7  15   3      15750.62      15049.23       277.48 o                         
   8  15   3        336.67        450.27       140.08 o                         
   9  15   3      10314.77      10670.86       304.38 o                         
  10  15   3       3020.86       2973.93       195.42 o                         
  11  15   3       3462.36       3263.27       258.58 o                         
   0  16   3       5399.21       5559.39       267.13 o                         
   1  16   3       1109.18       1191.39       120.51 o                         
   2  16   3        563.69        495.71       129.81 o                         
   3  16   3        145.40        231.40       115.11 o                         
   4  16   3          5.59         73.19       110.21 o                         
   5  16   3       1826.59       1839.43       142.69 o                         
   6  16   3        550.51        499.64       115.57 o                         
   7  16   3        357.60        611.01       129.05 o                         
   8  16   3        403.36        276.64       145.18 o                         
   9  16   3          0.90         11.80       137.02 o                         
  10  16   3         17.03         80.64       136.31 o                         
   1  17   3      14157.49      14537.22       281.51 o                         
   2  17   3       2501.30       2768.71       157.04 o                         
   3  17   3       2499.07       2453.54       167.84 o                         
   4  17   3      10336.30      10317.54       285.03 o                         
   5  17   3         87.29         91.07       113.79 o                         
   6  17   3       7655.71       7754.98       238.80 o                         
   7  17   3       8413.59       8322.53       292.00 o                         
   8  17   3       1546.55       2024.05       242.02 o                         
   9  17   3       2526.84       2916.49       360.18 o                         
   0  18   3      21524.31      22324.41       497.44 o                         
   1  18   3       6412.00       6442.57       222.97 o                         
   2  18   3      12433.65      13215.82       317.11 o                         
   3  18   3      19055.01      19266.01       371.93 o                         
   4  18   3        254.69        308.34       126.43 o                         
   5  18   3      18092.80      18519.16       341.50 o                         
   6  18   3       2536.25       2603.57       170.69 o                         
   7  18   3       3845.88       4020.85       231.40 o                         
   1  19   3       1807.58       2192.85       181.42 o                         
   2  19   3       1015.53       1129.20       160.86 o                         
   3  19   3        629.93        700.07       152.52 o                         
   4  19   3       2293.20       2283.24       172.31 o                         
   5  19   3         18.27         97.72       127.06 o                         
   0  20   3       2531.12       3070.46       333.35 o                         
   1  20   3       2778.84       3251.08       240.88 o                         
   2  20   3       1397.65       1504.55       191.74 o                         
   1   0   4      18990.66      19462.32       510.54 o                         
   2   0   4        984.34       1120.74        59.57 o                         
   3   0   4     116716.95     116897.23      1043.94 o                         
   4   0   4         41.27        128.04        60.89 o                         
   5   0   4     222685.83     223542.44      3582.02 o                         
   6   0   4        544.95        496.80        45.77 o                         
   7   0   4      36254.81      36628.06       363.34 o                         
   8   0   4      45628.35      44378.69       432.78 o                         
   9   0   4       8355.08       8760.51       268.63 o                         
  10   0   4      28516.55      29615.47       435.45 o                         
  11   0   4      41878.17      41208.79       553.13 o                         
  12   0   4       6522.57       6731.29       229.43 o                         
  13   0   4      39077.00      39373.22       565.49 o                         
  14   0   4       3963.55       4497.18       223.84 o                         
  15   0   4      13776.11      13759.77       476.61 o                         
  16   0   4       8953.95       9440.84       439.23 o                         
  17   0   4        618.46        399.86       228.45 o                         
   1   1   4      49775.97      50827.78       427.05 o                         
   2   1   4       4404.94       4685.67        75.22 o                         
   3   1   4       3743.49       3753.80        80.18 o                         
   4   1   4      24923.63      26110.80       240.59 o                         
   5   1   4       5494.91       5578.06       110.86 o                         
   6   1   4      31020.72      32682.29       255.42 o                         
   7   1   4      37960.50      37458.51       292.05 o                         
   8   1   4       2414.56       2469.79        71.71 o                         
   9   1   4      39829.93      40150.82       342.89 o                         
  10   1   4       2376.50       2401.16        88.55 o                         
  11   1   4      11200.62      11375.97       190.61 o                         
  12   1   4       9306.72       9672.99       189.84 o                         
  13   1   4        167.37        198.37        78.64 o                         
  14   1   4       6157.17       6084.94       171.99 o                         
  15   1   4       4644.88       5189.62       241.44 o                         
  16   1   4        317.45        483.70       147.70 o                         
   0   2   4      62437.48      64338.48       732.48 o                         
   1   2   4       6236.05       6531.67       147.54 o                         
   2   2   4        875.89        994.70        71.03 o                         
   3   2   4      36226.48      36913.77       267.99 o                         
   4   2   4       7222.65       7799.38        90.70 o                         
   5   2   4      13011.53      13042.74       146.93 o                         
   6   2   4        770.33        739.19        58.29 o                         
   7   2   4       2781.40       2683.03        91.29 o                         
   8   2   4       5920.12       6017.16       145.04 o                         
   9   2   4         17.72        -22.50        47.00 o                         
  10   2   4         55.13        123.09        54.57 o                         
  11   2   4       3283.71       3535.37       125.41 o                         
  12   2   4       2092.65       2133.89       110.18 o                         
  13   2   4       3889.86       4035.66       145.26 o                         
  14   2   4        387.26        534.15       107.72 o                         
  15   2   4       2042.89       2064.42       224.84 o                         
  16   2   4        220.22        126.15       141.03 o                         
   1   3   4     144099.16     144920.47      1189.84 o                         
   2   3   4      29872.26      31164.81       353.75 o                         
   3   3   4      31528.08      31551.68       367.89 o                         
   4   3   4      28578.52      29173.12       261.27 o                         
   5   3   4      14734.98      14381.43       139.65 o                         
   6   3   4      33494.09      33347.19       227.59 o                         
   7   3   4      97372.92      94692.62       664.79 o                         
   8   3   4       4782.69       5265.50       110.86 o                         
   9   3   4      70664.05      69925.04       502.14 o                         
  10   3   4       2794.99       2753.61        97.18 o                         
  11   3   4      23176.60      22825.42       283.17 o                         
  12   3   4      14427.72      13881.75       222.08 o                         
  13   3   4         11.18          4.82        90.85 o                         
  14   3   4      14643.16      14682.60       283.40 o                         
  15   3   4       7247.19       8088.13       284.91 o                         
  16   3   4        663.84        744.81       298.96 o                         
   0   4   4       8504.82       8776.27       198.51 o                         
   1   4   4      15486.73      15391.17       157.92 o                         
   2   4   4       4322.98       4194.22       124.30 o                         
   3   4   4      62300.29      62038.86       634.66 o                         
   4   4   4       1617.67       1596.46        84.40 o                         
   5   4   4      63322.59      62620.99       516.97 o                         
   6   4   4       5634.28       5506.93       101.95 o                         
   7   4   4      14144.07      14537.81       138.27 o                         
   8   4   4       6599.88       6338.24       120.15 o                         
   9   4   4       2727.60       2632.03       126.33 o                         
  10   4   4      20358.03      19823.11       383.02 o                         
  11   4   4      17218.91      17631.06       233.84 o                         
  12   4   4       1661.91       1699.42       115.95 o                         
  13   4   4      22100.64      21865.49       311.61 o                         
  14   4   4        266.91         11.66       124.14 o                         
  15   4   4       7119.40       7251.57       275.81 o                         
  16   4   4       5694.73       6216.21       420.40 o                         
   1   5   4       4396.94       4397.59        85.84 o                         
   2   5   4       5671.13       5531.04       103.22 o                         
   3   5   4      17784.82      18067.59       239.56 o                         
   4   5   4       9590.75      10481.34       183.91 o                         
   5   5   4        621.80        606.84        73.19 o                         
   6   5   4       5915.60       5860.66       129.00 o                         
   7   5   4         51.45         55.19        54.27 o                         
   8   5   4       6313.48       5927.24       115.36 o                         
   9   5   4       2231.48       2209.55        74.75 o                         
  10   5   4       1040.25       1139.13        99.76 o                         
  11   5   4         38.07         70.47        68.03 o                         
  12   5   4         18.45         34.75        81.10 o                         
  13   5   4          4.50        -51.58        82.48 o                         
  14   5   4        240.97        259.28       132.90 o                         
  15   5   4        332.96        127.21       144.98 o                         
  16   5   4         22.52       -103.03       221.91 o                         
   0   6   4      75637.82      76345.47       752.80 o                         
   1   6   4       8623.44       8745.47       119.54 o                         
   2   6   4      49732.53      50670.78       379.17 o                         
   3   6   4      69799.22      68484.41       546.19 o                         
   4   6   4       3449.91       3955.74       134.46 o                         
   5   6   4      89210.79      85837.05       773.85 o                         
   6   6   4      14904.27      14586.03       243.20 o                         
   7   6   4      38973.02      38622.51       365.74 o                         
   8   6   4      15344.40      15190.52       219.03 o                         
   9   6   4         54.83         54.26        53.24 o                         
  10   6   4       5739.46       5604.67       123.40 o                         
  11   6   4      27445.95      27073.26       321.85 o                         
  12   6   4        895.69        767.04       139.10 o                         
  13   6   4      29418.75      28703.78       427.51 o                         
  14   6   4        649.98        583.36       157.63 o                         
  15   6   4       7339.32       7369.98       440.84 o                         
  16   6   4       2036.19       1835.42       312.32 o                         
   1   7   4      42937.00      42563.76       342.79 o                         
   2   7   4       9813.71      10064.68       159.86 o                         
   3   7   4      25437.71      25001.53       268.10 o                         
   4   7   4      42736.68      41540.01       381.24 o                         
   5   7   4        289.20        342.19        75.50 o                         
   6   7   4       3878.60       3771.07       135.50 o                         
   7   7   4      49088.69      48184.03       498.58 o                         
   8   7   4       3082.16       3066.02       121.37 o                         
   9   7   4      65052.52      62587.22       541.66 o                         
  10   7   4       3532.58       3467.26       113.91 o                         
  11   7   4      15938.72      15827.36       263.97 o                         
  12   7   4      10763.39      10748.50       276.01 o                         
  13   7   4         10.78         30.75       140.46 o                         
  14   7   4       3570.27       3509.68       293.86 o                         
  15   7   4       6751.10       7104.79       347.24 o                         
   0   8   4      25661.11      25442.49       379.85 o                         
   1   8   4        427.85        440.12        53.89 o                         
   2   8   4        840.62        858.15        71.65 o                         
   3   8   4        534.61        476.05        86.24 o                         
   4   8   4        800.38        796.25        69.85 o                         
   5   8   4        111.03         92.78        48.03 o                         
   6   8   4        170.87         70.65        72.77 o                         
   7   8   4        177.54        193.69        78.71 o                         
   8   8   4        709.74        781.95        98.12 o                         
   9   8   4         40.67        -41.59        76.79 o                         
  10   8   4       1272.13       1302.40        89.75 o                         
  11   8   4       1069.98       1121.64       119.87 o                         
  12   8   4          8.97         77.63        97.02 o                         
  13   8   4       1419.04       1197.02       179.58 o                         
  14   8   4        227.42        264.79       184.76 o                         
  15   8   4        150.78        141.81       160.80 o                         
   1   9   4      84010.38      82780.48       611.10 o                         
   2   9   4      15059.69      14563.72       215.73 o                         
   3   9   4      21265.68      20660.88       262.63 o                         
   4   9   4      41873.66      41092.01       406.49 o                         
   5   9   4        268.19        297.77        63.09 o                         
   6   9   4       1950.03       1848.08       127.98 o                         
   7   9   4      16336.73      15825.17       269.93 o                         
   8   9   4        443.54        461.61       100.26 o                         
   9   9   4      34113.28      33284.98       426.13 o                         
  10   9   4       1003.13       1031.92       112.79 o                         
  11   9   4      10293.79      10097.98       192.75 o                         
  12   9   4        638.73        597.86       104.09 o                         
  13   9   4        143.43        247.15       139.63 o                         
  14   9   4        523.55        463.29       176.14 o                         
  15   9   4       5160.09       4939.69       305.17 o                         
   0  10   4     113506.02     112884.73      1138.07 o                         
   1  10   4       7429.87       7233.37       185.23 o                         
   2  10   4      49837.66      50010.43       479.01 o                         
   3  10   4      62221.98      59549.48       543.74 o                         
   4  10   4        827.64        844.53        85.27 o                         
   5  10   4      71932.60      69762.88       612.70 o                         
   6  10   4      16410.53      15932.79       286.11 o                         
   7  10   4      27008.67      26194.14       362.08 o                         
   8  10   4      10807.04      10972.44       262.90 o                         
   9  10   4        601.99        517.26       130.91 o                         
  10  10   4       4962.34       4757.78       186.89 o                         
  11  10   4      18468.45      17917.01       278.56 o                         
  12  10   4        139.12        126.80        97.93 o                         
  13  10   4      20250.56      20318.70       429.47 o                         
  14  10   4        197.27         79.31       150.18 o                         
   1  11   4       6888.63       7045.68       153.18 o                         
   2  11   4       7110.54       7162.73       190.55 o                         
   3  11   4       1095.03        882.86        90.82 o                         
   4  11   4       1461.62       1341.52        99.36 o                         
   5  11   4       2597.18       2607.11       126.87 o                         
   6  11   4       1214.40       1313.36        96.81 o                         
   7  11   4       5958.43       5661.95       197.85 o                         
   8  11   4       1688.52       1508.84       132.32 o                         
   9  11   4       4792.63       4454.96       196.59 o                         
  10  11   4       1113.13       1256.75       122.05 o                         
  11  11   4       1274.23       1245.71       127.46 o                         
  12  11   4        166.88        241.92        96.08 o                         
  13  11   4          4.44        190.56       156.55 o                         
  14  11   4        535.33        338.90       164.35 o                         
   0  12   4       9702.77       9886.66       262.95 o                         
   1  12   4       1744.03       1876.94       103.16 o                         
   2  12   4      18475.06      17857.30       277.42 o                         
   3  12   4      11230.79      10985.44       223.44 o                         
   4  12   4        162.02        163.70        82.43 o                         
   5  12   4      23127.58      22413.70       313.61 o                         
   6  12   4        779.32        548.56       131.99 o                         
   7  12   4      16099.02      15774.95       408.09 o                         
   8  12   4       2017.70       1787.65       146.30 o                         
   9  12   4        119.35        248.08       116.22 o                         
  10  12   4       3719.59       3934.91       193.40 o                         
  11  12   4       4599.06       4248.17       234.58 o                         
  12  12   4         47.35         85.01       107.86 o                         
  13  12   4       5311.86       5395.31       253.49 o                         
   1  13   4      58757.53      58647.27       521.38 o                         
   2  13   4      17257.15      17247.46       285.95 o                         
   3  13   4      22677.52      22891.79       329.80 o                         
   4  13   4      19819.58      19650.86       305.25 o                         
   5  13   4        305.73        200.29       111.10 o                         
   6  13   4      10051.68       9807.77       209.25 o                         
   7  13   4      21411.45      20937.19       383.64 o                         
   8  13   4        105.50         51.74       108.36 o                         
   9  13   4      33431.00      32966.14       467.57 o                         
  10  13   4       1494.99       1434.36       154.76 o                         
  11  13   4      11473.67      11431.89       276.83 o                         
  12  13   4       1470.46       1370.96       142.39 o                         
   0  14   4      39286.36      39952.71       591.06 o                         
   1  14   4        477.19        413.74        88.97 o                         
   2  14   4       4246.23       4509.42       169.01 o                         
   3  14   4      12464.02      11906.83       255.97 o                         
   4  14   4        528.21        458.87       105.25 o                         
   5  14   4      15582.24      15118.54       319.21 o                         
   6  14   4       3061.74       3053.44       150.50 o                         
   7  14   4       2778.23       2789.66       178.03 o                         
   8  14   4       4181.02       4074.02       206.10 o                         
   9  14   4        176.02        176.55       125.67 o                         
  10  14   4         76.30        268.26       134.06 o                         
  11  14   4       3243.73       3155.90       179.54 o                         
  12  14   4        163.12        318.80       154.44 o                         
   1  15   4       5712.50       5504.53       177.08 o                         
   2  15   4        861.10        823.30       121.02 o                         
   3  15   4       3458.65       3220.70       168.91 o                         
   4  15   4       2837.93       2959.78       164.29 o                         
   5  15   4        144.29         32.82       102.01 o                         
   6  15   4        986.43        942.82       116.01 o                         
   7  15   4       3512.93       3444.84       199.29 o                         
   8  15   4       3645.02       3715.52       208.83 o                         
   9  15   4       3385.28       3456.11       214.07 o                         
  10  15   4        358.17        571.53       146.16 o                         
  11  15   4       1106.90       1029.75       201.56 o                         
   0  16   4      17788.92      18209.37       417.15 o                         
   1  16   4       4970.07       5341.87       184.39 o                         
   2  16   4       8196.77       8143.04       247.75 o                         
   3  16   4      31162.06      31358.78       465.04 o                         
   4  16   4       2029.04       2070.74       154.17 o                         
   5  16   4      36807.59      37535.75       483.54 o                         
   6  16   4       1201.33       1046.77       164.84 o                         
   7  16   4       9902.48      10051.08       302.66 o                         
   8  16   4       7531.72       7775.61       355.79 o                         
   9  16   4         17.38        145.90       139.26 o                         
  10  16   4       2538.47       2498.51       204.46 o                         
   1  17   4      20476.76      21657.19       370.60 o                         
   2  17   4       4845.73       5116.72       212.87 o                         
   3  17   4       6306.97       6411.88       285.65 o                         
   4  17   4       3924.28       3993.89       197.39 o                         
   5  17   4        933.55       1064.54       131.82 o                         
   6  17   4       5328.45       5771.70       213.52 o                         
   7  17   4       7478.93       8194.72       363.51 o                         
   8  17   4         49.57        229.40       148.82 o                         
   0  18   4        152.51        140.87       208.25 o                         
   1  18   4         17.17         -0.17       136.16 o                         
   2  18   4        239.18        264.66       131.48 o                         
   3  18   4        680.68        562.36       137.31 o                         
   4  18   4         15.41       -123.34       123.34 o                         
   5  18   4       1463.42       1531.29       149.66 o                         
   6  18   4         61.24        169.51       148.43 o                         
   7  18   4        103.81        223.02       152.66 o                         
   1  19   4      23423.63      24227.70       490.60 o                         
   2  19   4       1846.17       1827.79       173.34 o                         
   3  19   4       5141.15       5519.95       240.65 o                         
   4  19   4       5087.90       4707.39       237.51 o                         
   5  19   4       1403.43       1403.15       178.27 o                         
   1   1   5      10338.47      10177.43       137.19 o                         
   2   1   5      38494.89      38526.05       356.18 o                         
   3   1   5       4312.07       4381.22       105.56 o                         
   4   1   5     111517.77     112320.56       736.61 o                         
   5   1   5         93.61         75.15        33.45 o                         
   6   1   5      72642.77      74511.27       494.11 o                         
   7   1   5      34147.68      34408.69       279.13 o                         
   8   1   5       6251.39       6151.42       112.78 o                         
   9   1   5       1666.89       1769.94        75.90 o                         
  10   1   5      13151.03      13108.27       200.46 o                         
  11   1   5       1547.19       1672.46       100.58 o                         
  12   1   5      38584.96      38846.80       394.45 o                         
  13   1   5         41.07        124.31        81.77 o                         
  14   1   5      23718.32      23336.77       390.82 o                         
  15   1   5        539.44        526.04       117.55 o                         
  16   1   5       4672.67       4499.13       243.62 o                         
   0   2   5     196339.84     199308.45      3031.05 o                         
   1   2   5      17342.91      17733.35       232.31 o                         
   2   2   5     105492.86     105626.55       846.66 o                         
   3   2   5        699.70        662.92        38.07 o                         
   4   2   5       6006.48       6376.57       114.25 o                         
   5   2   5       7267.93       7214.95       141.04 o                         
   6   2   5      23281.87      21927.70       201.94 o                         
   7   2   5        634.16        654.37        52.96 o                         
   8   2   5      72299.85      71058.71       498.28 o                         
   9   2   5      12180.18      12329.31       165.22 o                         
  10   2   5      56137.36      55770.06       479.07 o                         
  11   2   5       3829.99       3855.08       135.39 o                         
  12   2   5       6585.54       6385.04       166.42 o                         
  13   2   5       5618.72       5269.86       166.39 o                         
  14   2   5       2342.90       2582.56       134.70 o                         
  15   2   5        313.58        290.74       115.14 o                         
  16   2   5      10145.07      10475.84       403.36 o                         
   1   3   5        733.18        804.88       118.17 o                         
   2   3   5      13680.61      13776.69       212.56 o                         
   3   3   5         46.68         55.92        49.55 o                         
   4   3   5      19068.99      19822.06       199.29 o                         
   5   3   5       3836.57       3624.48        89.48 o                         
   6   3   5       3382.27       3679.64       121.71 o                         
   7   3   5       1363.78       1371.20        69.76 o                         
   8   3   5       4600.85       4965.56       115.73 o                         
   9   3   5        438.72        493.13        60.65 o                         
  10   3   5       2838.25       2844.50       100.85 o                         
  11   3   5         19.04        153.62        71.49 o                         
  12   3   5       1420.31       1545.38       106.10 o                         
  13   3   5          8.59         46.98        79.22 o                         
  14   3   5       1664.41       1808.90       145.67 o                         
  15   3   5        728.00        831.75       165.06 o                         
  16   3   5        559.75        627.07       237.60 o                         
   0   4   5      40000.12      39825.89      1000.38 o                         
   1   4   5       6425.03       6547.67       116.16 o                         
   2   4   5      43016.84      43865.82       484.45 o                         
   3   4   5       1834.68       1751.06       113.06 o                         
   4   4   5       9784.64      10621.84       208.48 o                         
   5   4   5       9371.38       9761.04       180.34 o                         
   6   4   5      14834.28      14757.62       153.00 o                         
   7   4   5       5009.24       5174.26       138.84 o                         
   8   4   5      50523.98      49976.69       417.23 o                         
   9   4   5        902.22        902.28        74.69 o                         
  10   4   5      35544.74      35183.16       343.67 o                         
  11   4   5        616.67        681.55        89.79 o                         
  12   4   5       4135.98       4015.99       155.52 o                         
  13   4   5       2496.65       2609.13       147.06 o                         
  14   4   5       2581.33       2949.36       175.21 o                         
  15   4   5         31.89         -4.72       141.20 o                         
  16   4   5      12384.27      13129.16       554.32 o                         
   1   5   5       6419.95       6575.22       174.02 o                         
   2   5   5     104349.52     104280.85       871.80 o                         
   3   5   5       1370.50       1545.91        88.63 o                         
   4   5   5     171124.41     168666.59      1644.42 o                         
   5   5   5       7049.20       6823.93       163.68 o                         
   6   5   5      90874.08      89879.66       739.44 o                         
   7   5   5      12521.81      12341.37       189.22 o                         
   8   5   5       6616.46       6821.90       105.27 o                         
   9   5   5       9155.61       9268.76       166.42 o                         
  10   5   5      18128.79      18345.03       239.65 o                         
  11   5   5       1059.01       1088.53       101.57 o                         
  12   5   5      49366.27      49775.41       519.74 o                         
  13   5   5        112.85        147.20       109.36 o                         
  14   5   5      26903.36      27134.11       523.53 o                         
  15   5   5        413.68        446.79       161.34 o                         
  16   5   5       2921.03       2738.36       388.65 o                         
   0   6   5      85000.44      85399.97       911.06 o                         
   1   6   5        317.00        316.48        41.07 o                         
   2   6   5      33221.53      33289.66       331.96 o                         
   3   6   5       6755.88       6740.59       156.65 o                         
   4   6   5         77.30        161.17        64.88 o                         
   5   6   5        146.32         83.18        68.22 o                         
   6   6   5      24230.67      24235.52       504.54 o                         
   7   6   5       4422.11       4476.19       134.98 o                         
   8   6   5      21054.41      20236.67       257.75 o                         
   9   6   5       2002.87       1889.61        84.26 o                         
  10   6   5       2738.02       2979.41       137.75 o                         
  11   6   5       3631.34       3798.35       158.93 o                         
  12   6   5        341.65        326.51       109.82 o                         
  13   6   5         71.94        107.80       114.77 o                         
  14   6   5        147.26        167.91       151.98 o                         
  15   6   5        935.40        861.66       181.75 o                         
  16   6   5       1249.45       1061.46       284.45 o                         
   1   7   5         98.16        152.22        42.66 o                         
   2   7   5       1062.27        976.54        54.20 o                         
   3   7   5       6132.66       6107.01       195.37 o                         
   4   7   5      15509.58      14915.38       246.86 o                         
   5   7   5       4903.24       4298.13       178.58 o                         
   6   7   5      25647.12      24932.72       346.09 o                         
   7   7   5        525.36        593.46        87.03 o                         
   8   7   5       9009.42       8834.31       209.81 o                         
   9   7   5       3749.08       3690.91       141.71 o                         
  10   7   5        134.63        119.05        62.38 o                         
  11   7   5        870.15        992.01       111.23 o                         
  12   7   5       7195.78       7068.09       241.04 o                         
  13   7   5        113.66         62.50       113.55 o                         
  14   7   5       8252.66       7477.85       332.33 o                         
  15   7   5       1220.20       1351.03       231.71 o                         
   0   8   5     142849.56     141688.97      1345.86 o                         
   1   8   5      11767.86      11899.65       158.08 o                         
   2   8   5      77274.80      78010.31       815.06 o                         
   3   8   5       2808.81       2750.69        94.68 o                         
   4   8   5        684.61        682.23        90.63 o                         
   5   8   5       6096.51       6168.10       182.73 o                         
   6   8   5      30415.52      29478.01       394.36 o                         
   7   8   5       9174.30       9022.64       205.38 o                         
   8   8   5      76486.14      74354.10       624.42 o                         
   9   8   5       3189.22       3204.01       138.69 o                         
  10   8   5      45642.73      45219.51       405.04 o                         
  11   8   5       5417.60       5256.34       231.41 o                         
  12   8   5       5710.00       5668.53       246.96 o                         
  13   8   5       1529.14       1452.66       155.52 o                         
  14   8   5       4606.87       4805.92       348.12 o                         
  15   8   5       2299.21       2220.48       439.90 o                         
   1   9   5        561.67        652.72        61.18 o                         
   2   9   5      42446.95      43074.95       407.08 o                         
   3   9   5       1691.43       1699.70        75.44 o                         
   4   9   5      59091.28      58135.08       521.82 o                         
   5   9   5        873.39       1062.91       184.02 o                         
   6   9   5      26735.87      26220.56       379.42 o                         
   7   9   5        163.22        214.37        88.19 o                         
   8   9   5        581.59        498.71        99.15 o                         
   9   9   5       6953.85       6365.71       187.16 o                         
  10   9   5       5502.64       5248.24       177.93 o                         
  11   9   5       1518.40       1566.51       103.95 o                         
  12   9   5      10972.16      11351.29       275.83 o                         
  13   9   5          1.15        -55.16       140.14 o                         
  14   9   5       6823.94       7391.76       405.36 o                         
   0  10   5       5611.43       5666.47       185.62 o                         
   1  10   5       1006.59        956.38        72.92 o                         
   2  10   5       2809.14       2586.56       177.58 o                         
   3  10   5       3185.13       3188.98       118.96 o                         
   4  10   5       1132.56       1048.96        86.88 o                         
   5  10   5       1694.94       1755.96       113.04 o                         
   6  10   5        374.37        302.95       102.24 o                         
   7  10   5        794.52        987.40       114.57 o                         
   8  10   5       5107.39       4750.78       288.34 o                         
   9  10   5       1640.54       1699.97       147.41 o                         
  10  10   5       5505.09       5168.07       185.77 o                         
  11  10   5        109.70        145.36        84.47 o                         
  12  10   5        639.53        468.79       111.63 o                         
  13  10   5         70.79        318.96       172.27 o                         
  14  10   5        729.26        846.02       228.81 o                         
   1  11   5       1095.54       1166.12        82.34 o                         
   2  11   5      30935.27      29655.83       362.71 o                         
   3  11   5      12954.65      13249.15       194.55 o                         
   4  11   5      75949.20      73875.34       656.29 o                         
   5  11   5         25.96         32.50        68.42 o                         
   6  11   5      54312.75      53330.09       665.87 o                         
   7  11   5        866.80        672.74       111.70 o                         
   8  11   5       4938.94       4998.09       199.08 o                         
   9  11   5       5982.34       6183.85       221.46 o                         
  10  11   5       6920.20       6980.64       215.02 o                         
  11  11   5        959.61       1014.44       124.71 o                         
  12  11   5      18127.80      18109.53       320.34 o                         
  13  11   5          4.30         53.48       153.26 o                         
   0  12   5      62593.83      61592.54       929.89 o                         
   1  12   5        123.05        121.71        67.78 o                         
   2  12   5      29239.80      29578.05       319.65 o                         
   3  12   5        425.87        420.90        72.98 o                         
   4  12   5        776.38        794.09        96.06 o                         
   5  12   5       1688.04       1564.52       109.32 o                         
   6  12   5      11835.96      10936.29       296.40 o                         
   7  12   5       6275.85       6162.67       238.77 o                         
   8  12   5      35162.03      34849.43       465.55 o                         
   9  12   5       1057.48        903.51       132.68 o                         
  10  12   5      25772.29      25560.00       373.34 o                         
  11  12   5        584.80        616.82       123.24 o                         
  12  12   5       1273.78       1396.41       143.12 o                         
  13  12   5       1569.57       1784.53       231.03 o                         
   1  13   5        251.04        204.41        79.51 o                         
   2  13   5       3586.92       3519.83       134.70 o                         
   3  13   5       1745.07       1628.40       103.46 o                         
   4  13   5        191.08         66.37        86.34 o                         
   5  13   5        982.82        993.90       107.05 o                         
   6  13   5        247.27        187.27        86.13 o                         
   7  13   5        130.29        114.46       114.16 o                         
   8  13   5        491.87        350.13       123.26 o                         
   9  13   5         30.37        122.81       122.68 o                         
  10  13   5        120.29        160.55       126.60 o                         
  11  13   5         96.76        134.17       115.49 o                         
  12  13   5         45.50         81.45       141.30 o                         
   0  14   5      70695.26      70238.00      1432.01 o                         
   1  14   5        128.09        171.39        83.01 o                         
   2  14   5      37705.77      37811.81       399.67 o                         
   3  14   5       2883.89       2662.20       146.96 o                         
   4  14   5        191.39        360.60        99.85 o                         
   5  14   5       3192.38       3496.37       163.33 o                         
   6  14   5      19540.59      18677.81       347.44 o                         
   7  14   5       2893.45       2988.04       186.74 o                         
   8  14   5      30703.46      29635.41       454.05 o                         
   9  14   5        220.16        229.99       131.27 o                         
  10  14   5      11016.41      11036.41       312.48 o                         
  11  14   5        788.86        745.95       168.67 o                         
   1  15   5       3359.29       3488.14       190.18 o                         
   2  15   5      26158.66      26310.61       380.97 o                         
   3  15   5       1370.26       1578.97       134.26 o                         
   4  15   5      46520.95      47059.68       596.75 o                         
   5  15   5       3541.47       3649.31       198.96 o                         
   6  15   5      22987.78      23212.59       336.57 o                         
   7  15   5        535.45        320.09       133.17 o                         
   8  15   5       1978.18       2086.86       178.11 o                         
   9  15   5       1589.49       1635.21       175.43 o                         
  10  15   5       3739.97       3486.96       216.53 o                         
   0  16   5        652.30        605.26       146.09 o                         
   1  16   5         25.76         66.58       112.45 o                         
   2  16   5       1628.03       1712.08       148.45 o                         
   3  16   5        105.74         25.49       109.93 o                         
   4  16   5        251.20        184.31       115.02 o                         
   5  16   5        477.12        387.04       118.52 o                         
   6  16   5        256.07         95.00       132.73 o                         
   7  16   5       1445.74       1660.14       175.37 o                         
   8  16   5       1420.43       1315.12       168.99 o                         
   9  16   5        275.24        181.94       143.71 o                         
   1  17   5       3728.00       3909.94       190.23 o                         
   2  17   5      12055.42      12359.82       292.84 o                         
   3  17   5         45.68        274.85       120.86 o                         
   4  17   5      23247.68      23118.25       387.45 o                         
   5  17   5         10.42         53.90       115.51 o                         
   6  17   5       9487.13       9978.11       319.07 o                         
   7  17   5       1188.61       1274.52       170.41 o                         
   8  17   5         53.50       -139.41       139.41 o                         
   0  18   5      36851.80      38007.21       818.63 o                         
   1  18   5       2135.61       2232.09       196.17 o                         
   2  18   5      22778.51      23120.05       429.27 o                         
   3  18   5       1556.95       1491.96       156.79 o                         
   4  18   5       1255.45       1242.02       151.69 o                         
   5  18   5       3592.56       3757.56       200.82 o                         
   6  18   5       9414.15       9109.56       388.06 o                         
   1  19   5       1256.76       1639.51       192.85 o                         
   2  19   5       1237.53        932.73       176.01 o                         
   3  19   5       1316.07       1459.54       208.51 o                         
   4  19   5       2639.66       2977.18       278.86 o                         
   0   0   6       3652.25       3376.01       183.98 o                         
   1   0   6      18492.78      18695.95       300.19 o                         
   2   0   6       9369.39       9607.56       196.69 o                         
   3   0   6     276730.16     280166.56      2960.10 o                         
   4   0   6       6427.50       6714.26       135.29 o                         
   5   0   6     207348.48     208976.89      1607.10 o                         
   6   0   6       3316.93       3602.30       149.77 o                         
   7   0   6      53285.88      54255.83       503.08 o                         
   8   0   6        873.96        873.80       111.53 o                         
   9   0   6        120.35        123.84        86.45 o                         
  10   0   6        875.27        920.28       118.57 o                         
  11   0   6      31405.72      31428.18       483.29 o                         
  12   0   6       1264.53       1334.79       237.20 o                         
  13   0   6      36319.68      37703.33       709.72 o                         
  14   0   6         27.34         47.02       120.35 o                         
  15   0   6      16005.15      15525.27       437.39 o                         
  16   0   6         21.08       -116.01       195.69 o                         
   1   1   6     102323.51     106291.43       848.40 o                         
   2   1   6       1443.87       1441.99        58.96 o                         
   3   1   6      14636.50      14871.71       266.01 o                         
   4   1   6         17.88         47.56        43.88 o                         
   5   1   6       7431.06       7810.96       122.89 o                         
   6   1   6       2635.95       2554.35        73.11 o                         
   7   1   6      22555.26      22346.57       213.49 o                         
   8   1   6       1376.49       1405.39        68.39 o                         
   9   1   6      42660.43      43529.25       452.19 o                         
  10   1   6        574.75        561.58        76.08 o                         
  11   1   6      11614.03      11679.63       262.26 o                         
  12   1   6         61.93         37.51        76.75 o                         
  13   1   6        326.75        312.99        88.32 o                         
  14   1   6        109.73        166.85        92.95 o                         
  15   1   6       7744.48       8090.50       216.96 o                         
  16   1   6        103.84        143.80       177.15 o                         
   0   2   6       5231.84       5776.57       165.49 o                         
   1   2   6      10484.74      10664.98       157.82 o                         
   2   2   6       8737.68       8660.55       145.42 o                         
   3   2   6      31070.43      31205.11       339.22 o                         
   4   2   6       3695.19       3613.41        68.74 o                         
   5   2   6      14624.40      14542.26       174.61 o                         
   6   2   6        566.59        598.24        54.17 o                         
   7   2   6       1409.75       1429.13        69.94 o                         
   8   2   6        593.60        573.57        57.33 o                         
   9   2   6         41.27         32.22        50.97 o                         
  10   2   6        660.86        678.54        78.47 o                         
  11   2   6       5759.61       5545.02       184.15 o                         
  12   2   6        464.92        566.40        88.63 o                         
  13   2   6       5711.94       5376.17       170.92 o                         
  14   2   6        461.86        433.58        96.70 o                         
  15   2   6       1148.61       1258.75       146.64 o                         
  16   2   6        365.29        208.46       223.08 o                         
   1   3   6     220962.86     224872.73      1980.70 o                         
   2   3   6        745.16        747.70        63.16 o                         
   3   3   6      50284.16      50580.66       476.82 o                         
   4   3   6       5533.12       5315.90        95.09 o                         
   5   3   6      13280.97      13273.52       136.89 o                         
   6   3   6        313.70        309.08        47.42 o                         
   7   3   6      70851.18      71342.88       689.85 o                         
   8   3   6        917.98        992.96        70.28 o                         
   9   3   6      85345.39      84086.15       632.25 o                         
  10   3   6         26.92        -30.25        69.89 o                         
  11   3   6      27563.92      27740.08       345.01 o                         
  12   3   6        103.47        163.71        87.17 o                         
  13   3   6          0.41         53.95        89.25 o                         
  14   3   6        183.46        193.92       114.17 o                         
  15   3   6      13248.23      14634.58       531.43 o                         
  16   3   6          0.89        584.56       237.60 o                         
   0   4   6      33177.17      32955.14       593.33 o                         
   1   4   6       9116.28       9485.79       319.66 o                         
   2   4   6        231.37        209.25        62.40 o                         
   3   4   6      62546.84      62567.43       739.58 o                         
   4   4   6       1857.80       1883.56       122.82 o                         
   5   4   6      78087.77      78050.45       707.37 o                         
   6   4   6         75.49        110.49        33.71 o                         
   7   4   6      49619.46      49197.06       479.95 o                         
   8   4   6        337.36        217.97        57.61 o                         
   9   4   6       1938.05       1826.66        91.81 o                         
  10   4   6       4026.69       3974.51       149.88 o                         
  11   4   6      11738.53      12144.79       226.97 o                         
  12   4   6         32.86          6.44        84.94 o                         
  13   4   6      22909.01      23446.99       391.79 o                         
  14   4   6         39.49         28.85       111.84 o                         
  15   4   6       9671.00       9303.62       413.30 o                         
  16   4   6        165.46         26.28       183.77 o                         
   1   5   6      20351.42      19775.75       224.08 o                         
   2   5   6      13904.75      14251.30       248.77 o                         
   3   5   6         20.03        -44.83        63.29 o                         
   4   5   6        446.16        296.49        79.41 o                         
   5   5   6       8825.81       8441.54       184.94 o                         
   6   5   6       3306.33       3349.74       136.58 o                         
   7   5   6       7335.91       6985.91       136.44 o                         
   8   5   6       2778.62       2819.91       124.94 o                         
   9   5   6         99.02        100.80        66.85 o                         
  10   5   6       3091.50       2927.43       134.71 o                         
  11   5   6        178.22        224.62        94.82 o                         
  12   5   6       1496.22       1445.45       139.53 o                         
  13   5   6         44.80         -9.00       109.05 o                         
  14   5   6        300.95        572.05       132.37 o                         
  15   5   6        862.92        778.43       182.21 o                         
  16   5   6        372.67        513.43       181.89 o                         
   0   6   6       2447.67       2513.23       125.89 o                         
   1   6   6      44418.40      44601.07       421.77 o                         
   2   6   6        245.61        235.19        64.37 o                         
   3   6   6     146806.67     146922.89      1211.73 o                         
   4   6   6        519.47        428.01        78.54 o                         
   5   6   6      95617.59      93753.55       846.85 o                         
   6   6   6        555.77        519.99        84.22 o                         
   7   6   6      12260.69      12267.17       250.25 o                         
   8   6   6        510.30        529.40        84.72 o                         
   9   6   6       5412.51       5382.83       174.73 o                         
  10   6   6        621.20        569.71        99.29 o                         
  11   6   6      25189.22      24564.38       396.17 o                         
  12   6   6         81.79        142.73       113.91 o                         
  13   6   6      25907.64      26639.41       435.21 o                         
  14   6   6         76.80         15.85       118.50 o                         
  15   6   6       9976.84       9865.31       381.12 o                         
   1   7   6     119386.23     119169.98       880.21 o                         
   2   7   6        989.39       1037.06        57.99 o                         
   3   7   6      35795.26      35118.34       404.60 o                         
   4   7   6       1186.48       1164.59        99.18 o                         
   5   7   6       2177.51       2045.51       120.01 o                         
   6   7   6       5550.11       5312.76       211.11 o                         
   7   7   6      51122.15      49775.73       459.23 o                         
   8   7   6         73.58          1.31        72.26 o                         
   9   7   6      47779.53      47289.89       431.46 o                         
  10   7   6        139.00        219.24        93.25 o                         
  11   7   6      16252.79      16350.76       331.24 o                         
  12   7   6          3.39        -54.20       111.71 o                         
  13   7   6        342.72        396.71       127.82 o                         
  14   7   6         13.71         23.12       171.32 o                         
  15   7   6       8909.35       9281.14       372.13 o                         
   0   8   6       7116.46       7156.04       176.51 o                         
   1   8   6       1070.74       1069.31        63.57 o                         
   2   8   6        668.12        683.41        71.56 o                         
   3   8   6        676.17        885.01       117.51 o                         
   4   8   6       3349.13       3122.67       142.78 o                         
   5   8   6         85.49        113.41        80.35 o                         
   6   8   6        143.53        101.52        86.30 o                         
   7   8   6       6088.79       5614.61       184.47 o                         
   8   8   6        284.00        269.06        85.12 o                         
   9   8   6       5031.97       4731.82       163.99 o                         
  10   8   6       1807.27       1821.65       110.05 o                         
  11   8   6          7.63        -10.95       102.43 o                         
  12   8   6          1.06         -4.19       115.61 o                         
  13   8   6        670.30        653.06       140.54 o                         
  14   8   6         90.32        135.18       173.24 o                         
  15   8   6         18.53         98.08       174.68 o                         
   1   9   6     114762.08     115499.48       803.62 o                         
   2   9   6        153.79        140.23        61.36 o                         
   3   9   6       5759.19       5980.29       166.60 o                         
   4   9   6       3126.29       3284.38       153.43 o                         
   5   9   6      13570.46      13298.70       272.85 o                         
   6   9   6          2.28        -70.99        82.76 o                         
   7   9   6      47266.92      45691.12       551.31 o                         
   8   9   6        758.02        702.50        99.00 o                         
   9   9   6      23844.83      23682.66       325.29 o                         
  10   9   6         86.58        -44.73        88.65 o                         
  11   9   6       7094.79       7073.69       232.81 o                         
  12   9   6        107.20        141.25       127.15 o                         
  13   9   6          1.35         88.53       132.19 o                         
  14   9   6       1345.72       1439.20       216.96 o                         
   0  10   6        216.18        242.84        82.87 o                         
   1  10   6      23618.39      23590.40       257.06 o                         
   2  10   6        912.44       1118.84        95.14 o                         
   3  10   6     101816.38     102735.45       738.71 o                         
   4  10   6         12.85        -41.89        87.20 o                         
   5  10   6      93408.30      91976.06       894.21 o                         
   6  10   6         28.17        114.23        99.07 o                         
   7  10   6       9375.90       9469.43       255.79 o                         
   8  10   6         44.67        -58.43        95.81 o                         
   9  10   6       5562.38       5133.85       244.90 o                         
  10  10   6          0.77        -74.64        91.81 o                         
  11  10   6      18182.01      18269.48       436.07 o                         
  12  10   6        253.62        529.01       143.51 o                         
  13  10   6      24817.72      25243.49       462.12 o                         
  14  10   6         70.08        245.31       182.52 o                         
   1  11   6      24268.62      24687.67       274.70 o                         
   2  11   6         82.40        -57.39        57.39 o                         
   3  11   6       2784.21       2759.38       103.11 o                         
   4  11   6       1443.40       1410.37       101.45 o                         
   5  11   6        508.25        514.54       111.15 o                         
   6  11   6         57.91        113.12       106.35 o                         
   7  11   6       3777.19       3593.45       186.17 o                         
   8  11   6        121.70        171.61       102.17 o                         
   9  11   6       3553.81       3728.67       169.56 o                         
  10  11   6         22.78       -100.28       100.33 o                         
  11  11   6       1683.03       1741.88       142.97 o                         
  12  11   6        100.25        113.87       138.14 o                         
  13  11   6         84.81         29.41       178.02 o                         
   0  12   6         59.11         46.27        91.96 o                         
   1  12   6       4521.81       4681.04       137.59 o                         
   2  12   6       4058.90       3767.36       125.78 o                         
   3  12   6      22074.96      21963.91       332.23 o                         
   4  12   6         11.03         -8.86        77.13 o                         
   5  12   6      22482.21      22036.45       378.80 o                         
   6  12   6        810.68        736.16       131.16 o                         
   7  12   6       4710.40       4342.43       193.89 o                         
   8  12   6       1803.90       1819.27       152.80 o                         
   9  12   6        849.55        928.93       139.62 o                         
  10  12   6         22.75         87.38       113.04 o                         
  11  12   6       7359.99       7541.75       253.35 o                         
  12  12   6        446.49        460.79       142.39 o                         
  13  12   6      11519.90      13015.56       805.27 o                         
   1  13   6      69904.48      69979.42       855.34 o                         
   2  13   6        354.38        269.94        99.03 o                         
   3  13   6      10930.17      10719.36       230.76 o                         
   4  13   6        119.66        206.98       101.19 o                         
   5  13   6       5626.35       5789.66       234.11 o                         
   6  13   6        361.35        395.10       126.95 o                         
   7  13   6      34690.06      35156.35       766.00 o                         
   8  13   6        197.39        213.87       119.92 o                         
   9  13   6      33168.26      32799.19       616.28 o                         
  10  13   6        151.30        178.10       119.90 o                         
  11  13   6      12058.77      12252.84       326.01 o                         
  12  13   6        390.70        361.56       128.89 o                         
   0  14   6       2332.21       2344.16       173.52 o                         
   1  14   6       5506.30       5360.23       225.92 o                         
   2  14   6        747.11        944.84       114.37 o                         
   3  14   6      19679.67      19053.96       313.66 o                         
   4  14   6        196.49        129.87        93.26 o                         
   5  14   6      16111.32      15652.51       282.89 o                         
   6  14   6         24.83         -0.14       123.61 o                         
   7  14   6       1688.73       1521.95       157.76 o                         
   8  14   6          0.23         15.87       125.12 o                         
   9  14   6       1267.13       1331.89       161.57 o                         
  10  14   6        756.42        667.59       153.50 o                         
  11  14   6       4395.43       4501.09       212.11 o                         
   1  15   6       2298.96       2316.13       147.26 o                         
   2  15   6        216.53        160.68       104.66 o                         
   3  15   6       1320.65       1307.89       128.84 o                         
   4  15   6        201.29        330.21       106.17 o                         
   5  15   6        181.75        204.35       102.80 o                         
   6  15   6         31.74        251.59       138.56 o                         
   7  15   6       4066.94       3756.90       212.72 o                         
   8  15   6        759.43        685.73       151.13 o                         
   9  15   6       6813.76       6755.43       268.83 o                         
  10  15   6         12.88        111.88       146.11 o                         
   0  16   6        949.74       1006.54       210.78 o                         
   1  16   6       6934.30       7091.38       298.67 o                         
   2  16   6          0.84        145.71       108.60 o                         
   3  16   6      35626.29      35312.64       608.31 o                         
   4  16   6        691.64        555.54       136.04 o                         
   5  16   6      30244.49      30705.66       427.39 o                         
   6  16   6       1446.22       1527.37       182.69 o                         
   7  16   6      12301.75      11686.82       572.67 o                         
   8  16   6        108.80        213.70       143.99 o                         
   9  16   6         67.99        182.21       149.07 o                         
   1  17   6      18267.85      18334.15       392.65 o                         
   2  17   6         30.75         94.18       115.44 o                         
   3  17   6       4116.28       3941.54       203.78 o                         
   4  17   6         19.51        -17.69       114.56 o                         
   5  17   6       1745.27       1642.68       172.26 o                         
   6  17   6        909.84       1172.93       167.90 o                         
   7  17   6      11863.60      12859.74       348.13 o                         
   8  17   6         61.65       -143.17       143.17 o                         
   0  18   6         45.06        324.47       213.99 o                         
   1  18   6         32.55        199.05       144.17 o                         
   2  18   6         13.07        202.30       142.73 o                         
   3  18   6         40.08       -101.63       121.45 o                         
   4  18   6          1.95       -118.39       118.39 o                         
   5  18   6        511.81        414.28       169.46 o                         
   6  18   6          1.14         44.91       151.62 o                         
   1  19   6      16916.63      17714.95       420.09 o                         
   2  19   6          2.69         98.44       159.99 o                         
   3  19   6       4465.96       4587.92       253.39 o                         
   1   1   7      17838.68      18040.02       219.22 o                         
   2   1   7      83482.64      84942.91       707.99 o                         
   3   1   7      24566.84      24757.41       242.17 o                         
   4   1   7     135917.69     138155.73       984.68 o                         
   5   1   7       1643.00       1739.76        82.62 o                         
   6   1   7      77121.70      78036.95       508.47 o                         
   7   1   7        192.67        225.80        47.63 o                         
   8   1   7       2684.28       2555.90        88.91 o                         
   9   1   7       8933.11       9105.95       176.55 o                         
  10   1   7       8517.54       8811.18       179.04 o                         
  11   1   7        860.06        795.45        88.14 o                         
  12   1   7      21253.76      21163.13       289.75 o                         
  13   1   7        495.28        498.15        97.65 o                         
  14   1   7       8696.98       8830.80       232.80 o                         
  15   1   7        156.11          9.87       113.37 o                         
  16   1   7       2821.83       2701.84       220.01 o                         
   0   2   7     356635.47     370297.97      3909.24 o                         
   1   2   7       2060.70       2411.07       130.78 o                         
   2   2   7     144934.84     149515.25      1430.65 o                         
   3   2   7       6232.55       5643.31       131.89 o                         
   4   2   7      10782.03      11353.72       185.80 o                         
   5   2   7       7103.69       7026.71       183.85 o                         
   6   2   7      29585.07      29489.95       293.94 o                         
   7   2   7       1638.61       1693.10        77.53 o                         
   8   2   7      59825.67      59157.88       510.12 o                         
   9   2   7          4.50        -62.82        62.82 o                         
  10   2   7      31491.78      31635.71       339.93 o                         
  11   2   7       1862.88       1882.31       107.85 o                         
  12   2   7       3119.22       3107.79       138.06 o                         
  13   2   7        161.41        203.86        90.94 o                         
  14   2   7       3121.90       3177.53       187.34 o                         
  15   2   7       1066.01       1215.07       151.34 o                         
  16   2   7       6495.99       6892.89       360.32 o                         
   1   3   7      36518.33      37978.73       379.51 o                         
   2   3   7       4721.05       4492.53       121.14 o                         
   3   3   7         54.42         12.07        67.72 o                         
   4   3   7       9974.92       9769.62       213.91 o                         
   5   3   7       1288.15       1425.12        69.84 o                         
   6   3   7      12065.34      11958.10       204.73 o                         
   7   3   7       3540.69       3703.60       102.41 o                         
   8   3   7        357.61        347.26        59.51 o                         
   9   3   7         38.04         68.31        61.73 o                         
  10   3   7         67.38         12.04        72.94 o                         
  11   3   7         13.67        -58.61        77.50 o                         
  12   3   7        173.88        161.94        89.78 o                         
  13   3   7        226.22          3.20       110.83 o                         
  14   3   7        405.91        391.03       126.57 o                         
  15   3   7        265.08        292.30       127.94 o                         
  16   3   7         95.74        -76.82       152.54 o                         
   0   4   7      76061.63      75706.05       910.50 o                         
   1   4   7        850.21        731.99        76.09 o                         
   2   4   7      62351.54      62894.61       881.74 o                         
   3   4   7       3799.32       3841.64       168.62 o                         
   4   4   7        524.89        593.86        78.34 o                         
   5   4   7       1785.42       1715.88       128.05 o                         
   6   4   7      24516.65      24220.67       216.30 o                         
   7   4   7       5090.57       5075.94       113.79 o                         
   8   4   7      47577.57      47955.09       665.60 o                         
   9   4   7       2768.17       2829.02       108.31 o                         
  10   4   7      25848.04      25531.07       346.75 o                         
  11   4   7       4831.17       4756.10       198.30 o                         
  12   4   7        888.51        959.85       131.21 o                         
  13   4   7       1155.16       1378.55       147.09 o                         
  14   4   7       1340.20       1554.44       166.63 o                         
  15   4   7        541.31        664.25       152.13 o                         
   1   5   7      12342.57      12466.58       248.86 o                         
   2   5   7     109192.30     110105.96      1074.55 o                         
   3   5   7      10667.52      11378.14       230.81 o                         
   4   5   7     184357.03     182039.06      1472.84 o                         
   5   5   7       1947.60       1932.97       113.37 o                         
   6   5   7      88643.77      88793.84       834.49 o                         
   7   5   7       7727.90       7542.28       129.67 o                         
   8   5   7       4085.57       4069.56       198.60 o                         
   9   5   7       5760.32       5645.73       174.23 o                         
  10   5   7      10371.54      10585.67       262.73 o                         
  11   5   7        500.95        521.41       120.18 o                         
  12   5   7      30040.66      31152.48       466.47 o                         
  13   5   7         28.59         -4.98       116.10 o                         
  14   5   7      19033.49      18191.52       456.75 o                         
  15   5   7       1667.90       1903.73       219.14 o                         
   0   6   7     114541.36     112994.55      1734.00 o                         
   1   6   7       8926.99       9030.74       164.73 o                         
   2   6   7      41531.77      42285.75       573.89 o                         
   3   6   7        134.84        186.71        86.08 o                         
   4   6   7       3245.02       3253.15       251.82 o                         
   5   6   7       2917.15       2713.59       235.68 o                         
   6   6   7      10895.15      10742.61       225.89 o                         
   7   6   7        549.30        583.07        94.01 o                         
   8   6   7      13305.61      13244.07       242.65 o                         
   9   6   7        956.19       1222.09       147.05 o                         
  10   6   7       1659.32       1861.12       242.31 o                         
  11   6   7        215.75         87.43       116.04 o                         
  12   6   7        621.40        624.37       131.33 o                         
  13   6   7        609.92        671.55       138.69 o                         
  14   6   7        435.96        225.30       164.64 o                         
  15   6   7        493.90        426.65       182.09 o                         
   1   7   7       3781.93       4121.16       111.85 o                         
   2   7   7        530.89        739.42       109.24 o                         
   3   7   7       1018.40       1150.49       149.46 o                         
   4   7   7      17871.32      17999.77       327.02 o                         
   5   7   7        597.26        898.78       133.98 o                         
   6   7   7      15557.52      15474.07       381.73 o                         
   7   7   7        232.18        290.98        95.35 o                         
   8   7   7       7000.53       6902.24       241.32 o                         
   9   7   7       3065.54       2959.41       107.70 o                         
  10   7   7       4136.56       3993.53       231.69 o                         
  11   7   7       1775.55       1600.72       157.90 o                         
  12   7   7      12964.87      12999.53       321.42 o                         
  13   7   7         66.11        172.37       128.58 o                         
  14   7   7       9712.66       9471.74       308.45 o                         
  15   7   7        368.39        325.15       185.81 o                         
   0   8   7      64844.57      64806.14       854.60 o                         
   1   8   7       3869.70       3729.38       115.71 o                         
   2   8   7      59241.53      59658.29       630.91 o                         
   3   8   7       2689.77       2484.87       125.24 o                         
   4   8   7       7578.04       7825.38       199.93 o                         
   5   8   7      15182.58      15362.69       279.13 o                         
   6   8   7      16266.27      16227.00       299.36 o                         
   7   8   7       8792.14       8437.50       250.94 o                         
   8   8   7      75835.31      74538.00       704.40 o                         
   9   8   7        597.47        420.46       103.05 o                         
  10   8   7      53725.44      52567.49       831.10 o                         
  11   8   7        944.65       1030.18       142.89 o                         
  12   8   7       6786.02       6459.81       279.49 o                         
  13   8   7       6090.96       6628.88       279.49 o                         
  14   8   7       3999.98       4137.22       234.34 o                         
   1   9   7       6121.19       5946.28       135.56 o                         
   2   9   7      14385.87      14042.55       217.13 o                         
   3   9   7       1326.35       1474.93       172.61 o                         
   4   9   7      33376.03      32017.16       443.47 o                         
   5   9   7        590.17        483.64       101.63 o                         
   6   9   7      33050.19      32171.19       442.02 o                         
   7   9   7       4977.62       5288.67       263.76 o                         
   8   9   7       8739.76       8457.41       209.61 o                         
   9   9   7        209.54        280.87       107.93 o                         
  10   9   7       1987.50       1996.01       149.52 o                         
  11   9   7        788.90        759.82       147.91 o                         
  12   9   7      11937.30      11933.87       326.51 o                         
  13   9   7        162.64        206.44       172.61 o                         
  14   9   7       9004.94       9735.37       408.69 o                         
   0  10   7       2257.60       2441.06       175.92 o                         
   1  10   7        280.82        288.60        57.63 o                         
   2  10   7        952.93       1118.71       103.59 o                         
   3  10   7        903.47        911.99       156.30 o                         
   4  10   7        762.55        757.20       110.42 o                         
   5  10   7       1803.95       1598.28       136.07 o                         
   6  10   7       3841.79       3758.84       307.06 o                         
   7  10   7        967.22       1124.86       135.29 o                         
   8  10   7       5446.49       5716.75       202.61 o                         
   9  10   7        925.05        835.44       113.46 o                         
  10  10   7       3278.48       3563.09       186.75 o                         
  11  10   7         81.98        120.63       134.14 o                         
  12  10   7        613.13        425.52       150.86 o                         
  13  10   7       1971.31       2098.43       195.16 o                         
   1  11   7       1176.27       1086.24        91.88 o                         
   2  11   7      21217.42      20913.88       249.41 o                         
   3  11   7         40.74         35.17        91.36 o                         
   4  11   7      57834.99      57471.14       646.69 o                         
   5  11   7        174.62        152.97       106.48 o                         
   6  11   7      43333.00      42506.29       705.60 o                         
   7  11   7       5357.45       5464.00       229.78 o                         
   8  11   7       4860.79       4843.77       206.26 o                         
   9  11   7       3738.39       3444.76       166.80 o                         
  10  11   7       9531.32       8955.63       365.79 o                         
  11  11   7       2706.22       2828.59       185.54 o                         
  12  11   7      24605.49      24110.72       541.62 o                         
  13  11   7         71.92        -81.21       147.92 o                         
   0  12   7      30898.17      30219.08       452.08 o                         
   1  12   7        224.49        319.25        69.14 o                         
   2  12   7      22536.81      22371.49       312.68 o                         
   3  12   7       3694.05       3736.30       217.09 o                         
   4  12   7        488.01        531.21       119.33 o                         
   5  12   7       9290.27       8697.30       298.74 o                         
   6  12   7       5378.56       5156.85       471.35 o                         
   7  12   7       1644.96       1558.19       157.31 o                         
   8  12   7      26889.54      26790.44       501.48 o                         
   9  12   7         31.19         88.94       110.10 o                         
  10  12   7      28005.27      28237.61       404.49 o                         
  11  12   7       1781.17       1844.97       213.36 o                         
  12  12   7       3533.20       3410.51       229.53 o                         
   1  13   7         25.64        -10.14        84.30 o                         
   2  13   7        818.55        795.49       102.08 o                         
   3  13   7        111.47         52.13       111.46 o                         
   4  13   7         53.96          5.90       109.80 o                         
   5  13   7        214.42        277.49       123.67 o                         
   6  13   7         30.73         75.50       121.27 o                         
   7  13   7       2932.00       2713.43       210.38 o                         
   8  13   7        978.93       1104.11       159.58 o                         
   9  13   7        316.99        208.82       133.05 o                         
  10  13   7        462.96        510.49       133.97 o                         
  11  13   7         99.74        140.78       124.43 o                         
   0  14   7      36500.12      35864.02       588.57 o                         
   1  14   7        934.24        986.83       114.16 o                         
   2  14   7      17097.04      17571.72       298.84 o                         
   3  14   7       2664.79       2434.78       143.41 o                         
   4  14   7        235.12        192.38       124.13 o                         
   5  14   7       2335.46       2576.21       187.36 o                         
   6  14   7      11813.87      12149.71       325.16 o                         
   7  14   7        522.58        385.10       139.86 o                         
   8  14   7      29974.98      30873.62       476.61 o                         
   9  14   7        148.74        183.19       138.50 o                         
  10  14   7      17894.31      17963.94       419.04 o                         
  11  14   7       2158.76       2287.70       177.72 o                         
   1  15   7       1262.89       1155.32       124.68 o                         
   2  15   7      12241.48      12405.21       300.76 o                         
   3  15   7        654.13        657.00       145.73 o                         
   4  15   7      34758.86      35535.64       534.83 o                         
   5  15   7        971.92        928.36       153.11 o                         
   6  15   7      22193.29      22351.02       493.26 o                         
   7  15   7        858.52       1071.50       158.16 o                         
   8  15   7       2934.61       2850.97       202.11 o                         
   9  15   7       2383.10       2272.81       193.94 o                         
  10  15   7       5522.56       5489.25       239.32 o                         
   0  16   7        151.11        324.30       191.19 o                         
   1  16   7        164.79        117.61       124.94 o                         
   2  16   7        393.58        386.34       114.10 o                         
   3  16   7        541.47        516.88       119.68 o                         
   4  16   7         90.05          8.48       135.36 o                         
   5  16   7         32.44       -135.45       135.45 o                         
   6  16   7         85.26        207.39       146.92 o                         
   7  16   7        259.87        194.56       143.39 o                         
   8  16   7       1022.26        974.61       186.79 o                         
   1  17   7       2629.70       2201.95       186.84 o                         
   2  17   7      12587.43      12800.51       341.01 o                         
   3  17   7        645.57        797.01       137.45 o                         
   4  17   7      16658.74      17418.14       404.93 o                         
   5  17   7       1191.24       1180.00       181.56 o                         
   6  17   7       6702.49       6813.79       297.81 o                         
   7  17   7       1258.04       1476.70       183.73 o                         
   0  18   7      29956.61      29711.05       730.80 o                         
   1  18   7        108.85         43.93       142.63 o                         
   2  18   7      15777.52      16461.65       409.61 o                         
   3  18   7       3286.49       3263.05       216.61 o                         
   4  18   7         58.06        251.07       220.52 o                         
   5  18   7       1147.42       1209.40       187.60 o                         
   1  19   7         11.25        -99.87       148.73 o                         
   2  19   7       1937.03       2277.58       208.03 o                         
   0   0   8      58460.86      63845.13      1140.67 o                         
   1   0   8      26125.32      27998.32       431.97 o                         
   2   0   8      44500.97      45441.60       611.61 o                         
   3   0   8     155251.98     152515.73      2343.43 o                         
   4   0   8       4238.69       4332.57       170.18 o                         
   5   0   8     140937.45     144075.70      1622.85 o                         
   6   0   8      12305.82      12241.17       189.39 o                         
   7   0   8      39382.10      39961.54       414.80 o                         
   8   0   8      19646.24      20427.12       354.04 o                         
   9   0   8         44.07         51.58        92.93 o                         
  10   0   8      29862.30      30066.94       610.29 o                         
  11   0   8      33124.38      31864.65       755.52 o                         
  12   0   8         58.52         88.04       139.70 o                         
  13   0   8      28286.66      28075.11       556.15 o                         
  14   0   8       1681.31       1529.29       181.88 o                         
  15   0   8       7989.14       7624.03       407.68 o                         
   1   1   8      58549.15      57823.07       527.38 o                         
   2   1   8       4282.89       4351.77       115.62 o                         
   3   1   8      30574.46      31208.04       328.99 o                         
   4   1   8      24836.95      25113.71       257.34 o                         
   5   1   8       1535.95       1581.48        80.56 o                         
   6   1   8       7540.01       7549.86       115.45 o                         
   7   1   8       9405.49       9770.04       124.07 o                         
   8   1   8       4415.78       4252.62       149.81 o                         
   9   1   8      19760.16      19742.21       254.70 o                         
  10   1   8       1420.49       1603.33       103.73 o                         
  11   1   8       3406.55       3520.71       139.59 o                         
  12   1   8       1954.22       2087.27       122.31 o                         
  13   1   8        175.75         27.38        91.91 o                         
  14   1   8       3428.24       3730.64       297.17 o                         
  15   1   8       2158.90       2310.72       170.16 o                         
   0   2   8       6161.67       6478.77       198.07 o                         
   1   2   8        423.84        563.87        62.28 o                         
   2   2   8      20126.54      20594.34       253.69 o                         
   3   2   8       4465.03       4521.22       112.69 o                         
   4   2   8       1180.83       1343.17        68.80 o                         
   5   2   8      12496.32      12457.76       173.60 o                         
   6   2   8       2008.08       2110.01        87.48 o                         
   7   2   8       7385.95       7606.02       146.39 o                         
   8   2   8       2665.19       2727.11       101.36 o                         
   9   2   8         10.12         61.94        70.06 o                         
  10   2   8       3272.69       3349.11       139.71 o                         
  11   2   8       4745.22       4822.06       168.52 o                         
  12   2   8        988.81        976.41       120.07 o                         
  13   2   8       3297.34       3343.94       203.15 o                         
  14   2   8        209.70        269.96       127.50 o                         
  15   2   8       1649.57       1815.53       172.01 o                         
   1   3   8      93490.45      94383.57       938.16 o                         
   2   3   8      26124.79      26637.13       312.18 o                         
   3   3   8      48704.31      48507.78       483.97 o                         
   4   3   8      61894.02      62110.66       505.28 o                         
   5   3   8        128.19        155.47        45.90 o                         
   6   3   8      15642.97      16083.86       210.70 o                         
   7   3   8      39820.12      39954.76       379.16 o                         
   8   3   8       5936.78       6208.95       133.58 o                         
   9   3   8      63424.46      62608.14       572.97 o                         
  10   3   8       4661.69       4976.81       157.92 o                         
  11   3   8      21925.96      21765.23       371.55 o                         
  12   3   8      11960.95      12962.63       304.43 o                         
  13   3   8        178.59        128.57       118.29 o                         
  14   3   8       4965.16       5252.49       234.67 o                         
  15   3   8       6655.67       6797.33       269.42 o                         
   0   4   8       6505.82       6627.82       321.96 o                         
   1   4   8       1885.87       1977.30       184.41 o                         
   2   4   8       6917.46       7421.58       160.15 o                         
   3   4   8      61288.24      62236.29       593.41 o                         
   4   4   8       1813.46       1788.92       103.36 o                         
   5   4   8      63593.16      60414.12       598.16 o                         
   6   4   8       1692.28       1709.91       110.55 o                         
   7   4   8      32437.47      32372.01       328.39 o                         
   8   4   8      15495.30      15676.90       205.16 o                         
   9   4   8         72.43        -85.03        95.68 o                         
  10   4   8       9251.64       9123.70       261.38 o                         
  11   4   8      14341.51      13682.88       302.50 o                         
  12   4   8       3215.20       3397.43       310.03 o                         
  13   4   8      14267.37      14656.62       375.09 o                         
  14   4   8       2691.78       2681.99       189.11 o                         
  15   4   8       4845.72       4652.59       238.47 o                         
   1   5   8       1419.04       1522.20       101.34 o                         
   2   5   8      14506.58      15443.85       366.70 o                         
   3   5   8       1336.80       1175.22        89.39 o                         
   4   5   8      16852.41      16505.47       287.46 o                         
   5   5   8       8142.75       8200.44       200.49 o                         
   6   5   8       4730.36       4782.27       180.24 o                         
   7   5   8       6713.15       6789.30       195.45 o                         
   8   5   8       1659.34       1479.57       109.93 o                         
   9   5   8       1938.24       1738.45       182.58 o                         
  10   5   8       3897.86       3562.09       187.44 o                         
  11   5   8        400.93        416.10       118.74 o                         
  12   5   8         39.17        102.54       119.10 o                         
  13   5   8        169.26         66.03       127.86 o                         
  14   5   8        780.31        748.13       151.33 o                         
  15   5   8        250.69         -9.23       139.33 o                         
   0   6   8      88401.10      88863.30      1081.17 o                         
   1   6   8      13451.24      12902.21       244.99 o                         
   2   6   8      32858.56      33363.16       445.89 o                         
   3   6   8      53853.09      51844.92       618.55 o                         
   4   6   8         90.71         43.29        84.06 o                         
   5   6   8      73296.78      72936.99       714.41 o                         
   6   6   8      21474.65      21421.05       326.78 o                         
   7   6   8      12432.37      12250.02       255.49 o                         
   8   6   8      14050.86      14058.89       259.15 o                         
   9   6   8       1500.52       1423.40       119.15 o                         
  10   6   8       2001.25       2236.94       276.84 o                         
  11   6   8      13005.91      13779.70       324.45 o                         
  12   6   8        689.58        671.24       137.49 o                         
  13   6   8      19012.66      18946.29       394.65 o                         
  14   6   8        238.83        190.65       141.68 o                         
  15   6   8       6667.62       6499.04       291.40 o                         
   1   7   8      88673.76      88609.25       766.77 o                         
   2   7   8      23361.01      23308.16       367.09 o                         
   3   7   8      14533.35      13923.13       412.91 o                         
   4   7   8      16167.98      16110.84       314.27 o                         
   5   7   8       2192.83       2148.70       308.06 o                         
   6   7   8      20027.59      19537.16       320.09 o                         
   7   7   8      27226.15      26950.33       442.80 o                         
   8   7   8         22.21         -2.10        87.60 o                         
   9   7   8      34917.52      33313.02       423.37 o                         
  10   7   8        627.88        785.23       184.56 o                         
  11   7   8      10959.47      10614.24       344.55 o                         
  12   7   8       6638.11       6411.16       255.25 o                         
  13   7   8        149.08        287.89       138.21 o                         
  14   7   8       6826.83       6909.71       285.01 o                         
   0   8   8       1709.99       1822.75       131.36 o                         
   1   8   8        172.45        253.47        59.01 o                         
   2   8   8       2185.49       2248.13       144.32 o                         
   3   8   8        581.25        523.82       104.10 o                         
   4   8   8       1616.17       1467.81       131.18 o                         
   5   8   8       1935.04       2042.92       156.66 o                         
   6   8   8        660.80        576.48       121.71 o                         
   7   8   8       1955.10       1859.35       196.51 o                         
   8   8   8        240.30        168.51        98.88 o                         
   9   8   8        556.81        496.65       112.81 o                         
  10   8   8        370.04        391.74       131.94 o                         
  11   8   8        239.32        203.97       127.06 o                         
  12   8   8        393.10        338.72       144.48 o                         
  13   8   8         15.54          8.80       139.05 o                         
  14   8   8         84.97         12.28       146.72 o                         
   1   9   8      39905.81      39961.66       428.73 o                         
   2   9   8      21827.01      22145.88       381.63 o                         
   3   9   8       2692.98       2633.80       274.68 o                         
   4   9   8      18923.36      19280.31       371.89 o                         
   5   9   8       8919.41       8667.42       268.76 o                         
   6   9   8      13113.66      13571.71       338.23 o                         
   7   9   8      52721.04      51501.91       613.97 o                         
   8   9   8       3973.41       3795.37       176.96 o                         
   9   9   8      28354.88      26904.74       396.20 o                         
  10   9   8       1487.28       1525.76       206.14 o                         
  11   9   8       6560.76       6394.76       289.01 o                         
  12   9   8       2321.91       2255.48       194.35 o                         
  13   9   8        113.48        201.42       149.81 o                         
  14   9   8       2135.13       1937.69       198.68 o                         
   0  10   8      61377.79      61577.60       858.67 o                         
   1  10   8      14095.47      14275.25       232.97 o                         
   2  10   8      11105.92      10900.68       280.59 o                         
   3  10   8      48388.83      47807.81       643.28 o                         
   4  10   8        813.43        882.37       114.84 o                         
   5  10   8      51642.61      52238.80       882.02 o                         
   6  10   8       5506.38       5631.92       251.48 o                         
   7  10   8      14089.75      14255.63       363.43 o                         
   8  10   8      10998.95      11122.64       371.98 o                         
   9  10   8       2122.83       2200.42       168.99 o                         
  10  10   8       3403.00       3447.14       185.97 o                         
  11  10   8      12922.59      12547.39       343.70 o                         
  12  10   8       1687.52       1875.09       187.30 o                         
  13  10   8      15779.29      15510.19       400.58 o                         
   1  11   8      10343.51      10175.04       193.38 o                         
   2  11   8       1191.27       1202.35       145.27 o                         
   3  11   8       2725.62       2518.56       153.06 o                         
   4  11   8       2429.45       2488.78       206.47 o                         
   5  11   8        202.81         85.00       106.72 o                         
   6  11   8        260.91        234.39       116.92 o                         
   7  11   8       4630.52       4153.22       239.39 o                         
   8  11   8        131.79         82.39       109.34 o                         
   9  11   8       3334.80       3241.46       183.64 o                         
  10  11   8        646.20        438.08       131.75 o                         
  11  11   8       1575.14       1547.50       187.10 o                         
  12  11   8       1018.90       1283.20       247.63 o                         
   0  12   8      23593.79      24104.63       401.13 o                         
   1  12   8       4830.59       4491.62       184.05 o                         
   2  12   8       2538.51       2499.82       152.94 o                         
   3  12   8      12496.44      12878.36       289.14 o                         
   4  12   8        503.21        533.18       119.50 o                         
   5  12   8       9440.42       9421.62       275.04 o                         
   6  12   8       2225.61       2474.71       235.01 o                         
   7  12   8       2205.09       2111.06       175.08 o                         
   8  12   8       5664.42       5180.54       220.56 o                         
   9  12   8       1633.55       1673.34       162.89 o                         
  10  12   8       1019.29        903.16       150.70 o                         
  11  12   8       5609.82       5178.56       276.96 o                         
  12  12   8       1038.99       1118.57       188.00 o                         
   1  13   8      31229.02      31476.46       614.74 o                         
   2  13   8      11292.69      11233.37       334.59 o                         
   3  13   8       4683.49       4529.56       277.50 o                         
   4  13   8      15101.48      15216.08       333.81 o                         
   5  13   8       5881.75       6043.25       243.21 o                         
   6  13   8       8651.37       8614.50       285.02 o                         
   7  13   8      37037.90      36254.94       545.70 o                         
   8  13   8        165.13         78.61       123.41 o                         
   9  13   8      29071.71      28462.85       466.71 o                         
  10  13   8       1517.74       1359.03       172.70 o                         
  11  13   8       9633.75       9474.76       349.79 o                         
   0  14   8       5377.93       5686.13       324.26 o                         
   1  14   8       1316.25       1446.03       148.47 o                         
   2  14   8       6438.82       6544.90       292.07 o                         
   3  14   8       7427.88       7867.25       344.55 o                         
   4  14   8        194.42        310.38       128.36 o                         
   5  14   8       8172.46       8849.24       292.35 o                         
   6  14   8       1277.90       1297.80       167.99 o                         
   7  14   8       1568.77       1382.76       172.24 o                         
   8  14   8        634.52        758.12       149.59 o                         
   9  14   8          5.16        -96.19       139.33 o                         
  10  14   8       1623.75       2127.92       193.81 o                         
   1  15   8       2973.45       2784.54       185.01 o                         
   2  15   8        689.36        559.33       150.18 o                         
   3  15   8        586.07        657.44       140.71 o                         
   4  15   8        332.32        555.06       140.99 o                         
   5  15   8        181.82        400.74       144.36 o                         
   6  15   8       2291.08       2262.30       192.83 o                         
   7  15   8       1767.87       2145.16       200.37 o                         
   8  15   8       1543.58       1519.84       232.47 o                         
   9  15   8       3756.76       3597.89       227.55 o                         
   0  16   8       9362.38       9378.41       671.52 o                         
   1  16   8       1510.15       1580.70       165.02 o                         
   2  16   8       9392.63      10024.30       847.28 o                         
   3  16   8      17067.70      16338.07       457.33 o                         
   4  16   8        322.72        360.81       145.50 o                         
   5  16   8      23573.96      23321.72       458.73 o                         
   6  16   8       2502.58       2759.94       264.89 o                         
   7  16   8       5137.37       5074.44       246.57 o                         
   8  16   8       5894.84       5741.77       262.62 o                         
   1  17   8       5511.07       5580.12       432.85 o                         
   2  17   8       1963.30       1883.63       226.41 o                         
   3  17   8       1416.67       1490.15       266.71 o                         
   4  17   8       7777.70       8157.23       455.84 o                         
   5  17   8       1526.61       1507.63       200.20 o                         
   6  17   8        900.27        973.06       177.33 o                         
   0  18   8        235.37        483.92       225.42 o                         
   1  18   8          7.19        -66.52       140.92 o                         
   2  18   8         84.98         94.31       221.71 o                         
   3  18   8        825.33        738.47       204.56 o                         
   4  18   8        122.13       -120.99       187.42 o                         
   1   1   9      41400.88      40114.71       410.70 o                         
   2   1   9      28183.83      28133.97       417.85 o                         
   3   1   9       9325.22       9556.95       181.24 o                         
   4   1   9      76790.10      76638.38       914.16 o                         
   5   1   9      20476.97      21053.40       412.93 o                         
   6   1   9      27259.39      27560.24       322.29 o                         
   7   1   9      28146.02      29046.51       288.31 o                         
   8   1   9       1430.11       1381.50        97.40 o                         
   9   1   9      36647.15      36785.46       478.24 o                         
  10   1   9       1041.35       1217.69       107.09 o                         
  11   1   9       5875.05       5648.71       182.53 o                         
  12   1   9      11484.16      11589.56       308.35 o                         
  13   1   9         31.62         86.95       118.02 o                         
  14   1   9       7555.54       7205.43       292.79 o                         
  15   1   9       1488.68       1639.79       204.14 o                         
   0   2   9      70560.47      69465.12      1904.18 o                         
   1   2   9      16730.69      17073.85       237.57 o                         
   2   2   9      41546.86      41759.58       485.67 o                         
   3   2   9      76221.03      78627.27       697.32 o                         
   4   2   9       2098.16       2218.17        91.29 o                         
   5   2   9      43001.70      43501.78       356.07 o                         
   6   2   9       9189.37       9342.95       143.30 o                         
   7   2   9       1914.10       1985.24        87.44 o                         
   8   2   9      23386.14      23919.13       300.96 o                         
   9   2   9       5438.07       5448.46       161.09 o                         
  10   2   9      20101.40      19881.61       291.15 o                         
  11   2   9      22451.67      22436.38       380.42 o                         
  12   2   9       4168.22       4119.12       201.89 o                         
  13   2   9      16388.07      15277.62       339.68 o                         
  14   2   9       1166.59       1350.15       200.43 o                         
  15   2   9       6603.34       6591.77       316.40 o                         
   1   3   9       6846.11       6434.40       151.58 o                         
   2   3   9       3694.89       4142.51       129.61 o                         
   3   3   9       1066.68       1154.11        90.95 o                         
   4   3   9        648.30        759.12        83.27 o                         
   5   3   9       1326.50       1468.27        70.29 o                         
   6   3   9      10710.81      10809.45       166.76 o                         
   7   3   9      17451.35      17207.62       223.79 o                         
   8   3   9       3634.27       3394.87       123.27 o                         
   9   3   9         64.37        125.99        99.78 o                         
  10   3   9         42.98         -1.22       101.91 o                         
  11   3   9        189.78        274.16       118.20 o                         
  12   3   9        635.41        430.67       124.17 o                         
  13   3   9         64.32       -119.33       119.33 o                         
  14   3   9        296.89        151.69       130.26 o                         
  15   3   9         19.71        101.62       137.23 o                         
   0   4   9      62224.05      64898.41      1251.05 o                         
   1   4   9        138.12        148.72        80.95 o                         
   2   4   9      30385.04      30555.77       360.83 o                         
   3   4   9      34925.93      34389.30       478.65 o                         
   4   4   9        349.56        393.42        77.43 o                         
   5   4   9      24080.98      24491.13       335.97 o                         
   6   4   9      25537.46      25490.34       543.01 o                         
   7   4   9       8526.28       8683.02       216.25 o                         
   8   4   9      16632.00      16838.45       361.54 o                         
   9   4   9         33.77        -30.44        96.82 o                         
  10   4   9       9037.26       8803.60       258.13 o                         
  11   4   9      12892.62      13038.09       309.34 o                         
  12   4   9        640.35        680.75       138.74 o                         
  13   4   9       6404.99       6737.48       262.83 o                         
  14   4   9        665.93        639.15       151.87 o                         
  15   4   9       5354.21       5429.71       264.21 o                         
   1   5   9      70820.89      69924.17       753.31 o                         
   2   5   9      50768.02      51019.42       522.02 o                         
   3   5   9       3497.15       3818.17       144.55 o                         
   4   5   9      62664.14      63219.96       632.38 o                         
   5   5   9      13017.33      13029.73       246.74 o                         
   6   5   9      31991.60      32343.84       415.58 o                         
   7   5   9      51084.48      51469.39       573.97 o                         
   8   5   9       4308.89       4508.11       219.79 o                         
   9   5   9      31539.60      32502.28       621.39 o                         
  10   5   9       6899.77       7097.89       276.17 o                         
  11   5   9      11872.53      11915.32       303.03 o                         
  12   5   9      12671.23      12717.01       326.54 o                         
  13   5   9          9.46         19.80       133.27 o                         
  14   5   9      10786.89      10248.50       463.38 o                         
  15   5   9       5299.62       6008.99       284.08 o                         
   0   6   9      28728.70      28990.41       754.31 o                         
   1   6   9      19685.48      19666.79       320.08 o                         
   2   6   9       5919.07       5753.40       190.17 o                         
   3   6   9      12474.10      12272.48       267.26 o                         
   4   6   9       3638.98       3447.10       232.41 o                         
   5   6   9      10911.27      10596.70       234.33 o                         
   6   6   9        177.93        281.23        91.02 o                         
   7   6   9        220.15        157.94        92.47 o                         
   8   6   9       7062.26       7051.57       204.18 o                         
   9   6   9       8308.48       8043.72       253.78 o                         
  10   6   9       4350.90       4297.07       212.75 o                         
  11   6   9       1133.17       1068.83       146.36 o                         
  12   6   9       1019.23       1099.34       179.27 o                         
  13   6   9       5265.83       5347.32       320.12 o                         
  14   6   9        666.56        710.25       194.52 o                         
   1   7   9       6441.71       6540.29       196.44 o                         
   2   7   9       8874.84       8470.12       236.83 o                         
   3   7   9       9882.80       9729.99       246.88 o                         
   4   7   9       6143.60       6076.37       225.61 o                         
   5   7   9        153.09         79.05        97.34 o                         
   6   7   9       1256.39       1349.30       124.24 o                         
   7   7   9       1171.38       1305.42       129.25 o                         
   8   7   9        524.11        615.91       107.62 o                         
   9   7   9      13850.35      13416.59       288.82 o                         
  10   7   9       2901.53       2738.15       187.20 o                         
  11   7   9       3988.18       3832.62       213.65 o                         
  12   7   9       4342.45       4033.44       379.07 o                         
  13   7   9          6.41         16.98       140.41 o                         
  14   7   9       2201.76       2131.41       205.63 o                         
   0   8   9      73160.12      73027.37       950.73 o                         
   1   8   9       9440.67       9211.16       233.28 o                         
   2   8   9      32528.51      31850.18       467.35 o                         
   3   8   9      26733.92      26565.26       427.43 o                         
   4   8   9        462.97        461.23       124.37 o                         
   5   8   9      47901.20      47475.28       643.31 o                         
   6   8   9      12761.45      12985.52       281.51 o                         
   7   8   9      19487.23      20333.35       358.44 o                         
   8   8   9      36623.03      36909.64       503.99 o                         
   9   8   9        905.43       1049.30       128.84 o                         
  10   8   9      17675.03      17364.32       391.02 o                         
  11   8   9      10117.04      10784.39       328.34 o                         
  12   8   9       1563.83       1487.48       178.95 o                         
  13   8   9      22267.05      23208.08       485.96 o                         
  14   8   9        570.84        671.47       171.34 o                         
   1   9   9      13480.03      13326.96       215.99 o                         
   2   9   9       6921.05       7256.75       231.66 o                         
   3   9   9        314.56        328.33       107.39 o                         
   4   9   9      13788.29      12878.88       316.31 o                         
   5   9   9        750.46        650.62       169.61 o                         
   6   9   9      12712.97      12766.57       289.33 o                         
   7   9   9      14052.10      14755.55       317.65 o                         
   8   9   9        429.16        564.78       129.95 o                         
   9   9   9      13252.70      13409.87       294.83 o                         
  10   9   9        211.55        172.04       134.94 o                         
  11   9   9       6282.69       6183.40       324.63 o                         
  12   9   9       4709.68       4447.12       246.31 o                         
  13   9   9          6.48         30.31       151.12 o                         
   0  10   9       2722.07       2688.42       220.77 o                         
   1  10   9       3307.58       3549.89       280.99 o                         
   2  10   9        352.20        528.45       115.32 o                         
   3  10   9       4625.44       4681.79       216.59 o                         
   4  10   9        722.10        846.20       136.03 o                         
   5  10   9       3506.90       3649.09       209.12 o                         
   6  10   9       1625.51       1631.14       169.87 o                         
   7  10   9       1962.98       2153.01       293.43 o                         
   8  10   9       2942.53       2862.62       207.13 o                         
   9  10   9          2.18         11.06       133.20 o                         
  10  10   9       1196.61        989.01       164.80 o                         
  11  10   9         68.97         22.22       154.68 o                         
  12  10   9        101.90        -42.34       146.61 o                         
  13  10   9       1198.93       1083.48       187.45 o                         
   1  11   9      40624.20      39121.71       563.10 o                         
   2  11   9      12010.68      11329.12       301.08 o                         
   3  11   9       5931.97       5995.83       248.82 o                         
   4  11   9      25098.11      25563.63       467.35 o                         
   5  11   9        200.36        124.53       129.28 o                         
   6  11   9       9691.23      10211.96       334.43 o                         
   7  11   9      22490.55      21981.72       464.24 o                         
   8  11   9        393.54        445.32       137.78 o                         
   9  11   9      16507.85      16235.21       426.74 o                         
  10  11   9       6191.04       6097.30       283.63 o                         
  11  11   9       6781.49       6887.08       297.38 o                         
  12  11   9      10004.27      10082.58       360.00 o                         
   0  12   9      23451.95      23682.63       850.90 o                         
   1  12   9       1309.94       1175.27       159.93 o                         
   2  12   9      12252.15      13039.10       335.00 o                         
   3  12   9      17175.56      17402.78       389.80 o                         
   4  12   9        358.96        286.25       165.61 o                         
   5  12   9      15256.58      15580.90       391.95 o                         
   6  12   9      10850.20      10442.92       349.14 o                         
   7  12   9       6981.03       6666.75       306.81 o                         
   8  12   9      12340.25      11889.35       334.59 o                         
   9  12   9        167.28        244.56       128.71 o                         
  10  12   9       8940.33       9474.07       296.82 o                         
  11  12   9       6907.32       6958.35       304.95 o                         
   1  13   9       3630.21       3925.43       318.68 o                         
   2  13   9        547.14        584.55       143.41 o                         
   3  13   9        170.92         89.79       129.45 o                         
   4  13   9          0.29        -47.22       126.86 o                         
   5  13   9        229.28        137.51       145.44 o                         
   6  13   9        396.20        233.57       159.90 o                         
   7  13   9       1472.79       1328.58       197.34 o                         
   8  13   9        342.14        220.12       153.51 o                         
   9  13   9        449.12        770.61       151.07 o                         
  10  13   9         46.84        105.17       138.94 o                         
  11  13   9        203.85         38.80       173.94 o                         
   0  14   9       7177.08       7175.16       574.93 o                         
   1  14   9       5314.38       4662.74       336.51 o                         
   2  14   9       6464.80       6662.71       558.83 o                         
   3  14   9      17658.33      17750.41       423.73 o                         
   4  14   9        174.47        145.84       145.99 o                         
   5  14   9      20186.37      20800.41       474.15 o                         
   6  14   9       7971.20       7819.66       335.13 o                         
   7  14   9       4586.25       4888.60       314.24 o                         
   8  14   9      11603.02      12409.68       372.67 o                         
   9  14   9        203.50        197.70       142.92 o                         
  10  14   9       6299.60       5783.58       265.29 o                         
   1  15   9      11694.89      11591.17       499.16 o                         
   2  15   9      11418.33      11231.81       499.22 o                         
   3  15   9      10091.54      10483.79       380.16 o                         
   4  15   9      19536.36      20051.64       408.94 o                         
   5  15   9        898.45       1081.21       165.35 o                         
   6  15   9       7660.72       7542.74       346.68 o                         
   7  15   9       5740.27       5193.02       371.90 o                         
   8  15   9         43.58         20.03       159.14 o                         
   0  16   9       2292.91       2230.74       432.35 o                         
   1  16   9        864.42        587.02       248.02 o                         
   2  16   9       1564.02       1725.46       217.59 o                         
   3  16   9         21.46        -91.40       170.34 o                         
   4  16   9        523.19        457.43       186.83 o                         
   5  16   9         86.13         10.35       145.53 o                         
   6  16   9        820.30        932.06       201.18 o                         
   7  16   9       1819.24       1872.01       240.68 o                         
   1  17   9      15172.55      15709.03       604.90 o                         
   2  17   9       2229.17       2212.95       238.53 o                         
   3  17   9       1766.90       1765.40       230.07 o                         
   4  17   9       7670.27       7699.19       375.70 o                         
   5  17   9       3190.44       3358.14       284.12 o                         
   0  18   9       9286.17       9911.84       758.91 o                         
   1  18   9        886.89       1018.85       284.23 o                         
   2  18   9       3083.52       2366.24       336.32 o                         
   0   0  10      27369.61      27357.60       653.12 o                         
   1   0  10       5000.39       4680.09       303.56 o                         
   2   0  10      84468.11      83045.56      1046.02 o                         
   3   0  10      38679.49      40801.61       609.03 o                         
   4   0  10       4113.15       4478.90       223.07 o                         
   5   0  10      52821.87      53712.36      1763.89 o                         
   6   0  10      41674.25      41625.69       613.27 o                         
   7   0  10       3445.21       3457.37       220.77 o                         
   8   0  10      66575.27      67572.55       952.74 o                         
   9   0  10        861.43        838.04       255.27 o                         
  10   0  10      63237.80      63300.34       937.73 o                         
  11   0  10       5940.44       5288.79       793.41 o                         
  12   0  10       2740.78       2902.26       372.56 o                         
  13   0  10       4438.72       4604.06       441.55 o                         
  14   0  10       1329.12       1182.06       321.96 o                         
  15   0  10       1711.42       1596.01       354.16 o                         
   1   1  10      26161.28      26783.52       323.40 o                         
   2   1  10       9318.14       9447.18       182.19 o                         
   3   1  10       4698.99       4998.47       139.43 o                         
   4   1  10      35681.94      35684.32       472.85 o                         
   5   1  10        363.60        377.77        73.51 o                         
   6   1  10      14179.75      14476.45       195.35 o                         
   7   1  10        667.35        684.97        83.00 o                         
   8   1  10         37.08        168.73        74.99 o                         
   9   1  10       2503.69       2753.00       160.36 o                         
  10   1  10       8938.78       8843.52       208.38 o                         
  11   1  10        766.06        980.34       172.80 o                         
  12   1  10      16874.22      16947.47       349.44 o                         
  13   1  10          0.60        -94.35       146.83 o                         
  14   1  10       8315.87       8881.38       356.15 o                         
  15   1  10        171.74        126.48       183.76 o                         
   0   2  10       5183.05       5099.46       206.50 o                         
   1   2  10        190.80        157.41        63.25 o                         
   2   2  10      17668.44      17920.09       282.15 o                         
   3   2  10       2249.39       2526.45       167.57 o                         
   4   2  10        535.26        562.14        74.30 o                         
   5   2  10        605.29        643.98        68.22 o                         
   6   2  10      13934.78      13774.55       176.27 o                         
   7   2  10       1036.65       1164.70        84.44 o                         
   8   2  10       5844.57       5947.24       160.58 o                         
   9   2  10       2411.37       2518.97       158.24 o                         
  10   2  10       5083.09       5451.48       221.07 o                         
  11   2  10        262.72        391.48       122.87 o                         
  12   2  10         23.93         64.48       118.26 o                         
  13   2  10       1117.02       1177.56       155.55 o                         
  14   2  10        241.16        284.28       170.79 o                         
  15   2  10        609.94        854.92       196.73 o                         
   1   3  10      37147.71      38477.26       422.03 o                         
   2   3  10      26327.50      26812.25       451.34 o                         
   3   3  10      12158.66      12591.15       216.52 o                         
   4   3  10     111404.74     111600.84       863.62 o                         
   5   3  10        105.37        138.52        44.64 o                         
   6   3  10      28628.30      28790.26       308.01 o                         
   7   3  10       5900.64       6013.22       157.45 o                         
   8   3  10       4430.53       4295.42       226.38 o                         
   9   3  10       5426.57       5905.25       220.92 o                         
  10   3  10      26401.65      27044.52       426.25 o                         
  11   3  10       4381.23       4288.96       212.88 o                         
  12   3  10      32841.29      33741.76       617.40 o                         
  13   3  10         73.87         66.15       131.93 o                         
  14   3  10      21080.61      21790.90       544.10 o                         
   0   4  10      32133.21      32378.28       694.52 o                         
   1   4  10       9658.82       9776.84       197.91 o                         
   2   4  10       4858.64       5008.85       185.63 o                         
   3   4  10      35776.20      35426.60       417.83 o                         
   4   4  10        598.71        621.70       107.55 o                         
   5   4  10      17891.09      17657.66       288.80 o                         
   6   4  10      12277.22      12093.57       247.65 o                         
   7   4  10       1851.85       1803.28       128.22 o                         
   8   4  10      50790.91      51096.22       608.73 o                         
   9   4  10       2176.26       2285.07       218.17 o                         
  10   4  10      28990.21      29002.18       463.38 o                         
  11   4  10       2017.74       2065.49       173.78 o                         
  12   4  10       3747.46       3823.84       214.87 o                         
  13   4  10       1273.14       1105.99       160.13 o                         
  14   4  10       1912.27       2309.09       217.75 o                         
   1   5  10       6014.96       5775.61       229.52 o                         
   2   5  10       3931.22       4102.12       175.44 o                         
   3   5  10       1246.96       1366.62       106.98 o                         
   4   5  10      11845.54      11672.25       235.09 o                         
   5   5  10        394.97        479.55        95.23 o                         
   6   5  10        266.60        386.47        92.35 o                         
   7   5  10          6.80         21.16        91.18 o                         
   8   5  10         19.64        -28.57       105.64 o                         
   9   5  10       4560.85       4590.13       213.26 o                         
  10   5  10        293.78        254.77       128.49 o                         
  11   5  10       1744.21       2098.09       178.79 o                         
  12   5  10         28.82         40.91       134.55 o                         
  13   5  10          0.16         24.51       137.90 o                         
  14   5  10        356.87        521.71       156.75 o                         
   0   6  10      97952.15      97710.97      1816.79 o                         
   1   6  10       1455.85       1504.35       118.32 o                         
   2   6  10      43517.01      43290.14       593.01 o                         
   3   6  10       4097.78       4126.40       223.06 o                         
   4   6  10         93.83        128.27        84.19 o                         
   5   6  10      10099.05      10082.92       238.21 o                         
   6   6  10      23092.90      22819.69       356.78 o                         
   7   6  10      15702.63      15859.05       308.16 o                         
   8   6  10      57021.83      55584.56       676.49 o                         
   9   6  10       3085.45       3052.12       184.47 o                         
  10   6  10      20208.05      19575.83       646.61 o                         
  11   6  10       2468.82       2607.12       190.01 o                         
  12   6  10        857.28        635.24       157.43 o                         
  13   6  10       7017.55       7003.51       289.65 o                         
  14   6  10       1915.73       1923.32       200.66 o                         
   1   7  10      20903.18      20521.92       347.91 o                         
   2   7  10      33934.54      33878.83       481.75 o                         
   3   7  10       9518.47       9807.80       259.21 o                         
   4   7  10      22602.25      22680.09       346.97 o                         
   5   7  10        195.54        192.12        94.77 o                         
   6   7  10      42066.89      41894.96       523.37 o                         
   7   7  10       8868.90       8564.65       246.88 o                         
   8   7  10        374.42        333.81       114.82 o                         
   9   7  10       8926.77       8494.80       283.23 o                         
  10   7  10       5999.29       5660.86       249.67 o                         
  11   7  10       1109.15       1134.18       164.39 o                         
  12   7  10      26339.48      26898.49       483.17 o                         
  13   7  10         67.47        206.64       150.90 o                         
   0   8  10       5128.25       5452.58       207.66 o                         
   1   8  10       1863.42       1935.63       148.35 o                         
   2   8  10        655.75        741.52       117.05 o                         
   3   8  10       2819.92       2503.10       162.19 o                         
   4   8  10         24.16         44.56       103.98 o                         
   5   8  10        796.52        760.84       124.14 o                         
   6   8  10        896.01       1057.33       130.26 o                         
   7   8  10         41.25        165.12       109.85 o                         
   8   8  10       1197.92       1104.61       139.27 o                         
   9   8  10         92.13        100.17       128.69 o                         
  10   8  10        775.12        644.00       150.77 o                         
  11   8  10        114.75        -62.38       138.41 o                         
  12   8  10       1278.14       1739.12       190.06 o                         
  13   8  10         83.97        357.48       163.63 o                         
   1   9  10      10938.01      11237.65       337.43 o                         
   2   9  10      26472.59      26952.42       443.38 o                         
   3   9  10       1089.16       1049.66       129.91 o                         
   4   9  10      31419.75      30868.20       504.33 o                         
   5   9  10         51.07        -30.77       110.14 o                         
   6   9  10      42201.10      42374.14       549.66 o                         
   7   9  10       5449.73       5262.33       221.74 o                         
   8   9  10        821.50        931.21       142.26 o                         
   9   9  10      11162.61      10209.54       337.73 o                         
  10   9  10       3972.47       3834.55       227.84 o                         
  11   9  10       4495.20       4492.43       352.82 o                         
  12   9  10       7502.87       7689.91       316.62 o                         
  13   9  10          6.10         22.21       154.98 o                         
   0  10  10      82816.48      81341.48      1724.80 o                         
   1  10  10       1503.59       1602.37       177.12 o                         
   2  10  10      22198.13      22418.79       411.50 o                         
   3  10  10      11610.52      11606.77       309.90 o                         
   4  10  10       2867.30       3046.73       196.88 o                         
   5  10  10      16327.23      17308.16       391.23 o                         
   6  10  10      19521.45      19368.08       369.84 o                         
   7  10  10       8011.17       7295.51       450.11 o                         
   8  10  10      41095.61      41157.20       573.05 o                         
   9  10  10         98.92        121.49       125.01 o                         
  10  10  10      18517.90      18554.70       710.21 o                         
  11  10  10       1390.18       1675.14       197.52 o                         
  12  10  10       3451.26       3536.11       242.46 o                         
   1  11  10       4916.28       5042.62       215.21 o                         
   2  11  10        171.41        145.36       120.93 o                         
   3  11  10       1600.21       1515.35       162.60 o                         
   4  11  10       6193.39       6093.14       263.38 o                         
   5  11  10        447.48        154.67       133.25 o                         
   6  11  10       1093.20       1332.30       178.98 o                         
   7  11  10       1460.94       1345.97       162.40 o                         
   8  11  10          8.72         -0.12       128.37 o                         
   9  11  10        977.32        965.84       151.34 o                         
  10  11  10        306.25        295.07       159.67 o                         
  11  11  10        184.65        307.34       168.60 o                         
   0  12  10      28378.70      28249.89       956.69 o                         
   1  12  10        225.71        127.68       190.88 o                         
   2  12  10       9144.12       9342.35       373.13 o                         
   3  12  10       1604.82       1640.18       258.67 o                         
   4  12  10       3932.56       4205.69       411.54 o                         
   5  12  10       4085.04       4478.02       252.22 o                         
   6  12  10       1986.29       1925.87       201.03 o                         
   7  12  10       1734.30       1442.32       174.05 o                         
   8  12  10       9653.72       9862.71       316.61 o                         
   9  12  10        101.69         81.84       135.40 o                         
  10  12  10       3791.72       3538.82       242.76 o                         
  11  12  10        622.68        736.75       259.58 o                         
   1  13  10      13386.16      12855.01       499.22 o                         
   2  13  10      16041.12      17460.00       556.03 o                         
   3  13  10       3091.42       2833.99       274.45 o                         
   4  13  10      44495.32      46012.53       703.49 o                         
   5  13  10        364.83        220.71       153.41 o                         
   6  13  10      29351.81      30373.58       581.02 o                         
   7  13  10       5194.01       5422.01       298.59 o                         
   8  13  10       1340.76       1089.62       174.06 o                         
   9  13  10       8873.77       8934.59       385.68 o                         
  10  13  10       2034.93       2068.06       215.02 o                         
   0  14  10      12797.26      12308.16       712.92 o                         
   1  14  10         74.69        233.95       236.87 o                         
   2  14  10       9835.59      10722.60       491.07 o                         
   3  14  10        927.09       1157.99       242.28 o                         
   4  14  10         65.48        103.43       219.54 o                         
   5  14  10       3318.47       3729.93       255.78 o                         
   6  14  10       4052.73       4013.57       355.17 o                         
   7  14  10       2406.20       1982.19       227.71 o                         
   8  14  10       4234.76       4361.88       271.07 o                         
   9  14  10        278.70        294.96       153.75 o                         
   1  15  10       1597.85       1677.94       280.18 o                         
   2  15  10       1180.15       1178.65       261.80 o                         
   3  15  10        451.21        498.60       245.53 o                         
   4  15  10       5016.33       5435.69       399.68 o                         
   5  15  10        369.87        658.14       180.70 o                         
   6  15  10       5942.37       5554.10       312.93 o                         
   7  15  10       1391.46       1720.34       236.37 o                         
   8  15  10        386.92        453.05       178.16 o                         
   0  16  10      17912.69      18397.85       896.90 o                         
   1  16  10       2485.23       2558.82       338.06 o                         
   2  16  10      21679.98      23805.28       710.49 o                         
   3  16  10       9733.50      10619.95       779.61 o                         
   4  16  10       1752.21       1630.23       292.65 o                         
   5  16  10       6616.98       6374.11       775.01 o                         
   6  16  10       4268.90       4487.18       319.36 o                         
   1  17  10       3362.13       3794.18       375.63 o                         
   2  17  10       8478.13       8740.49       501.15 o                         
   3  17  10       1640.20       2028.93       317.09 o                         
   4  17  10      14252.89      15638.17       629.01 o                         
   1   1  11      39621.68      39885.40       438.25 o                         
   2   1  11         48.70          2.13        62.60 o                         
   3   1  11      16498.71      16400.53       251.13 o                         
   4   1  11        981.02        980.84        87.82 o                         
   5   1  11       9274.87       9302.44       189.55 o                         
   6   1  11       3433.97       3466.79       235.68 o                         
   7   1  11      17877.29      18042.36       292.16 o                         
   8   1  11       7150.97       6730.17       193.34 o                         
   9   1  11      48349.98      47860.40       583.15 o                         
  10   1  11        745.36        682.07       139.29 o                         
  11   1  11      16862.53      15731.42       336.19 o                         
  12   1  11       3638.67       3008.88       237.18 o                         
  13   1  11          6.43        123.66       198.31 o                         
  14   1  11        890.30        917.25       232.39 o                         
   0   2  11       2113.41       2235.71       161.74 o                         
   1   2  11       8582.41       8622.62       189.69 o                         
   2   2  11       1312.09       1330.07       120.16 o                         
   3   2  11      84761.10      85446.63       781.33 o                         
   4   2  11       3642.44       3440.45       133.68 o                         
   5   2  11     108164.40     109637.02       958.23 o                         
   6   2  11        320.73        392.75        73.34 o                         
   7   2  11      24270.59      24649.94       648.61 o                         
   8   2  11       4237.44       3946.75       188.99 o                         
   9   2  11       2029.16       2056.21       270.20 o                         
  10   2  11       8063.98       7828.90       284.14 o                         
  11   2  11      29443.73      29790.12       465.50 o                         
  12   2  11        602.91        346.36       136.28 o                         
  13   2  11      30027.02      30063.99       591.38 o                         
  14   2  11        262.00        -62.51       178.24 o                         
   1   3  11        332.78        385.77        77.06 o                         
   2   3  11       1973.86       2077.62       115.07 o                         
   3   3  11       6394.61       6430.10       172.78 o                         
   4   3  11        164.91        284.28       117.91 o                         
   5   3  11         63.80         31.70        52.38 o                         
   6   3  11        250.33        375.58        92.17 o                         
   7   3  11       1875.67       1800.21       163.96 o                         
   8   3  11       1460.12       1225.61       137.73 o                         
   9   3  11       2251.68       2222.18       181.90 o                         
  10   3  11        178.48        172.74       120.09 o                         
  11   3  11       3191.66       3354.97       211.11 o                         
  12   3  11        493.89        537.28       143.86 o                         
  13   3  11         99.20        -58.34       136.90 o                         
  14   3  11       1864.89       2041.04       238.17 o                         
   0   4  11       8236.63       8345.02       276.92 o                         
   1   4  11       1821.75       1702.88       108.18 o                         
   2   4  11       3916.28       3826.31       147.06 o                         
   3   4  11      53567.76      54287.58       607.45 o                         
   4   4  11          6.73         34.85        64.31 o                         
   5   4  11      22076.16      22630.39       334.48 o                         
   6   4  11        444.63        410.65       105.27 o                         
   7   4  11      12155.25      12438.27       271.31 o                         
   8   4  11       1417.10       1577.20       149.00 o                         
   9   4  11       1279.15       1366.37       167.96 o                         
  10   4  11       1833.83       1785.29       166.51 o                         
  11   4  11      14068.48      14396.07       347.33 o                         
  12   4  11         57.50         68.11       135.33 o                         
  13   4  11       9710.15       9675.28       327.33 o                         
  14   4  11        117.96        266.10       157.68 o                         
   1   5  11      80962.27      82334.72       779.22 o                         
   2   5  11        132.18        306.25        99.08 o                         
   3   5  11      19840.15      20400.11       316.55 o                         
   4   5  11       7244.89       7236.51       273.52 o                         
   5   5  11       1728.67       1891.72       134.02 o                         
   6   5  11       7351.15       7729.33       223.67 o                         
   7   5  11      66577.36      66962.00       718.78 o                         
   8   5  11         81.84        139.13       126.72 o                         
   9   5  11      46971.73      47141.18       615.41 o                         
  10   5  11        285.03        218.63       130.52 o                         
  11   5  11      14842.71      14724.05       511.18 o                         
  12   5  11       1665.70       1580.21       178.10 o                         
  13   5  11         22.73        267.31       190.69 o                         
  14   5  11       1764.32       1898.06       199.50 o                         
   0   6  11        103.21          0.00       170.18 o                         
   1   6  11      12828.88      12851.38       378.24 o                         
   2   6  11        202.80        293.50        84.00 o                         
   3   6  11      15883.35      16192.80       286.80 o                         
   4   6  11        108.92        264.30        92.85 o                         
   5   6  11      16951.25      16576.86       345.88 o                         
   6   6  11          7.68         21.93        96.67 o                         
   7   6  11       6455.50       6361.62       450.11 o                         
   8   6  11       1509.27       1555.24       182.25 o                         
   9   6  11       2312.86       2230.41       176.92 o                         
  10   6  11        870.06        882.20       150.57 o                         
  11   6  11       6743.03       6350.09       268.96 o                         
  12   6  11        489.59        514.63       179.91 o                         
  13   6  11      13052.04      13801.33       483.30 o                         
   1   7  11      53973.82      54983.91      1329.24 o                         
   2   7  11       1154.36       1536.44       136.97 o                         
   3   7  11      15511.08      15591.26       289.21 o                         
   4   7  11       2975.33       3085.84       160.78 o                         
   5   7  11        810.17        912.29       116.86 o                         
   6   7  11        407.69        436.01       114.29 o                         
   7   7  11       4558.58       4697.57       206.22 o                         
   8   7  11        204.91        260.27       143.69 o                         
   9   7  11      14626.78      15187.78       356.42 o                         
  10   7  11         15.18         56.15       135.19 o                         
  11   7  11       1307.00       1679.76       185.47 o                         
  12   7  11         13.75         51.48       145.41 o                         
  13   7  11         22.47        -35.62       157.77 o                         
   0   8  11      12088.25      11429.66       551.94 o                         
   1   8  11      23537.40      23689.79       419.07 o                         
   2   8  11       3486.35       3234.40       178.35 o                         
   3   8  11      46201.02      46045.30       631.36 o                         
   4   8  11        698.32        612.53       110.80 o                         
   5   8  11      63955.34      63999.82       780.72 o                         
   6   8  11       2304.82       2167.97       211.78 o                         
   7   8  11      18396.86      18376.37       360.79 o                         
   8   8  11       1486.19       1605.13       160.38 o                         
   9   8  11        499.35        515.68       146.53 o                         
  10   8  11         95.64         78.10       140.96 o                         
  11   8  11       8480.79       9371.71       328.76 o                         
  12   8  11        570.10        501.90       167.49 o                         
  13   8  11      20504.55      20383.63       548.70 o                         
   1   9  11      33046.58      32855.04       494.94 o                         
   2   9  11       2258.84       2375.98       169.56 o                         
   3   9  11       7129.24       6955.40       251.13 o                         
   4   9  11       1453.28       1600.60       162.58 o                         
   5   9  11       3009.14       2986.58       175.52 o                         
   6   9  11       1062.96       1020.16       139.75 o                         
   7   9  11      23975.43      24361.35       421.75 o                         
   8   9  11          6.17        -91.32       118.76 o                         
   9   9  11      14187.26      13693.56       360.27 o                         
  10   9  11        610.75        812.38       166.38 o                         
  11   9  11       2704.79       2630.03       214.45 o                         
  12   9  11         52.79        199.39       161.48 o                         
   0  10  11         43.79        220.77       248.37 o                         
   1  10  11        317.97        199.95       168.55 o                         
   2  10  11        830.71        887.24       138.79 o                         
   3  10  11       2460.99       2370.43       182.19 o                         
   4  10  11        663.15        767.14       147.80 o                         
   5  10  11       6097.67       5895.41       402.65 o                         
   6  10  11         67.42         80.39       119.54 o                         
   7  10  11       4518.12       4539.53       228.17 o                         
   8  10  11        152.13        167.51       134.14 o                         
   9  10  11         77.16         61.84       149.12 o                         
  10  10  11         91.91          5.53       152.33 o                         
  11  10  11         56.20        -60.27       154.10 o                         
   1  11  11     103985.90     106465.93      1533.44 o                         
   2  11  11       4262.58       4318.03       223.96 o                         
   3  11  11      15523.11      15621.87       376.97 o                         
   4  11  11       1837.56       2139.07       190.75 o                         
   5  11  11        152.97        252.23       144.12 o                         
   6  11  11       2879.03       2795.39       238.68 o                         
   7  11  11      28807.49      29282.19       488.77 o                         
   8  11  11         13.42        -25.63       137.42 o                         
   9  11  11      22311.63      21303.94       551.68 o                         
  10  11  11         52.21         29.53       155.17 o                         
  11  11  11      12144.37      11476.89       445.77 o                         
   0  12  11       6915.80       7395.93       579.53 o                         
   1  12  11        755.72       1008.67       222.34 o                         
   2  12  11       2578.47       2663.81       272.96 o                         
   3  12  11      28110.69      28040.74       850.45 o                         
   4  12  11         20.02         84.65       137.84 o                         
   5  12  11      30325.01      30573.60       786.83 o                         
   6  12  11        662.74        585.99       219.63 o                         
   7  12  11       7039.60       6827.83       283.45 o                         
   8  12  11       1448.29       1616.96       185.93 o                         
   9  12  11        247.33        243.47       146.58 o                         
  10  12  11         83.32       -100.56       151.43 o                         
   1  13  11          6.80        165.69       208.07 o                         
   2  13  11        245.54        475.99       219.37 o                         
   3  13  11         22.18         58.04       204.59 o                         
   4  13  11        194.93        158.06       152.85 o                         
   5  13  11        806.35        625.11       172.18 o                         
   6  13  11         91.48        295.94       171.82 o                         
   7  13  11        228.64        311.10       150.33 o                         
   8  13  11        354.73        258.64       159.56 o                         
   9  13  11        169.21        266.40       150.82 o                         
   0  14  11       5505.09       5252.59       547.34 o                         
   1  14  11       9586.53       9721.08       531.24 o                         
   2  14  11       1003.76       1030.09       256.69 o                         
   3  14  11      29897.22      29551.97       760.96 o                         
   4  14  11        162.71         80.94       222.62 o                         
   5  14  11      34741.68      34992.49       648.33 o                         
   6  14  11         20.35        -72.04       161.15 o                         
   7  14  11       7304.70       7714.35       359.67 o                         
   8  14  11        956.43        902.26       229.70 o                         
   1  15  11      49964.07      51916.60      1040.74 o                         
   2  15  11       2136.71       3249.16       343.01 o                         
   3  15  11      18029.04      18011.96       630.72 o                         
   4  15  11       4665.80       5633.51       411.66 o                         
   5  15  11       2927.83       2707.75       326.56 o                         
   6  15  11        858.04        904.48       241.76 o                         
   7  15  11      10379.95      10942.76       422.64 o                         
   0  16  11       2239.86       3215.02       496.74 o                         
   1  16  11         39.93        181.35       246.60 o                         
   2  16  11        972.38       1183.95       295.10 o                         
   3  16  11       1077.08       1140.97       290.74 o                         
   4  16  11         34.54        137.89       246.60 o                         
   5  16  11        650.24        589.77       272.96 o                         
   1  17  11      10028.24      10645.97       564.27 o                         
   2  17  11        241.16        282.87       253.68 o                         
   0   0  12     109391.20     109641.97      1940.97 o                         
   1   0  12         60.15         77.35        97.41 o                         
   2   0  12      82879.98      82479.15      1090.10 o                         
   3   0  12         13.56        -64.10        96.95 o                         
   4   0  12        589.86        544.47       119.78 o                         
   5   0  12       8765.89       8483.38       439.25 o                         
   6   0  12      29606.79      30733.60       883.10 o                         
   7   0  12       3423.41       3697.53       574.93 o                         
   8   0  12      62958.40      64311.07      1936.37 o                         
   9   0  12          7.10         31.59       172.28 o                         
  10   0  12      49230.27      50152.53      1283.25 o                         
  11   0  12        103.24       -101.19       271.37 o                         
  12   0  12       1197.83       1522.42       354.16 o                         
  13   0  12         80.31       -252.97       271.37 o                         
  14   0  12        374.50        386.35       321.96 o                         
   1   1  12        123.95        142.96        71.86 o                         
   2   1  12      25433.42      25537.64       342.38 o                         
   3   1  12       1283.75       1264.63        99.64 o                         
   4   1  12      42434.02      42899.60       476.84 o                         
   5   1  12       3270.01       3266.77       152.64 o                         
   6   1  12      12466.38      12697.28       404.82 o                         
   7   1  12       9461.62       9457.19       262.86 o                         
   8   1  12         41.36         71.55       121.05 o                         
   9   1  12        175.19        162.65       125.49 o                         
  10   1  12       7553.29       7837.51       290.36 o                         
  11   1  12         18.35         12.33       209.28 o                         
  12   1  12      11935.45      12175.79       731.31 o                         
  13   1  12         58.90         -3.72       204.20 o                         
  14   1  12       5578.67       5135.00       370.76 o                         
   0   2  12       9662.57       9802.02       611.73 o                         
   1   2  12        388.74        277.60        79.46 o                         
   2   2  12      11074.16      10925.18       275.51 o                         
   3   2  12       1274.95       1327.18       102.43 o                         
   4   2  12         59.85         -7.07        73.18 o                         
   5   2  12         62.29         41.77        72.66 o                         
   6   2  12        828.01        985.79        99.26 o                         
   7   2  12        126.82        366.50       158.97 o                         
   8   2  12       5233.05       5283.16       240.91 o                         
   9   2  12        100.70        288.24       136.44 o                         
  10   2  12      10234.53      10102.84       328.21 o                         
  11   2  12          6.85        -93.51       135.87 o                         
  12   2  12         62.43        -85.83       225.37 o                         
  13   2  12          3.14         75.21       208.07 o                         
  14   2  12         27.29        -87.28       213.01 o                         
   1   3  12       2564.06       2545.25       225.72 o                         
   2   3  12      51462.02      53073.14       823.19 o                         
   3   3  12       2635.33       2728.99       132.32 o                         
   4   3  12     104954.02     108093.23       970.78 o                         
   5   3  12       3292.02       3195.93       176.97 o                         
   6   3  12      30155.18      29549.69       502.59 o                         
   7   3  12         29.71         94.07       151.00 o                         
   8   3  12       4551.79       4389.21       209.70 o                         
   9   3  12        582.06        473.41       132.26 o                         
  10   3  12      13011.42      12834.10       323.45 o                         
  11   3  12         49.47        140.87       133.21 o                         
  12   3  12      25628.38      25683.80       462.41 o                         
  13   3  12         87.22        -80.77       174.63 o                         
   0   4  12      86693.89      87270.32      2458.41 o                         
   1   4  12        451.31        462.26        88.14 o                         
   2   4  12      27316.47      28182.56       378.47 o                         
   3   4  12       3190.74       3203.47       213.77 o                         
   4   4  12         30.51         79.70        77.44 o                         
   5   4  12        980.09        871.30       128.37 o                         
   6   4  12      31908.04      32196.11       535.08 o                         
   7   4  12       2389.19       2342.60       190.15 o                         
   8   4  12      30034.95      30229.88       541.71 o                         
   9   4  12        474.00        564.24       156.01 o                         
  10   4  12      10115.57      10442.71       309.30 o                         
  11   4  12        199.32        156.73       138.32 o                         
  12   4  12       4907.72       4693.04       249.78 o                         
  13   4  12        152.04        334.11       159.06 o                         
   1   5  12        202.56        265.43        87.57 o                         
   2   5  12       2002.37       2300.12       142.73 o                         
   3   5  12        435.91        605.89        97.17 o                         
   4   5  12        748.59        788.03       103.14 o                         
   5   5  12       2694.97       2514.17       153.48 o                         
   6   5  12       1823.71       2051.80       148.90 o                         
   7   5  12       5581.30       4918.42       244.90 o                         
   8   5  12      10645.57       9481.08       329.95 o                         
   9   5  12        483.57        581.98       141.08 o                         
  10   5  12         21.66         -6.46       126.83 o                         
  11   5  12        379.07        283.65       148.72 o                         
  12   5  12        676.74        838.79       170.79 o                         
  13   5  12          8.38       -103.50       150.18 o                         
   0   6  12      66776.04      66971.73      1122.27 o                         
   1   6  12       1917.03       2061.72       132.76 o                         
   2   6  12      44769.91      44278.56       617.24 o                         
   3   6  12         66.81         57.71       110.24 o                         
   4   6  12       2817.11       2787.08       161.32 o                         
   5   6  12          8.59        -96.80        98.92 o                         
   6   6  12      14538.29      14591.60       363.80 o                         
   7   6  12          0.21        -35.73       104.03 o                         
   8   6  12      40695.01      39938.00       647.80 o                         
   9   6  12        311.79        308.11       132.89 o                         
  10   6  12      29735.89      28342.80       486.92 o                         
  11   6  12         20.65        114.42       145.15 o                         
  12   6  12       5309.69       4764.48       256.93 o                         
  13   6  12         10.85         96.16       159.85 o                         
   1   7  12        960.55        959.34       170.90 o                         
   2   7  12      33915.75      33849.10       536.14 o                         
   3   7  12       4200.21       3923.22       176.43 o                         
   4   7  12      48464.78      47861.88       572.29 o                         
   5   7  12         34.59        140.07       104.51 o                         
   6   7  12      44897.44      44241.68       565.44 o                         
   7   7  12        152.83        145.74       118.40 o                         
   8   7  12        135.35        278.87       156.37 o                         
   9   7  12         60.90         20.42       129.15 o                         
  10   7  12       3979.40       3733.43       230.34 o                         
  11   7  12        682.46        546.14       181.90 o                         
  12   7  12      18787.20      18134.15       435.94 o                         
   0   8  12       2650.60       2580.30       335.76 o                         
   1   8  12        388.32        444.25       165.01 o                         
   2   8  12         36.78        119.74        96.96 o                         
   3   8  12        512.85        659.51       113.42 o                         
   4   8  12        559.46        680.08       120.84 o                         
   5   8  12         36.14        -42.78       105.15 o                         
   6   8  12       1454.34       1613.33       149.22 o                         
   7   8  12        291.08        242.28       124.68 o                         
   8   8  12       1538.84       1501.99       195.57 o                         
   9   8  12       1458.77       1374.46       174.54 o                         
  10   8  12         83.74        -39.97       229.70 o                         
  11   8  12         16.85        133.26       159.19 o                         
  12   8  12          3.03        242.38       163.03 o                         
   1   9  12        868.13        889.22       191.89 o                         
   2   9  12      19420.83      19016.89       386.17 o                         
   3   9  12        895.36        812.18       122.81 o                         
   4   9  12      34886.02      34322.79       610.76 o                         
   5   9  12       1146.44       1191.91       179.91 o                         
   6   9  12      34707.93      34816.33       511.16 o                         
   7   9  12        899.65        939.81       149.13 o                         
   8   9  12       2289.58       2176.14       215.65 o                         
   9   9  12        257.88        368.98       156.17 o                         
  10   9  12        591.83        530.03       180.89 o                         
  11   9  12        168.11        125.94       162.30 o                         
   0  10  12      99895.23     100535.04      2074.36 o                         
   1  10  12        315.22        201.44       308.16 o                         
   2  10  12      31335.52      29683.55       564.34 o                         
   3  10  12         49.06          3.79       119.63 o                         
   4  10  12       1249.38       1579.93       152.04 o                         
   5  10  12         53.32        133.68       119.57 o                         
   6  10  12      14507.10      13981.05       339.58 o                         
   7  10  12         61.80         47.95       132.43 o                         
   8  10  12      39732.88      39367.97       587.33 o                         
   9  10  12         49.60         80.37       154.41 o                         
  10  10  12      20660.11      20577.53       850.56 o                         
  11  10  12        597.11        519.05       175.96 o                         
   1  11  12        679.44        583.81       209.30 o                         
   2  11  12       2456.82       2395.34       276.22 o                         
   3  11  12         72.63         65.13       133.07 o                         
   4  11  12       5577.64       6085.36       443.46 o                         
   5  11  12        191.12        111.64       130.43 o                         
   6  11  12       2332.78       2308.66       191.58 o                         
   7  11  12          0.07        131.61       139.50 o                         
   8  11  12        798.45        900.84       167.00 o                         
   9  11  12        217.73        171.23       160.79 o                         
  10  11  12       1179.80        836.65       190.98 o                         
   0  12  12      32358.24      32591.79      1080.87 o                         
   1  12  12         18.34        114.99       198.39 o                         
   2  12  12       8973.15       8979.64       450.44 o                         
   3  12  12         48.31         -4.26       196.26 o                         
   4  12  12       2245.47       2324.75       218.16 o                         
   5  12  12          5.13        -65.43       144.89 o                         
   6  12  12       2468.60       2531.04       198.80 o                         
   7  12  12        312.69        250.52       153.91 o                         
   8  12  12      10199.72       9832.86       599.71 o                         
   9  12  12         80.30        232.06       171.32 o                         
   1  13  12        438.90        203.25       212.86 o                         
   2  13  12      24028.72      23926.92       677.96 o                         
   3  13  12         97.71       -142.55       201.56 o                         
   4  13  12      39842.61      40572.50       887.43 o                         
   5  13  12        645.86        582.02       189.87 o                         
   6  13  12      29411.84      29945.54       548.81 o                         
   7  13  12        360.87        321.04       160.24 o                         
   8  13  12       5017.85       5534.26       282.54 o                         
   0  14  12       5680.97       5087.00       547.34 o                         
   1  14  12         10.56       -137.27       381.76 o                         
   2  14  12      10166.07       9881.23       503.98 o                         
   3  14  12        106.71        266.40       262.17 o                         
   4  14  12        838.95       1240.70       276.22 o                         
   5  14  12          1.68        141.27       238.23 o                         
   6  14  12       1450.85       1476.52       289.40 o                         
   7  14  12         73.17        202.71       162.26 o                         
   1  15  12        961.61        731.37       342.66 o                         
   2  15  12       9368.34      10319.26       539.85 o                         
   3  15  12        442.43        446.93       285.17 o                         
   4  15  12       7116.35       7251.40       993.48 o                         
   5  15  12         81.34       -248.37       248.37 o                         
   6  15  12       3331.22       4119.13       384.15 o                         
   0  16  12      36954.65      38170.93      1315.45 o                         
   1  16  12        128.51        -82.67       253.43 o                         
   2  16  12      25871.04      27956.20       798.44 o                         
   3  16  12          4.12        140.55       256.87 o                         
   1   1  13      38711.37      40423.62       474.45 o                         
   2   1  13       3440.22       3555.76       225.72 o                         
   3   1  13      17995.94      18127.26       297.37 o                         
   4   1  13       1936.65       1903.25       135.43 o                         
   5   1  13       7373.05       7340.45       244.53 o                         
   6   1  13      11597.44      11809.38       814.10 o                         
   7   1  13      21335.21      22283.16       763.51 o                         
   8   1  13       2852.84       3009.72       206.39 o                         
   9   1  13      51981.01      53218.40       954.55 o                         
  10   1  13        172.43         55.19       188.63 o                         
  11   1  13      12258.74      12402.13       507.33 o                         
  12   1  13        769.32       1045.11       246.60 o                         
  13   1  13          1.82         40.65       259.87 o                         
   0   2  13      11420.06      11254.01       334.23 o                         
   1   2  13       2472.59       2380.86       190.72 o                         
   2   2  13       6582.36       6444.83       189.90 o                         
   3   2  13      44512.33      45097.25       513.52 o                         
   4   2  13       6095.97       6229.57       208.46 o                         
   5   2  13      46831.07      46177.84       628.41 o                         
   6   2  13        667.70        520.29       278.27 o                         
   7   2  13      26438.13      26357.98      1060.18 o                         
   8   2  13       2456.49       2378.70       352.52 o                         
   9   2  13        157.74        181.33       137.88 o                         
  10   2  13       1587.64       1764.89       197.77 o                         
  11   2  13      24077.85      23472.58       642.28 o                         
  12   2  13        340.26        156.38       217.90 o                         
  13   2  13      25677.64      27607.80      1069.38 o                         
   1   3  13        282.25        373.93        90.93 o                         
   2   3  13       1043.33       1000.28       108.93 o                         
   3   3  13        926.98       1042.51       108.95 o                         
   4   3  13       6310.26       6276.74       192.15 o                         
   5   3  13       2138.80       2040.88       175.32 o                         
   6   3  13       1489.15       1257.25       198.31 o                         
   7   3  13       4502.08       3607.54       274.46 o                         
   8   3  13          1.07        -86.04       151.46 o                         
   9   3  13       3338.21       3311.35       231.25 o                         
  10   3  13        599.89        694.64       164.38 o                         
  11   3  13       3726.45       3310.29       252.69 o                         
  12   3  13         60.89        232.39       259.87 o                         
  13   3  13        166.78         23.30       219.37 o                         
   0   4  13       2286.55       1748.63       331.16 o                         
   1   4  13       3569.39       3918.75       233.69 o                         
   2   4  13        594.64        686.98       102.25 o                         
   3   4  13      47755.10      47287.88       548.36 o                         
   4   4  13       1232.26       1434.58       121.11 o                         
   5   4  13      34150.92      34284.92       538.31 o                         
   6   4  13         55.32        100.52       133.19 o                         
   7   4  13       3644.20       4131.55       480.64 o                         
   8   4  13       3474.11       3748.53       246.04 o                         
   9   4  13       1383.20       1520.49       171.04 o                         
  10   4  13       1982.35       2245.45       192.48 o                         
  11   4  13      12305.68      13080.02       361.74 o                         
  12   4  13        416.96        206.65       169.57 o                         
  13   4  13       6253.69       5911.59       342.40 o                         
   1   5  13      65996.20      66902.64       698.01 o                         
   2   5  13        372.61        591.45       102.19 o                         
   3   5  13      12165.96      12764.52       286.79 o                         
   4   5  13       7833.73       8123.55       223.73 o                         
   5   5  13       4045.34       4043.43       292.59 o                         
   6   5  13       6445.73       6028.44       536.97 o                         
   7   5  13      46124.41      46834.43       704.23 o                         
   8   5  13       2194.49       2260.62       213.50 o                         
   9   5  13      50944.95      49746.48       661.11 o                         
  10   5  13         69.67        238.90       163.90 o                         
  11   5  13      16616.98      16724.02       404.02 o                         
  12   5  13       1654.39       1470.23       195.07 o                         
   0   6  13       3466.73       3552.22       390.95 o                         
   1   6  13       2624.72       2628.35       153.95 o                         
   2   6  13       5043.69       5291.17       298.08 o                         
   3   6  13       2176.45       1982.91       143.36 o                         
   4   6  13       3506.98       3284.84       205.01 o                         
   5   6  13      16040.79      16395.90       344.55 o                         
   6   6  13         55.63       -104.88       104.88 o                         
   7   6  13       6970.60       6739.22       301.26 o                         
   8   6  13         65.05         27.43       151.18 o                         
   9   6  13        187.11         55.54       140.17 o                         
  10   6  13        192.11        326.11       152.65 o                         
  11   6  13       2016.97       2122.42       203.10 o                         
  12   6  13          2.47        -44.91       151.64 o                         
   1   7  13      16887.35      17619.15       326.64 o                         
   2   7  13        151.99        154.66       128.49 o                         
   3   7  13       2492.75       2510.39       190.73 o                         
   4   7  13        409.69        372.43       114.54 o                         
   5   7  13       2224.47       2275.53       163.45 o                         
   6   7  13        106.52        173.64       118.27 o                         
   7   7  13       9748.20       9609.19       341.46 o                         
   8   7  13        428.23        288.70       165.43 o                         
   9   7  13       4756.17       4780.00       408.28 o                         
  10   7  13        192.05        191.65       156.65 o                         
  11   7  13       1475.54       1239.26       188.37 o                         
  12   7  13       1393.21       1128.44       207.79 o                         
   0   8  13       5963.25       5137.60       441.55 o                         
   1   8  13      13348.61      13754.17       534.04 o                         
   2   8  13       9726.53       9620.96       318.38 o                         
   3   8  13      43550.30      44949.69       709.20 o                         
   4   8  13        105.20        190.20       111.94 o                         
   5   8  13      56269.55      56892.64       679.06 o                         
   6   8  13       4142.85       4170.14       212.49 o                         
   7   8  13      12552.66      13012.45       341.38 o                         
   8   8  13       3585.26       3822.91       259.92 o                         
   9   8  13       3487.54       3789.35       266.21 o                         
  10   8  13       2810.71       2953.64       225.78 o                         
  11   8  13      11887.34      11860.08       377.53 o                         
   1   9  13      21059.16      20794.66       562.62 o                         
   2   9  13       2193.31       1731.17       183.52 o                         
   3   9  13       2093.28       2161.64       162.76 o                         
   4   9  13       3113.73       3484.02       216.44 o                         
   5   9  13        449.50        526.59       133.73 o                         
   6   9  13       1371.18       1344.94       161.66 o                         
   7   9  13      16873.22      16574.00       373.00 o                         
   8   9  13         32.38         87.10       162.84 o                         
   9   9  13      12455.57      11624.91       360.89 o                         
  10   9  13        105.90        199.89       164.10 o                         
  11   9  13       7600.62       7343.14       509.19 o                         
   0  10  13       2158.08       2391.72       381.76 o                         
   1  10  13       2554.29       2250.54       262.90 o                         
   2  10  13        460.96        492.33       204.68 o                         
   3  10  13       1976.82       1818.93       198.44 o                         
   4  10  13          7.91         17.20       116.83 o                         
   5  10  13       4329.52       4368.56       221.27 o                         
   6  10  13       1467.13       1581.53       169.54 o                         
   7  10  13        687.64        566.75       150.67 o                         
   8  10  13        481.43        642.88       190.54 o                         
   9  10  13        481.13        438.35       168.39 o                         
  10  10  13        997.33       1079.56       194.05 o                         
   1  11  13      37913.94      38538.58      1701.80 o                         
   2  11  13       1204.35       1125.92       244.24 o                         
   3  11  13       6442.16       6960.03       404.90 o                         
   4  11  13       4534.98       4305.37       272.28 o                         
   5  11  13       1686.21       1996.45       181.11 o                         
   6  11  13        475.45        490.41       154.21 o                         
   7  11  13      31574.15      32011.60       536.30 o                         
   8  11  13         48.79        330.79       188.48 o                         
   9  11  13      19247.09      19371.46       493.26 o                         
   0  12  13       8856.64       9410.50       662.32 o                         
   1  12  13       7851.61       7985.23       471.44 o                         
   2  12  13       1782.76       1501.61       370.26 o                         
   3  12  13      28905.15      28345.11       738.19 o                         
   4  12  13         17.36        130.62       248.37 o                         
   5  12  13      23838.40      23756.07       548.56 o                         
   6  12  13       1823.97       1988.11       195.73 o                         
   7  12  13       3260.40       3257.65       321.67 o                         
   8  12  13       3815.50       4034.17       296.50 o                         
   1  13  13         42.31       -219.51       219.51 o                         
   2  13  13        113.75         63.27       226.02 o                         
   3  13  13         58.89        150.01       232.11 o                         
   4  13  13         18.91       -121.93       331.16 o                         
   5  13  13       1878.12       2058.89       244.02 o                         
   6  13  13          6.33        209.03       192.24 o                         
   7  13  13        116.94        210.56       162.87 o                         
   0  14  13        469.60        202.38       358.76 o                         
   1  14  13       2760.75       2645.03       326.85 o                         
   2  14  13        310.34        179.38       247.18 o                         
   3  14  13      16452.47      17508.69       633.98 o                         
   4  14  13        521.22        751.19       273.14 o                         
   5  14  13      19809.02      19886.38      1402.84 o                         
   6  14  13       1151.70        917.27       227.98 o                         
   1  15  13      25362.65      25977.68      1032.58 o                         
   2  15  13       2653.58       3043.32       494.44 o                         
   3  15  13       4696.56       5272.60       427.60 o                         
   4  15  13       1795.43       2066.05       324.45 o                         
   0   0  14      83413.91      80803.34      1591.41 o                         
   1   0  14      11231.19      10531.93       344.56 o                         
   2   0  14      61106.15      60756.80       914.27 o                         
   3   0  14      36266.89      37069.41       659.21 o                         
   4   0  14        402.50        123.76       134.37 o                         
   5   0  14      23551.86      24344.95       823.30 o                         
   6   0  14      26012.62      25609.80       864.70 o                         
   7   0  14       4215.64       4438.48       446.15 o                         
   8   0  14      27904.10      29036.40       965.89 o                         
   9   0  14       1995.10       1701.80       349.56 o                         
  10   0  14      24065.04      23728.62       915.29 o                         
  11   0  14       4140.66       3886.55       464.55 o                         
  12   0  14        993.25        630.13       344.96 o                         
   1   1  14      16066.60      16664.76       299.65 o                         
   2   1  14      12718.61      12868.67       266.16 o                         
   3   1  14       2936.50       3042.99       175.93 o                         
   4   1  14      31829.88      31558.96       420.37 o                         
   5   1  14        324.14        201.52       175.53 o                         
   6   1  14      11336.93      12111.18       570.33 o                         
   7   1  14       2473.38       2160.00       247.18 o                         
   8   1  14        818.03       1037.84       303.56 o                         
   9   1  14       1772.48       1498.51       340.36 o                         
  10   1  14       2562.36       2510.98       286.15 o                         
  11   1  14        334.67        471.20       229.27 o                         
  12   1  14       2134.40       1564.49       276.22 o                         
   0   2  14        367.21        419.41       179.38 o                         
   1   2  14       2221.57       2264.56       139.74 o                         
   2   2  14       9939.19       9732.77       247.63 o                         
   3   2  14       3396.29       3565.33       163.29 o                         
   4   2  14        244.60        141.56       113.89 o                         
   5   2  14       1353.44       1436.05       155.57 o                         
   6   2  14        601.30        618.63       195.14 o                         
   7   2  14        578.07        589.09       188.55 o                         
   8   2  14       3269.49       3103.04       225.87 o                         
   9   2  14        221.49        324.03       209.76 o                         
  10   2  14       6274.50       6070.00       385.14 o                         
  11   2  14        290.35        266.80       271.37 o                         
  12   2  14        188.57        220.84       232.11 o                         
   1   3  14      38348.43      38727.07       485.98 o                         
   2   3  14      19776.12      20422.39       337.50 o                         
   3   3  14       3254.26       3239.59       161.76 o                         
   4   3  14      59278.59      60448.02       672.99 o                         
   5   3  14       2302.05       2748.93       191.18 o                         
   6   3  14      32735.45      31528.63      1119.97 o                         
   7   3  14      11460.36      11615.71       450.44 o                         
   8   3  14       4934.35       4104.21       313.84 o                         
   9   3  14       7371.66       7035.07       307.12 o                         
  10   3  14       3845.95       3604.65       323.00 o                         
  11   3  14       2035.04       1759.50       284.56 o                         
  12   3  14      16968.19      18076.50      1230.36 o                         
   0   4  14      60308.84      59965.43       928.19 o                         
   1   4  14       3265.90       3264.49       163.06 o                         
   2   4  14      19079.59      18963.90       388.46 o                         
   3   4  14      22499.54      23186.53       365.98 o                         
   4   4  14        768.27        957.65       191.03 o                         
   5   4  14      14394.47      14909.77       362.22 o                         
   6   4  14       6090.85       5271.86       323.59 o                         
   7   4  14        898.43        834.58       216.26 o                         
   8   4  14      23070.10      23488.63       626.06 o                         
   9   4  14        178.69        341.45       166.76 o                         
  10   4  14       7610.16       7283.78       338.68 o                         
  11   4  14       2251.79       2448.65       307.02 o                         
  12   4  14       1228.10       1435.14       285.98 o                         
   1   5  14        287.73        282.84       103.45 o                         
   2   5  14        541.73        503.97       109.85 o                         
   3   5  14       1095.66       1013.21       122.73 o                         
   4   5  14       2238.60       2364.29       222.28 o                         
   5   5  14         16.53        156.73       131.99 o                         
   6   5  14        639.80        791.22       225.37 o                         
   7   5  14       1746.52       2126.20       266.63 o                         
   8   5  14       1657.10       1606.86       256.69 o                         
   9   5  14       2117.71       2299.43       227.54 o                         
  10   5  14       1570.47       1535.60       188.84 o                         
  11   5  14        583.63        481.01       164.53 o                         
  12   5  14        946.84        552.23       208.48 o                         
   0   6  14      37392.39      37698.66       706.12 o                         
   1   6  14       1463.48       1507.83       182.57 o                         
   2   6  14      18435.27      18934.45       344.32 o                         
   3   6  14       9234.44       9568.26       255.13 o                         
   4   6  14       1984.54       1574.40       179.63 o                         
   5   6  14      12205.97      12234.98       354.72 o                         
   6   6  14       6957.48       6455.31       303.33 o                         
   7   6  14       3727.12       3522.95       363.36 o                         
   8   6  14      28313.76      27726.91       567.19 o                         
   9   6  14         74.46        178.39       146.51 o                         
  10   6  14      17397.54      16872.89       412.00 o                         
  11   6  14       4144.92       4505.63       421.56 o                         
   1   7  14      13555.87      13775.43       304.49 o                         
   2   7  14      26758.83      26747.47       425.75 o                         
   3   7  14       6360.09       6431.15       237.42 o                         
   4   7  14      29777.77      29674.96       588.85 o                         
   5   7  14       1088.77       1094.56       168.23 o                         
   6   7  14      28993.62      28532.38       466.56 o                         
   7   7  14       6404.50       6045.54       358.19 o                         
   8   7  14       1182.31        828.49       186.20 o                         
   9   7  14       8796.48       8642.11       508.53 o                         
  10   7  14       3045.54       2756.08       227.12 o                         
  11   7  14       3056.98       2854.63       235.68 o                         
   0   8  14       2905.64       2973.14       254.72 o                         
   1   8  14         47.90        133.52       117.71 o                         
   2   8  14        382.06        420.33       122.85 o                         
   3   8  14       1117.18        961.24       168.42 o                         
   4   8  14        746.65        669.35       165.31 o                         
   5   8  14        862.54        678.38       138.81 o                         
   6   8  14        687.21        765.25       148.26 o                         
   7   8  14        169.07         34.05       157.64 o                         
   8   8  14         63.00        194.86       183.90 o                         
   9   8  14         31.02        117.96       157.40 o                         
  10   8  14         84.17        150.50       162.18 o                         
   1   9  14       1862.19       1936.81       200.04 o                         
   2   9  14      11126.38      11136.43       359.88 o                         
   3   9  14        620.47        554.31       168.76 o                         
   4   9  14      13951.30      13636.06       596.57 o                         
   5   9  14       2083.04       1963.84       175.00 o                         
   6   9  14      19275.38      19099.81       401.65 o                         
   7   9  14       6797.34       6522.15       417.35 o                         
   8   9  14        264.86        182.08       175.48 o                         
   9   9  14       8948.21       8249.94       329.49 o                         
  10   9  14       4194.27       4497.02       274.87 o                         
   0  10  14      34076.33      34988.11      1103.87 o                         
   1  10  14        422.60        458.80       164.82 o                         
   2  10  14      16911.07      16542.42       436.07 o                         
   3  10  14       5903.66       5884.28       297.54 o                         
   4  10  14       1374.86       1508.82       204.40 o                         
   5  10  14       8513.29       8259.61       293.09 o                         
   6  10  14       8533.99       8988.30       311.26 o                         
   7  10  14       3566.36       3548.47       268.22 o                         
   8  10  14      23451.00      23639.04       721.45 o                         
   9  10  14         61.55        -97.48       164.34 o                         
   1  11  14       1707.76       1779.59       281.20 o                         
   2  11  14       1330.94       1576.65       207.87 o                         
   3  11  14        187.67         38.30       173.09 o                         
   4  11  14       6967.89       6895.84       341.46 o                         
   5  11  14         57.55         61.51       193.65 o                         
   6  11  14       2292.85       2260.54       202.40 o                         
   7  11  14        413.00        355.65       160.48 o                         
   8  11  14        481.05        776.75       290.41 o                         
   0  12  14      14514.96      13770.79       781.91 o                         
   1  12  14         98.56         -0.37       222.62 o                         
   2  12  14       2721.34       2588.61       307.23 o                         
   3  12  14       2473.84       2722.08       254.49 o                         
   4  12  14        168.61         -5.10       179.20 o                         
   5  12  14       2470.69       2911.69       264.50 o                         
   6  12  14       4371.56       4398.13       301.39 o                         
   7  12  14        312.39        488.50       167.81 o                         
   1  13  14       3573.50       4147.37       381.89 o                         
   2  13  14       6622.52       7593.34       823.30 o                         
   3  13  14        448.00        294.81       249.41 o                         
   4  13  14      24008.12      24355.32       710.90 o                         
   5  13  14       1133.63       1309.85       229.69 o                         
   6  13  14      14888.07      14090.63       483.84 o                         
   0  14  14       1798.96       1416.63       423.15 o                         
   1  14  14        294.49        267.07       252.04 o                         
   2  14  14       4132.32       3929.15       393.53 o                         
   3  14  14        370.77        245.65       263.38 o                         
   4  14  14         65.50         15.28       196.05 o                         
   1   1  15      46265.61      45782.92       552.24 o                         
   2   1  15       8549.87       9268.24       245.74 o                         
   3   1  15      18494.01      18251.77       327.68 o                         
   4   1  15      22485.98      22938.56       440.79 o                         
   5   1  15       3563.71       3654.30       297.57 o                         
   6   1  15      23509.14      23029.00       604.90 o                         
   7   1  15       6241.34       5832.27       926.79 o                         
   8   1  15       2220.44       2202.21       434.65 o                         
   9   1  15      14296.35      14853.19       538.25 o                         
  10   1  15       2106.28       1575.08       269.88 o                         
  11   1  15       2016.20       1629.27       356.46 o                         
   0   2  15      36708.57      35941.42       669.88 o                         
   1   2  15       2349.60       2584.99       156.79 o                         
   2   2  15      19845.25      19020.41       336.98 o                         
   3   2  15      34207.03      34364.84       464.05 o                         
   4   2  15       2577.55       2786.38       196.54 o                         
   5   2  15      24734.01      24613.52       611.33 o                         
   6   2  15       2591.84       2685.11       324.26 o                         
   7   2  15       7859.20       8191.80       420.94 o                         
   8   2  15      19333.51      20032.15       892.30 o                         
   9   2  15        279.55        145.36       209.60 o                         
  10   2  15      17811.11      18010.11       596.79 o                         
  11   2  15       3146.87       2682.88       315.27 o                         
   1   3  15       8779.80       8325.77       316.00 o                         
   2   3  15         35.58        -13.77        97.12 o                         
   3   3  15       1745.43       1718.46       138.63 o                         
   4   3  15       1924.25       1873.42       179.72 o                         
   5   3  15       1509.67       1828.19       588.73 o                         
   6   3  15       2370.70       2106.63       247.11 o                         
   7   3  15        706.13        799.44       224.34 o                         
   8   3  15       1445.22       1217.17       237.35 o                         
   9   3  15        462.23        354.49       224.34 o                         
  10   3  15        153.80        226.21       222.77 o                         
  11   3  15        460.77        631.88       250.78 o                         
   0   4  15      20666.90      21317.54       518.55 o                         
   1   4  15       2184.88       1808.25       144.80 o                         
   2   4  15      10211.24      10275.21       264.04 o                         
   3   4  15      28020.32      27707.66       419.25 o                         
   4   4  15        351.91        169.83       132.89 o                         
   5   4  15      15407.65      14783.69       400.75 o                         
   6   4  15       6676.94       6936.34       393.53 o                         
   7   4  15       1818.71       1885.78       261.67 o                         
   8   4  15      14114.17      14692.19       534.82 o                         
   9   4  15        184.73        111.72       167.67 o                         
  10   4  15       3429.39       3068.04       430.05 o                         
  11   4  15       5247.03       5794.80       648.52 o                         
   1   5  15      56645.41      55204.49       645.78 o                         
   2   5  15      21376.61      20692.32       366.06 o                         
   3   5  15      10429.29      10342.22       270.45 o                         
   4   5  15      32460.12      33311.05       572.76 o                         
   5   5  15       1020.81       1064.50       167.13 o                         
   6   5  15      18116.74      18566.67       563.93 o                         
   7   5  15      14465.08      15319.12       848.60 o                         
   8   5  15       2642.55       2678.26       305.25 o                         
   9   5  15      12386.27      11356.53       497.71 o                         
  10   5  15       3036.33       2870.44       258.35 o                         
  11   5  15       3927.26       4210.22       385.14 o                         
   0   6  15       4061.25       4364.46       290.74 o                         
   1   6  15       4234.30       4317.51       203.13 o                         
   2   6  15       6824.67       6290.33       265.55 o                         
   3   6  15       2920.31       3068.05       319.86 o                         
   4   6  15        796.47        518.20       244.65 o                         
   5   6  15       6053.66       6064.45       290.79 o                         
   6   6  15        615.44        534.82       209.60 o                         
   7   6  15       3130.79       3443.17       409.35 o                         
   8   6  15       2657.45       2093.77       279.47 o                         
   9   6  15        131.05        192.89       251.58 o                         
  10   6  15       3340.66       3120.47       274.31 o                         
   1   7  15       1707.41       1766.00       159.56 o                         
   2   7  15       7072.18       6899.74       251.69 o                         
   3   7  15         49.75         -3.39       142.52 o                         
   4   7  15       8640.92       9078.18       340.78 o                         
   5   7  15       1395.79       1462.38       187.80 o                         
   6   7  15       3030.28       3331.93       311.72 o                         
   7   7  15       3552.26       3014.11       313.53 o                         
   8   7  15        120.67       -200.00       200.00 o                         
   9   7  15       3067.18       2813.92       229.84 o                         
  10   7  15       2086.64       2154.64       281.42 o                         
   0   8  15      41324.10      41334.62       800.58 o                         
   1   8  15       8570.26       9017.26       341.23 o                         
   2   8  15      19676.98      20116.10       388.42 o                         
   3   8  15      18403.96      18061.63       802.13 o                         
   4   8  15         19.04        195.69       158.58 o                         
   5   8  15      24257.82      25009.36       533.25 o                         
   6   8  15      14251.32      14659.42       786.51 o                         
   7   8  15       8506.61       7591.85       427.45 o                         
   8   8  15      16202.30      16708.57       481.90 o                         
   9   8  15        470.07        493.84       174.76 o                         
   1   9  15      11081.27      11362.84       314.95 o                         
   2   9  15       6718.81       6623.90       260.91 o                         
   3   9  15       2992.91       2655.70       231.43 o                         
   4   9  15      14468.33      14597.72       561.34 o                         
   5   9  15        751.20        632.97       182.00 o                         
   6   9  15       3861.07       4169.59       284.63 o                         
   7   9  15       3524.54       3445.77       309.15 o                         
   8   9  15        366.35        280.97       296.95 o                         
   9   9  15       3260.67       3304.59       344.17 o                         
   0  10  15       3414.56       3480.99       295.10 o                         
   1  10  15       2158.62       2004.87       181.64 o                         
   2  10  15       1335.07       1401.48       205.90 o                         
   3  10  15       1201.83       1073.16       192.97 o                         
   4  10  15        685.88        690.29       187.54 o                         
   5  10  15        931.60        450.74       321.98 o                         
   6  10  15       1602.23       1283.24       213.10 o                         
   7  10  15         19.35        -44.42       176.51 o                         
   8  10  15       1392.07       1816.44       240.92 o                         
   1  11  15      11427.18      11515.77       452.85 o                         
   2  11  15      13516.78      13639.49       432.77 o                         
   3  11  15        404.74        275.20       186.24 o                         
   4  11  15      30015.85      29807.99       617.01 o                         
   5  11  15        488.62        555.94       211.54 o                         
   6  11  15       8075.80       7478.62       370.49 o                         
   7  11  15       9825.45       9882.54       416.96 o                         
   0  12  15      23085.50      24896.89      1025.68 o                         
   1  12  15       1294.10       1038.01       207.82 o                         
   2  12  15       9238.43       8890.17       389.30 o                         
   3  12  15       8109.37       8387.88       555.42 o                         
   4  12  15        624.15        976.87       214.97 o                         
   5  12  15      12224.07      11342.90       442.69 o                         
   6  12  15       7312.15       7358.72       417.28 o                         
   1  13  15        156.88         60.90       243.86 o                         
   2  13  15        203.81        308.31       198.86 o                         
   3  13  15        406.03        562.18       212.99 o                         
   4  13  15         19.73       -166.36       191.32 o                         
   0  14  15      10858.71      11282.48       823.30 o                         
   0   0  16      14989.53      15389.80       643.92 o                         
   1   0  16       9830.48      10375.67       385.31 o                         
   2   0  16      22678.35      22130.58       538.01 o                         
   3   0  16      42693.64      42882.89       774.37 o                         
   4   0  16       2024.73       1931.77       326.56 o                         
   5   0  16      45952.96      44941.34      1232.66 o                         
   6   0  16        494.93        395.55       298.96 o                         
   7   0  16       9461.98       8541.20       620.93 o                         
   8   0  16       4612.98       5399.77       547.34 o                         
   9   0  16       3532.01       3918.74       501.34 o                         
  10   0  16       6232.46       5178.99       556.53 o                         
   1   1  16      24065.33      23640.98       391.34 o                         
   2   1  16       2202.20       2241.16       159.12 o                         
   3   1  16       1955.97       1779.77       148.02 o                         
   4   1  16       5259.34       5488.50       351.07 o                         
   5   1  16       2460.89       2308.07       266.15 o                         
   6   1  16       4198.03       4020.51       331.69 o                         
   7   1  16      13271.73      13202.70       513.87 o                         
   8   1  16       2803.74       2548.23       297.47 o                         
   9   1  16       8506.45       8527.39       508.24 o                         
  10   1  16         17.17        -78.06       227.59 o                         
   0   2  16        363.11        243.87       159.26 o                         
   1   2  16       1789.75       1834.38       150.77 o                         
   2   2  16       2333.17       2357.54       165.18 o                         
   3   2  16       3474.65       3878.91       261.57 o                         
   4   2  16        227.75        331.99       146.96 o                         
   5   2  16       5964.50       6122.80       375.55 o                         
   6   2  16        202.84        122.28       188.58 o                         
   7   2  16       3196.99       2725.11       692.22 o                         
   8   2  16        413.97        428.83       220.87 o                         
   9   2  16        244.69        291.32       235.78 o                         
  10   2  16       1433.18       1545.54       292.07 o                         
   1   3  16      47618.22      48048.73       594.50 o                         
   2   3  16       3323.96       3273.67       181.03 o                         
   3   3  16      11352.62      11113.68       292.10 o                         
   4   3  16      15632.97      14372.65       379.15 o                         
   5   3  16       2251.74       2349.08       263.38 o                         
   6   3  16       7629.73       7795.68       427.45 o                         
   7   3  16      32541.85      33961.08       791.93 o                         
   8   3  16       3623.46       3049.80       308.51 o                         
   9   3  16      28121.97      27374.80       738.19 o                         
  10   3  16        552.53        737.70       270.85 o                         
   0   4  16      13969.05      13704.40       443.50 o                         
   1   4  16       3490.09       3179.32       181.24 o                         
   2   4  16       6465.15       5740.32       366.51 o                         
   3   4  16      19689.30      19890.87       470.08 o                         
   4   4  16       5125.51       5203.53       333.54 o                         
   5   4  16      21218.33      21167.34       599.73 o                         
   6   4  16         61.48       -187.81       252.97 o                         
   7   4  16       3704.40       3746.48       351.86 o                         
   8   4  16       2938.80       2784.03       335.76 o                         
   9   4  16        149.24        118.60       225.92 o                         
  10   4  16       2284.64       1748.30       296.93 o                         
   1   5  16        452.62        466.81       125.51 o                         
   2   5  16        112.20         11.29       111.84 o                         
   3   5  16        245.72        252.76       147.46 o                         
   4   5  16       1353.54       1407.00       188.56 o                         
   5   5  16        483.26        567.42       212.86 o                         
   6   5  16       2082.07       2194.87       400.15 o                         
   7   5  16        278.64        416.52       221.09 o                         
   8   5  16        440.72        378.68       235.78 o                         
   9   5  16        303.27        112.76       187.05 o                         
  10   5  16       1358.84       1398.53       416.25 o                         
   0   6  16      11758.25      12311.22       437.76 o                         
   1   6  16       3989.29       4175.13       238.33 o                         
   2   6  16       5357.37       5532.24       234.95 o                         
   3   6  16      30791.12      29690.67       903.87 o                         
   4   6  16         17.19        180.22       153.72 o                         
   5   6  16      31346.88      30907.88       737.50 o                         
   6   6  16       2940.74       2883.98       308.92 o                         
   7   6  16      10079.23       9667.31       482.57 o                         
   8   6  16       4853.45       5294.33       396.42 o                         
   9   6  16        394.79        267.63       211.60 o                         
   1   7  16      28932.14      28490.68       760.80 o                         
   2   7  16       5452.56       5702.05       345.22 o                         
   3   7  16       9574.01       9137.78       613.92 o                         
   4   7  16       6586.60       6797.87       450.96 o                         
   5   7  16       2447.61       2663.94       234.31 o                         
   6   7  16      11330.00      12087.15       547.34 o                         
   7   7  16      16001.96      15852.26       581.48 o                         
   8   7  16        245.42         27.34       287.47 o                         
   9   7  16      17972.62      17670.33       896.74 o                         
   0   8  16       2563.83       2781.36       274.39 o                         
   1   8  16        119.34        287.53       131.67 o                         
   2   8  16        537.80        894.95       155.70 o                         
   3   8  16        309.62        297.97       168.62 o                         
   4   8  16       1685.47       2122.86       223.89 o                         
   5   8  16         33.56        -15.51       166.76 o                         
   6   8  16       1257.26       1230.21       267.12 o                         
   7   8  16          6.07       -140.28       489.84 o                         
   8   8  16         65.97          4.38       240.61 o                         
   1   9  16      16051.92      15477.68       723.62 o                         
   2   9  16       5245.67       4638.63       359.36 o                         
   3   9  16       6294.26       6527.85       322.72 o                         
   4   9  16       3542.09       3693.88       272.08 o                         
   5   9  16        268.93        136.39       177.87 o                         
   6   9  16       2261.46       2249.90       308.97 o                         
   7   9  16       5302.46       5199.92       406.38 o                         
   0  10  16      16041.42      16716.32       666.92 o                         
   1  10  16       1728.43       1828.53       183.75 o                         
   2  10  16       3927.64       4249.20       285.60 o                         
   3  10  16      19790.83      18950.71       504.12 o                         
   4  10  16        101.34        298.60       184.59 o                         
   5  10  16      28980.49      28272.49       613.45 o                         
   6  10  16       4156.81       4169.73       378.38 o                         
   1  11  16       1619.38       1391.13       183.55 o                         
   2  11  16       1434.80       1334.21       223.45 o                         
   3  11  16        575.52        604.93       196.64 o                         
   4  11  16       3319.36       3610.88       289.13 o                         
   5  11  16         45.88          9.26       196.03 o                         
   0  12  16       1867.44       1961.06       310.46 o                         
   1  12  16       1185.61       1182.02       182.69 o                         
   2  12  16         95.61        293.21       196.54 o                         
   3  12  16       9974.55       9857.10       569.05 o                         
   4  12  16         53.41       -192.24       192.24 o                         
   1   1  17       2870.25       3326.01       190.22 o                         
   2   1  17      23446.65      22446.95       399.66 o                         
   3   1  17       3695.42       4003.15       261.97 o                         
   4   1  17      34727.61      33903.87      1209.66 o                         
   5   1  17        303.05        233.94       257.57 o                         
   6   1  17      19718.91      19589.70       613.05 o                         
   7   1  17         44.48       -158.85       199.84 o                         
   8   1  17         62.95        202.38       234.17 o                         
   9   1  17       1106.47        839.54       269.41 o                         
   0   2  17      49047.00      48485.33       868.29 o                         
   1   2  17        353.16        265.56       123.47 o                         
   2   2  17      21395.93      20944.03       386.24 o                         
   3   2  17       5762.81       5695.82       274.75 o                         
   4   2  17         97.48        -21.73       187.29 o                         
   5   2  17       3271.44       3785.68       643.92 o                         
   6   2  17      16897.03      17511.90       818.70 o                         
   7   2  17       1013.35        939.50       259.94 o                         
   8   2  17      31879.46      29979.05      1069.38 o                         
   9   2  17         73.40        125.23       282.87 o                         
   1   3  17       2716.56       2808.03       181.70 o                         
   2   3  17        142.36         63.50       150.70 o                         
   3   3  17         74.23         -4.13       146.36 o                         
   4   3  17       2791.78       2609.40       287.49 o                         
   5   3  17        151.68        422.01       222.34 o                         
   6   3  17        668.10        769.56       237.35 o                         
   7   3  17        480.19        462.34       236.82 o                         
   8   3  17         56.05       -131.08       224.41 o                         
   9   3  17        932.98       1147.17       278.06 o                         
   0   4  17      34828.58      32833.14       704.94 o                         
   1   4  17        718.41        637.57       154.68 o                         
   2   4  17      13748.69      13313.82       322.76 o                         
   3   4  17        604.14        563.92       162.22 o                         
   4   4  17        190.39        169.73       312.76 o                         
   5   4  17        852.78        420.20       282.87 o                         
   6   4  17       9029.43       9674.83       479.64 o                         
   7   4  17       1008.21       1086.01       264.47 o                         
   8   4  17      17358.73      16563.65       611.41 o                         
   9   4  17        207.56        139.63       245.15 o                         
   1   5  17       4641.14       5144.79       235.90 o                         
   2   5  17      24568.35      23673.62       438.22 o                         
   3   5  17        940.68       1176.94       182.03 o                         
   4   5  17      47491.58      46220.39       735.00 o                         
   5   5  17        324.22        321.23       212.56 o                         
   6   5  17      21176.09      20649.71       635.67 o                         
   7   5  17        781.59        975.09       256.93 o                         
   8   5  17       1165.98       1070.56       280.57 o                         
   0   6  17       2388.42       2255.70       271.37 o                         
   1   6  17       2013.48       2041.99       194.52 o                         
   2   6  17       3465.02       3303.83       303.22 o                         
   3   6  17       1383.66       1195.22       196.51 o                         
   4   6  17          6.74         24.19       159.50 o                         
   5   6  17       3444.43       3207.70       325.18 o                         
   6   6  17       2865.07       3206.91       611.73 o                         
   7   6  17        120.96         46.36       227.59 o                         
   8   6  17       5225.06       5577.04       722.12 o                         
   1   7  17        989.58       1023.19       157.27 o                         
   2   7  17       6675.53       6661.01       368.36 o                         
   3   7  17         16.50         86.31       161.20 o                         
   4   7  17      11944.79      11447.25       402.30 o                         
   5   7  17        157.32        180.35       230.30 o                         
   6   7  17       7117.25       6365.48       807.21 o                         
   7   7  17        187.61        338.58       238.90 o                         
   0   8  17      39943.72      40771.20       840.07 o                         
   1   8  17        366.34        335.11       146.34 o                         
   2   8  17      25404.49      24421.40       683.66 o                         
   3   8  17         69.64        237.51       172.03 o                         
   4   8  17        763.74       1196.95       207.69 o                         
   5   8  17       1588.54       1194.79       282.87 o                         
   6   8  17      10426.15      10101.33       887.70 o                         
   7   8  17       1923.74       1757.59       311.41 o                         
   1   9  17       1338.55       1333.79       175.23 o                         
   2   9  17       4825.94       4543.06       399.24 o                         
   3   9  17        528.17        569.24       195.42 o                         
   4   9  17      12306.03      12071.02       431.60 o                         
   5   9  17        315.06        176.98       217.60 o                         
   6   9  17       7980.12       7679.06       471.33 o                         
   0  10  17       6890.27       6694.10       505.94 o                         
   1  10  17          0.74        -85.02       149.56 o                         
   2  10  17       3928.10       3852.45       291.05 o                         
   3  10  17        983.39       1043.23       254.96 o                         
   4  10  17         52.41       -181.77       181.77 o                         
   5  10  17         40.22         33.33       192.94 o                         
   1  11  17         55.43        240.19       192.70 o                         
   2  11  17      11274.45      10839.06       459.02 o                         
   3  11  17         70.33        181.90       194.73 o                         
   0   0  18       2647.57       2216.94       363.36 o                         
   1   0  18       5848.85       5713.84       352.59 o                         
   2   0  18        527.97        734.21       205.58 o                         
   3   0  18      25611.32      24634.72       915.29 o                         
   4   0  18        493.29        363.36       308.16 o                         
   5   0  18      35611.27      35595.23      1163.66 o                         
   6   0  18        849.47        565.73       354.16 o                         
   7   0  18      14390.19      15578.38       841.70 o                         
   8   0  18         41.23        105.79       331.16 o                         
   1   1  18       8215.95       8429.77       284.52 o                         
   2   1  18        414.52        276.83       132.15 o                         
   3   1  18       1070.78       1148.91       381.76 o                         
   4   1  18        498.16        695.90       232.52 o                         
   5   1  18        907.28        655.38       240.97 o                         
   6   1  18        240.33         -4.60       224.41 o                         
   7   1  18       9342.46       8481.05       480.52 o                         
   8   1  18       1122.72       1460.22       297.47 o                         
   0   2  18        678.14        614.07       201.56 o                         
   1   2  18       1401.90       1353.13       157.94 o                         
   2   2  18         46.93        290.67       131.40 o                         
   3   2  18       4017.28       4112.35       439.25 o                         
   4   2  18        455.36        442.03       229.82 o                         
   5   2  18       5024.93       5154.03       386.98 o                         
   6   2  18        451.98        606.29       249.86 o                         
   7   2  18       2036.73       2324.28       317.09 o                         
   8   2  18        550.04        355.26       432.35 o                         
   1   3  18      32666.08      32928.98       514.35 o                         
   2   3  18       1314.90       1646.16       222.13 o                         
   3   3  18       5735.71       6124.06       525.28 o                         
   4   3  18        401.47        684.35       232.52 o                         
   5   3  18       1911.98       2127.74       473.74 o                         
   6   3  18        383.85        630.88       258.18 o                         
   7   3  18      24595.41      24829.30      1239.55 o                         
   8   3  18        756.18        341.88       260.12 o                         
   0   4  18         39.92        -49.45       176.69 o                         
   1   4  18       2570.84       2441.82       188.97 o                         
   2   4  18          8.08       -141.26       144.07 o                         
   3   4  18      16360.22      16431.97       441.14 o                         
   4   4  18        452.37        276.58       218.65 o                         
   5   4  18      17643.53      18738.55       624.34 o                         
   6   4  18        210.36         92.18       229.13 o                         
   7   4  18       4388.83       4520.62       391.81 o                         
   1   5  18       4010.46       4142.62       225.51 o                         
   2   5  18         14.02         55.58       159.94 o                         
   3   5  18        892.55        768.31       187.64 o                         
   4   5  18        551.52        658.04       232.39 o                         
   5   5  18        383.97        226.93       230.30 o                         
   6   5  18        269.07        496.41       278.27 o                         
   7   5  18        200.74       -158.90       266.77 o                         
   0   6  18         69.25        254.01       200.08 o                         
   1   6  18       6133.74       5889.85       261.80 o                         
   2   6  18        408.12        567.27       180.57 o                         
   3   6  18      32727.34      32542.53       629.31 o                         
   4   6  18         43.14        -78.75       212.56 o                         
   5   6  18      27706.14      27105.48      1142.97 o                         
   6   6  18        236.47        372.29       395.55 o                         
   1   7  18      26784.99      26703.40       491.95 o                         
   2   7  18         76.15        -51.34       168.17 o                         
   3   7  18       5700.36       5539.21       363.92 o                         
   4   7  18        306.64        415.34       202.65 o                         
   5   7  18       4774.75       3488.95       350.53 o                         
   6   7  18        352.45        158.23       271.37 o                         
   0   8  18        609.36        727.75       248.37 o                         
   1   8  18          1.78        215.20       180.69 o                         
   2   8  18          5.29        -30.20       176.21 o                         
   3   8  18        162.25        -59.62       178.71 o                         
   4   8  18         40.11        123.87       181.56 o                         
   5   8  18         40.32        144.85       243.86 o                         
   1   9  18      33340.45      34153.78       671.04 o                         
   2   9  18       1028.45        790.23       223.12 o                         
   3   9  18       8764.39       9282.64       412.41 o                         
   0  10  18        465.19        720.18       243.09 o                         
   1   1  19       4545.06       4445.55       236.72 o                         
   2   1  19      15449.32      15213.02       433.00 o                         
   3   1  19       1058.57       1158.81       253.12 o                         
   4   1  19      18189.30      18302.01       614.58 o                         
   5   1  19        413.19        408.10       244.76 o                         
   6   1  19      12483.23      13534.69       940.59 o                         
   0   2  19      34887.55      34566.24       767.55 o                         
   1   2  19        675.73        612.74       152.56 o                         
   2   2  19      13909.80      14643.71       429.78 o                         
   3   2  19       2415.94       2731.34       308.97 o                         
   4   2  19        200.41        -98.89       221.16 o                         
   5   2  19       5245.22       5341.94       443.85 o                         
   6   2  19      19531.77      20864.73       694.32 o                         
   1   3  19        965.73        947.39       162.70 o                         
   2   3  19        999.79       1286.12       326.99 o                         
   3   3  19        502.79        449.56       232.52 o                         
   4   3  19       2268.41       2078.96       365.66 o                         
   5   3  19        118.55        124.19       240.67 o                         
   6   3  19         69.01        -81.30       372.56 o                         
   0   4  19      17973.35      17959.16       565.45 o                         
   1   4  19        896.75        648.63       159.52 o                         
   2   4  19       7336.69       6829.25       372.71 o                         
   3   4  19        362.30         46.94       220.87 o                         
   4   4  19        520.71        372.83       245.53 o                         
   5   4  19       1737.26       1443.42       289.24 o                         
   1   5  19       4087.34       3858.47       266.78 o                         
   2   5  19      11508.85      11094.71       594.98 o                         
   3   5  19       2316.50       2212.36       264.06 o                         
   4   5  19      32528.99      32606.03       819.27 o                         
   5   5  19         19.38       -206.84       227.38 o                         
   0   6  19       4306.90       4154.64       639.33 o                         
   1   6  19         86.11         -6.14       173.14 o                         
   2   6  19       3423.84       3358.96       272.52 o                         
   3   6  19       1555.32       1781.19       233.58 o                         
   4   6  19        955.80        591.09       266.77 o                         
   1   7  19        802.06        959.16       215.44 o                         
   2   7  19       1696.75       1741.03       240.80 o                         
   3   7  19          8.43       -102.73       180.56 o                         
   0   8  19      19772.03      19546.62       629.72 o                         
   0   0  20      22238.65      20122.64       873.90 o                         
   1   0  20       2517.63       2266.58       286.20 o                         
   2   0  20       5098.43       4033.73       501.34 o                         
   3   0  20      11554.46      10597.16       726.71 o                         
   4   0  20       2069.83       2147.95       441.55 o                         
   1   1  20       4168.56       4241.02       246.88 o                         
   2   1  20       1426.17       1841.24       290.74 o                         
   3   1  20        866.48        878.87       261.80 o                         
   4   1  20       2472.58       2646.23       330.10 o                         
   0   2  20       5105.23       5937.05       395.15 o                         
   1   2  20       1420.09       1329.15       258.04 o                         
   2   2  20        252.97        293.15       239.03 o                         
   3   2  20       1643.60       1566.16       291.07 o                         
   4   2  20         27.47       -186.81       236.87 o                         
   1   3  20      13786.49      13789.63       446.43 o                         
   2   3  20       7479.96       7539.64       389.30 o                         
   3   3  20       2665.60       2872.88       331.31 o                         
   0   4  20       5624.22       5255.95       381.64 o                         
   1   4  20        496.93        561.66       194.65 o                         
   2   4  20       7660.17       7540.25       361.42 o                         
   1   5  20       1326.69       1420.55       221.84 o                         
                                                                                
