# Supplementary material for: Synthesis and crystal structure of di­chlorido­(1,10-phenanthroline-κ2 N,N′)gold(III) hexa­fluorido­phosphate
Source: Acta Crystallogr E Crystallogr Commun. 2017 Jun 16;73(Pt 7):1048–51. doi: 10.1107/S2056989017008763 (PMC5499288; doi:10.1107/S2056989017008763)
Supplement: Supplementary file 3 [file e-73-01048-Isup3.mol]

  Mrv1692606011713372D          

 24 26  0  0  0  0            999 V2000
   -8.9156    2.3305    0.0000 C   0  0  0  0  0  0  0  0  0  0  0  0
   -9.7406    2.3305    0.0000 C   0  0  0  0  0  0  0  0  0  0  0  0
  -10.1531    1.6160    0.0000 C   0  0  0  0  0  0  0  0  0  0  0  0
   -9.7406    0.9015    0.0000 C   0  0  0  0  0  0  0  0  0  0  0  0
   -8.9156    0.9016    0.0000 N   0  0  0  0  0  4  0  0  0  0  0  0
   -8.5031    1.6160    0.0000 C   0  0  0  0  0  0  0  0  0  0  0  0
   -8.5030    3.0450    0.0000 C   0  0  0  0  0  0  0  0  0  0  0  0
   -7.6780    3.0450    0.0000 C   0  0  0  0  0  0  0  0  0  0  0  0
   -7.2656    2.3305    0.0000 C   0  0  0  0  0  0  0  0  0  0  0  0
   -7.6781    1.6161    0.0000 C   0  0  0  0  0  0  0  0  0  0  0  0
   -7.2656    0.9016    0.0000 N   0  0  0  0  0  4  0  0  0  0  0  0
   -6.4406    0.9016    0.0000 C   0  0  0  0  0  0  0  0  0  0  0  0
   -6.0281    1.6160    0.0000 C   0  0  0  0  0  0  0  0  0  0  0  0
   -6.4406    2.3305    0.0000 C   0  0  0  0  0  0  0  0  0  0  0  0
   -8.0906    0.3465    0.0000 Au  0  0  0  0  0  0  0  0  0  0  0  0
   -8.7580   -0.1384    0.0000 Cl  0  0  0  0  0  0  0  0  0  0  0  0
   -7.4231   -0.1384    0.0000 Cl  0  0  0  0  0  0  0  0  0  0  0  0
   -3.6384    1.5848    0.0000 P   0  0  0  0  0  6  0  0  0  0  0  0
   -2.9239    1.9973    0.0000 F   0  0  0  0  0  0  0  0  0  0  0  0
   -4.3529    1.9973    0.0000 F   0  0  0  0  0  0  0  0  0  0  0  0
   -3.6384    0.7598    0.0000 F   0  0  0  0  0  0  0  0  0  0  0  0
   -2.9239    1.1723    0.0000 F   0  0  0  0  0  0  0  0  0  0  0  0
   -3.6384    2.4098    0.0000 F   0  0  0  0  0  0  0  0  0  0  0  0
   -4.3735    1.2103    0.0000 F   0  0  0  0  0  0  0  0  0  0  0  0
  1  2  2  0  0  0  0
  2  3  1  0  0  0  0
  3  4  2  0  0  0  0
  4  5  1  0  0  0  0
  5  6  2  0  0  0  0
  1  6  1  0  0  0  0
  7  8  2  0  0  0  0
  8  9  1  0  0  0  0
  6 10  1  0  0  0  0
  1  7  1  0  0  0  0
 11 12  2  0  0  0  0
 12 13  1  0  0  0  0
 13 14  2  0  0  0  0
  9 14  1  0  0  0  0
 10 11  1  0  0  0  0
  9 10  2  0  0  0  0
 15 16  1  0  0  0  0
 15 17  1  0  0  0  0
  5 15  1  0  0  0  0
 11 15  1  0  0  0  0
 18 19  1  0  0  0  0
 18 20  1  0  0  0  0
 18 21  1  0  0  0  0
 18 22  1  0  0  0  0
 18 23  1  0  0  0  0
 18 24  1  0  0  0  0
M  END
$$$$
